# Supplementary material for: Ancestral functionality and symbiotic refinement of NIN in root nodule symbiosis
Source: Nat Commun. 2026 Apr 6;17:4907. doi: 10.1038/s41467-026-71330-1 (PMC13230612; doi:10.1038/s41467-026-71330-1)
Supplement: Supplementary file 4 — Supplementary Data 2 [file 41467_2026_71330_MOESM4_ESM.xlsx]

## Sheet: Analysis
Supplementary Data 2. Ancestral sequence reconstruction and analysis of amino acid conservation
note: this file contains multiple tabs
	Ancestral sequence reconstruction																	Comparison AA conservation
	GRASP	GRASP	MrBayes			comparison of GRASP algorithms SIC-ML and BEP, returns FALSE when disagree	comparison ASR MrBayes vs GRASP returns FALSE when different	Core Rosids resurected	GRASP	GRASP	MrBayes			comparison of GRASP algorithms SIC-ML and BEP, returns FALS when disagree	comparison ASR MrBayes vs GRASP returns FALSE when different	NIN NFC resurected	Comparison Rosids and NFC ancestor, returns FALSE when different	AA conservation NIN NFC		AA conservation NIN total
Alignment position in figure S7.	SICML-Rosids	BEP-Rosids	Bayes Raw	Bayes prob	Gapped Bayes	BEP-SICML	GRASP-Bayes	Rosids ASR	SICML-NFC	BEP-NFC	Bayes Raw	Bayes prob	Gapped Bayes	BEP-SICML	GRASP-Bayes	NFC	NFC vs. Core Rosids	Consensus	Consensus	Consensus	Consensus	difference
1	GAP	GAP	M	1	GAP	GAP	GAP	GAP	GAP	GAP	M	0.9999	GAP	GAP	GAP	GAP	GAP	11.1111	M 11%	6.06061	M 6%	5.0505
2	GAP	GAP	g	0.7997	GAP	GAP	GAP	GAP	GAP	GAP	g	0.7464	GAP	GAP	GAP	GAP	GAP	0		1.51515	G 2%; V 2%	-1.51515
3	GAP	GAP	s	0.4449	GAP	GAP	GAP	GAP	GAP	GAP	s	0.4219	GAP	GAP	GAP	GAP	GAP	0		0		0
4	GAP	GAP	v	0.3365	GAP	GAP	GAP	GAP	GAP	GAP	v	0.3211	GAP	GAP	GAP	GAP	GAP	0		0		0
5	GAP	GAP	F	0.9851	GAP	GAP	GAP	GAP	GAP	GAP	F	0.9467	GAP	GAP	GAP	GAP	GAP	0		3.0303	F 3%	-3.0303
6	GAP	GAP	N	0.8715	GAP	GAP	GAP	GAP	GAP	GAP	N	0.819	GAP	GAP	GAP	GAP	GAP	0		1.51515	K 2%; N 2%	-1.51515
7	GAP	GAP	N	0.8672	GAP	GAP	GAP	GAP	GAP	GAP	N	0.8124	GAP	GAP	GAP	GAP	GAP	0		3.0303	N 3%	-3.0303
8	GAP	GAP	c	0.7759	GAP	GAP	GAP	GAP	GAP	GAP	c	0.7455	GAP	GAP	GAP	GAP	GAP	0		1.51515	C 2%	-1.51515
9	GAP	GAP	c	0.7359	GAP	GAP	GAP	GAP	GAP	GAP	c	0.7049	GAP	GAP	GAP	GAP	GAP	0		1.51515	C 2%	-1.51515
10	GAP	GAP	g	0.6906	GAP	GAP	GAP	GAP	GAP	GAP	g	0.6577	GAP	GAP	GAP	GAP	GAP	0		1.51515	G 2%	-1.51515
11	GAP	GAP	y	0.5996	GAP	GAP	GAP	GAP	GAP	GAP	y	0.5688	GAP	GAP	GAP	GAP	GAP	0		1.51515	Y 2%	-1.51515
12	GAP	GAP	n	0.68	GAP	GAP	GAP	GAP	GAP	GAP	n	0.6345	GAP	GAP	GAP	GAP	GAP	0		1.51515	N 2%	-1.51515
13	GAP	GAP	s	0.6981	GAP	GAP	GAP	GAP	GAP	GAP	s	0.6544	GAP	GAP	GAP	GAP	GAP	0		1.51515	S 2%	-1.51515
14	GAP	GAP	m	0.7345	GAP	GAP	GAP	GAP	GAP	GAP	m	0.6924	GAP	GAP	GAP	GAP	GAP	0		1.51515	M 2%	-1.51515
15	GAP	GAP	L	0.8365	GAP	GAP	GAP	GAP	GAP	GAP	L	0.8075	GAP	GAP	GAP	GAP	GAP	0		1.51515	L 2%	-1.51515
16	GAP	GAP	V	0.9419	GAP	GAP	GAP	GAP	GAP	GAP	V	0.902	GAP	GAP	GAP	GAP	GAP	0		1.51515	V 2%	-1.51515
17	GAP	GAP	A	0.9523	GAP	GAP	GAP	GAP	GAP	GAP	A	0.9118	GAP	GAP	GAP	GAP	GAP	0		1.51515	A 2%	-1.51515
18	GAP	GAP	g	0.5564	GAP	GAP	GAP	GAP	GAP	GAP	g	0.5269	GAP	GAP	GAP	GAP	GAP	0		1.51515	G 2%	-1.51515
19	GAP	GAP	f	0.6118	GAP	GAP	GAP	GAP	GAP	GAP	f	0.5809	GAP	GAP	GAP	GAP	GAP	0		1.51515	F 2%	-1.51515
20	GAP	GAP	v	0.7359	GAP	GAP	GAP	GAP	GAP	GAP	v	0.6963	GAP	GAP	GAP	GAP	GAP	0		1.51515	V 2%	-1.51515
21	GAP	GAP	r	0.7664	GAP	GAP	GAP	GAP	GAP	GAP	r	0.7286	GAP	GAP	GAP	GAP	GAP	0		1.51515	R 2%	-1.51515
22	GAP	GAP	C	0.8544	GAP	GAP	GAP	GAP	GAP	GAP	C	0.8271	GAP	GAP	GAP	GAP	GAP	0		1.51515	C 2%	-1.51515
23	GAP	GAP	e	0.7139	GAP	GAP	GAP	GAP	GAP	GAP	E	0.8076	GAP	GAP	GAP	GAP	GAP	11.1111	E 11%	3.0303	E 3%; K 2%	8.08081
24	GAP	GAP	I	0.8027	GAP	GAP	GAP	GAP	GAP	GAP	I	0.8642	GAP	GAP	GAP	GAP	GAP	11.1111	I 11%	3.0303	I 3%; F 2%	8.08081
25	GAP	GAP	E	0.9438	GAP	GAP	GAP	GAP	GAP	GAP	E	0.9601	GAP	GAP	GAP	GAP	GAP	11.1111	E 11%	4.54545	E 5%	6.56566
26	GAP	GAP	r	0.3429	GAP	GAP	GAP	GAP	GAP	GAP	r	0.5425	GAP	GAP	GAP	GAP	GAP	11.1111	R 11%	3.0303	R 3%; E 2%	8.08081
27	GAP	GAP	K	0.9665	GAP	GAP	GAP	GAP	GAP	GAP	K	0.9766	GAP	GAP	GAP	GAP	GAP	11.1111	K 11%	4.54545	K 5%	6.56566
28	GAP	GAP	L	0.9569	GAP	GAP	GAP	GAP	GAP	GAP	L	0.9714	GAP	GAP	GAP	GAP	GAP	11.1111	L 11%	4.54545	L 5%	6.56566
29	GAP	GAP	m	0.4495	GAP	GAP	GAP	GAP	GAP	GAP	m	0.555	GAP	GAP	GAP	GAP	GAP	5.55556	M 6%	1.51515	M 2%	4.0404
30	GAP	GAP	n	0.59	GAP	GAP	GAP	GAP	GAP	GAP	n	0.7244	GAP	GAP	GAP	GAP	GAP	11.1111	N 11%	3.0303	N 3%; D 2%	8.08081
31	M	M	M	1	M	M	M	M	M	M	M	1	M	M	M	M	M	94.4444	M 94%	96.9697	M 97%	-2.52526
32	E	E	E	0.9999	E	E	E	E	E	E	E	0.9998	E	E	E	E	E	88.8889	E 89%; D 6%	60.6061	E 61%; D 36%	28.2828
33	GAP	GAP	d	0.4914	GAP	GAP	GAP	GAP	GAP	GAP	d	0.4426	GAP	GAP	GAP	GAP	GAP	11.1111	E 11%	3.0303	E 3%; D 2%	8.08081
34	D	D	D	0.9998	D	D	D	D	Y	Y	Y	0.9997	Y	Y	Y	Y	FALSE	94.4444	Y 94%	43.9394	D 44%; Y 26%; G 18%; H 6%; E 2%; V 2%	50.505
35	GAP	GAP	d	0.7885	GAP	GAP	GAP	GAP	GAP	GAP	d	0.7444	GAP	GAP	GAP	GAP	GAP	0		6.06061	D 6%; G 2%	-6.06061
36	GAP	GAP	g	0.3425	GAP	GAP	GAP	GAP	GAP	GAP	g	0.3284	GAP	GAP	GAP	GAP	GAP	0		1.51515	A 2%; G 2%	-1.51515
37	GAP	GAP	g	0.7236	GAP	GAP	GAP	GAP	GAP	GAP	g	0.703	GAP	GAP	GAP	GAP	GAP	0		3.0303	G 3%	-3.0303
38	GAP	GAP	g	0.3092	GAP	GAP	GAP	GAP	GAP	GAP	g	0.2978	GAP	GAP	GAP	GAP	GAP	0		1.51515	G 2%; S 2%	-1.51515
39	GAP	GAP	d	0.6335	GAP	GAP	GAP	GAP	GAP	GAP	d	0.6107	GAP	GAP	GAP	GAP	GAP	0		3.0303	D 3%	-3.0303
40	GAP	GAP	g	0.3713	GAP	GAP	GAP	GAP	GAP	GAP	g	0.3559	GAP	GAP	GAP	GAP	GAP	0		3.0303	G 3%; R 2%	-3.0303
41	GAP	GAP	g	0.7936	GAP	GAP	GAP	GAP	GAP	GAP	g	0.7725	GAP	GAP	GAP	GAP	GAP	0		6.06061	G 6%	-6.06061
42	GAP	GAP	g	0.3677	GAP	GAP	GAP	GAP	GAP	GAP	g	0.3551	GAP	GAP	GAP	GAP	GAP	0		3.0303	E 3%; G 3%	-3.0303
43	GAP	GAP	G	0.9886	GAP	GAP	GAP	GAP	GAP	GAP	G	0.9689	GAP	GAP	GAP	GAP	GAP	0		13.6364	G 14%	-13.6364
44	GAP	GAP	d	0.5186	GAP	GAP	GAP	GAP	GAP	GAP	d	0.5021	GAP	GAP	GAP	GAP	GAP	11.1111	D 11%; S 6%	10.6061	D 11%; N 6%; G 5%; H 3%; S 2%	0.50505
45	G	G	G	1	G	G	G	G	G	G	G	1	G	G	G	G	G	83.3333	G 83%; D 6%; S 6%	80.303	G 80%; D 6%; S 5%; A 3%; V 3%	3.03031
46	GAP	GAP	P	0.9755	GAP	GAP	GAP	GAP	GAP	GAP	P	0.9499	GAP	GAP	GAP	GAP	GAP	0		1.51515	P 2%	-1.51515
47	A	A	A	0.9993	A	A	A	A	A	A	A	0.9989	A	A	A	A	A	55.5556	A 56%; G 28%; S 6%; T 6%	42.4242	A 42%; G 21%; S 15%; N 8%; D 3%; Y 3%; T 2%; V 2%	13.1313
48	GAP	GAP	a	0.4792	GAP	GAP	GAP	GAP	GAP	GAP	a	0.5964	GAP	GAP	GAP	GAP	GAP	5.55556	A 6%	1.51515	A 2%; V 2%	4.0404
49	GAP	GAP	h	0.7295	GAP	GAP	GAP	GAP	GAP	GAP	h	0.6887	GAP	GAP	GAP	GAP	GAP	0		1.51515	H 2%	-1.51515
50	GAP	GAP	S	0.9224	GAP	GAP	GAP	GAP	GAP	GAP	S	0.9338	GAP	GAP	GAP	GAP	GAP	5.55556	S 6%	3.0303	S 3%	2.52525
51	GAP	GAP	p	0.3199	GAP	GAP	GAP	GAP	GAP	GAP	s	0.3305	GAP	GAP	GAP	GAP	GAP	22.2222	G 22%; A 6%; F 6%	6.06061	G 6%; A 2%; D 2%; F 2%; P 2%	16.1616
52	F	F	F	0.9998	F	F	F	F	F	F	F	0.8318	F	F	F	F	F	50	L 50%; F 17%; I 11%; M 11%; T 6%	54.5455	F 55%; L 17%; S 9%; I 5%; M 3%; Y 3%; A 2%; T 2%	-4.54546
53	T	T	T	0.9907	T	T	T	T	T	T	t	0.6137	t	T	t	t	t	44.4444	V 44%; A 11%; E 11%; L 11%; I 6%; M 6%; T 6%	28.7879	T 29%; S 12%; V 12%; A 11%; L 6%; P 6%; E 3%; I 3%; K 3%; N 3%; M 2%	15.6566
54	P	P	P	1	P	P	P	P	P	P	P	0.9993	P	P	P	P	P	16.6667	H 17%; P 17%; S 17%; V 11%; A 6%; D 6%; E 6%; G 6%; N 6%; Q 6%	53.0303	P 53%; N 9%; L 6%; S 6%; H 5%; V 3%; A 2%; D 2%; E 2%; G 2%; Q 2%; T 2%	-36.3636
55	GAP	GAP	n	0.5944	GAP	GAP	GAP	GAP	GAP	GAP	n	0.6522	GAP	GAP	GAP	GAP	GAP	22.2222	D 22%; N 22%; L 11%; Q 6%	6.06061	D 6%; N 6%; L 3%; T 3%; C 2%; Q 2%; S 2%	16.1616
56	GAP	GAP	s	0.3586	GAP	GAP	GAP	GAP	GAP	GAP	s	0.3555	GAP	GAP	GAP	GAP	GAP	11.1111	S 11%; E 6%; Q 6%	3.0303	S 3%; E 2%; Q 2%	8.08081
57	GAP	GAP	q	0.3004	GAP	GAP	GAP	GAP	GAP	GAP	q	0.3347	GAP	GAP	GAP	GAP	GAP	5.55556	Q 6%	1.51515	Q 2%	4.0404
58	GAP	GAP	q	0.5607	GAP	GAP	GAP	GAP	GAP	GAP	q	0.5849	GAP	GAP	GAP	GAP	GAP	5.55556	Q 6%	1.51515	Q 2%	4.0404
59	GAP	GAP	q	0.5607	GAP	GAP	GAP	GAP	GAP	GAP	q	0.5849	GAP	GAP	GAP	GAP	GAP	5.55556	Q 6%	1.51515	Q 2%	4.0404
60	GAP	GAP	q	0.5607	GAP	GAP	GAP	GAP	GAP	GAP	q	0.5849	GAP	GAP	GAP	GAP	GAP	5.55556	Q 6%	1.51515	Q 2%	4.0404
61	GAP	GAP	d	0.5769	GAP	GAP	GAP	GAP	GAP	GAP	d	0.5998	GAP	GAP	GAP	GAP	GAP	5.55556	D 6%	1.51515	D 2%	4.0404
62	GAP	GAP	c	0.426	GAP	GAP	GAP	GAP	GAP	GAP	c	0.4656	GAP	GAP	GAP	GAP	GAP	5.55556	C 6%	1.51515	C 2%	4.0404
63	N	N	N	1	N	N	N	N	N	N	N	1	N	N	N	N	N	44.4444	N 44%; G 17%; S 17%; E 11%; C 6%	60.6061	N 61%; G 8%; S 8%; D 6%; E 3%; C 2%; L 2%; Y 2%	-16.1616
64	S	S	S	1	S	S	S	S	S	S	S	1	S	S	S	S	S	50	S 50%; G 39%; N 6%	56.0606	S 56%; G 11%; N 11%; T 6%; P 3%; D 2%; F 2%	-6.06061
65	GAP	GAP	p	0.3899	GAP	GAP	GAP	GAP	GAP	GAP	p	0.3721	GAP	GAP	GAP	GAP	GAP	0		6.06061	P 6%	-6.06061
66	GAP	GAP	e	0.4697	GAP	GAP	GAP	GAP	GAP	GAP	e	0.4582	GAP	GAP	GAP	GAP	GAP	0		0		0
67	GAP	GAP	e	0.4697	GAP	GAP	GAP	GAP	GAP	GAP	e	0.4582	GAP	GAP	GAP	GAP	GAP	0		0		0
68	GAP	GAP	e	0.4697	GAP	GAP	GAP	GAP	GAP	GAP	e	0.4582	GAP	GAP	GAP	GAP	GAP	0		0		0
69	GAP	GAP	d	0.4417	GAP	GAP	GAP	GAP	GAP	GAP	d	0.4302	GAP	GAP	GAP	GAP	GAP	0		0		0
70	GAP	GAP	g	0.5441	GAP	GAP	GAP	GAP	GAP	GAP	g	0.532	GAP	GAP	GAP	GAP	GAP	0		0		0
71	GAP	GAP	l	0.5517	GAP	GAP	GAP	GAP	GAP	GAP	l	0.5402	GAP	GAP	GAP	GAP	GAP	0		0		0
72	GAP	GAP	m	0.3796	GAP	GAP	GAP	GAP	GAP	GAP	m	0.3677	GAP	GAP	GAP	GAP	GAP	0		0		0
73	GAP	GAP	g	0.5441	GAP	GAP	GAP	GAP	GAP	GAP	g	0.532	GAP	GAP	GAP	GAP	GAP	0		0		0
74	GAP	GAP	c	0.5626	GAP	GAP	GAP	GAP	GAP	GAP	c	0.5498	GAP	GAP	GAP	GAP	GAP	0		0		0
75	GAP	GAP	T	0.8748	GAP	GAP	GAP	GAP	GAP	GAP	T	0.843	GAP	GAP	GAP	GAP	GAP	5.55556	A 6%; T 6%	4.54545	P 5%; T 5%; A 3%	1.0101
76	T	T	T	0.9974	T	T	T	T	T	T	T	0.9969	T	T	T	T	T	33.3333	A 33%; V 28%; T 22%; G 11%	24.2424	T 24%; V 18%; A 14%; S 11%; M 9%; N 5%; G 3%; I 3%; L 3%	9.09091
77	GAP	GAP	l	0.3829	GAP	GAP	GAP	GAP	GAP	GAP	l	0.3693	GAP	GAP	GAP	GAP	GAP	0		0		0
78	F	F	F	0.9938	F	F	F	F	Y	Y	y	0.7932	y	Y	y	y	FALSE	44.4444	F 44%; Y 33%; A 11%; C 6%	50	F 50%; L 9%; Y 9%; S 5%; A 3%; V 3%; C 2%	-5.55556
79	G	G	G	1	G	G	G	G	G	G	G	1	G	G	G	G	G	72.2222	G 72%; S 11%; D 6%; E 6%	53.0303	G 53%; E 8%; A 5%; D 3%; P 3%; R 3%; S 3%; L 2%; W 2%	19.1919
80	N	N	n	0.7557	n	N	n	n	N	N	N	0.9445	N	N	N	N	N	27.7778	N 28%; S 22%; T 22%; V 11%; E 6%; P 6%	19.697	T 20%; N 18%; A 11%; S 11%; V 9%; I 3%; D 2%; E 2%; K 2%; P 2%; R 2%	8.08081
81	GAP	GAP	s	0.5045	GAP	GAP	GAP	GAP	GAP	GAP	s	0.5541	GAP	GAP	GAP	GAP	GAP	5.55556	S 6%	1.51515	S 2%	4.0404
82	F	F	F	0.9566	F	F	F	F	F	F	F	0.994	F	F	F	F	F	27.7778	F 28%; L 22%; M 22%; S 11%; Y 6%	40.9091	F 41%; L 27%; M 6%; S 3%; Y 3%; P 2%; V 2%	-13.1313
83	GAP	GAP	i	0.2855	GAP	GAP	GAP	GAP	GAP	GAP	i	0.2641	GAP	GAP	GAP	GAP	GAP	0		3.0303	I 3%	-3.0303
84	S	S	S	1	S	S	S	S	S	S	S	0.9981	S	S	S	S	S	50	S 50%; V 22%; T 11%; P 6%	51.5152	S 52%; V 11%; P 9%; T 5%; A 3%; D 2%; H 2%; L 2%; R 2%	-1.51515
85	D	D	D	0.9999	D	D	D	D	D	D	D	0.9995	D	D	D	D	D	22.2222	D 22%; E 22%; G 22%; N 11%; P 6%; S 6%	34.8485	D 35%; G 21%; E 12%; S 9%; N 8%; P 2%	-12.6263
86	GAP	GAP	t	0.5163	GAP	GAP	GAP	GAP	GAP	GAP	t	0.6124	GAP	GAP	GAP	GAP	GAP	5.55556	L 6%; T 6%	1.51515	L 2%; N 2%; T 2%	4.0404
87	GAP	GAP	s	0.4888	GAP	GAP	GAP	GAP	GAP	GAP	s	0.5125	GAP	GAP	GAP	GAP	GAP	5.55556	S 6%	1.51515	S 2%	4.0404
88	GAP	GAP	s	0.4888	GAP	GAP	GAP	GAP	GAP	GAP	s	0.5125	GAP	GAP	GAP	GAP	GAP	5.55556	S 6%	1.51515	S 2%	4.0404
89	GAP	GAP	d	0.5769	GAP	GAP	GAP	GAP	GAP	GAP	d	0.5998	GAP	GAP	GAP	GAP	GAP	5.55556	D 6%	1.51515	D 2%	4.0404
90	GAP	GAP	c	0.7	GAP	GAP	GAP	GAP	GAP	GAP	c	0.7209	GAP	GAP	GAP	GAP	GAP	5.55556	C 6%	1.51515	C 2%	4.0404
91	GAP	GAP	g	0.3994	GAP	GAP	GAP	GAP	GAP	GAP	g	0.3984	GAP	GAP	GAP	GAP	GAP	5.55556	D 6%; G 6%	1.51515	D 2%; G 2%; T 2%	4.0404
92	GAP	GAP	s	0.4619	GAP	GAP	GAP	GAP	GAP	GAP	s	0.4555	GAP	GAP	GAP	GAP	GAP	5.55556	G 6%; H 6%; S 6%	1.51515	G 2%; H 2%; S 2%; T 2%	4.0404
93	GAP	GAP	t	0.6459	GAP	GAP	GAP	GAP	GAP	GAP	t	0.6804	GAP	GAP	GAP	GAP	GAP	11.1111	G 11%; T 6%; V 6%	3.0303	G 3%; T 3%; V 2%	8.08081
94	S	S	s	0.5314	s	S	s	s	S	S	t	0.5177	t	S	FALSE	S	S	16.6667	G 17%; S 17%; T 17%; A 11%; V 11%; I 6%	21.2121	T 21%; S 17%; A 14%; N 14%; G 11%; I 6%; D 5%; V 3%; P 2%	-4.54546
95	GAP	GAP	t	0.552	GAP	GAP	GAP	GAP	GAP	GAP	t	0.5802	GAP	GAP	GAP	GAP	GAP	5.55556	T 6%	1.51515	T 2%	4.0404
96	GAP	GAP	t	0.552	GAP	GAP	GAP	GAP	GAP	GAP	t	0.5802	GAP	GAP	GAP	GAP	GAP	5.55556	T 6%	1.51515	T 2%	4.0404
97	GAP	GAP	t	0.552	GAP	GAP	GAP	GAP	GAP	GAP	t	0.5802	GAP	GAP	GAP	GAP	GAP	5.55556	T 6%	1.51515	T 2%	4.0404
98	GAP	GAP	s	0.2833	GAP	GAP	GAP	GAP	GAP	GAP	s	0.3024	GAP	GAP	GAP	GAP	GAP	5.55556	A 6%; S 6%; T 6%	1.51515	A 2%; S 2%; T 2%	4.0404
99	GAP	GAP	v	0.4359	GAP	GAP	GAP	GAP	GAP	GAP	v	0.5032	GAP	GAP	GAP	GAP	GAP	11.1111	V 11%; A 6%; F 6%	3.0303	V 3%; A 2%; F 2%	8.08081
100	A	A	A	0.9992	A	A	A	A	A	A	A	0.9842	A	A	A	A	A	16.6667	A 17%; G 17%; S 17%; E 11%; T 11%	31.8182	A 32%; T 18%; S 14%; N 11%; G 9%; E 3%; V 3%; P 2%	-15.1515
101	M	M	M	1	M	M	M	M	M	M	M	1	M	M	M	M	M	22.2222	M 22%; A 11%; D 11%; E 11%; L 11%; P 6%	54.5455	M 55%; I 14%; L 6%; A 3%; D 3%; E 3%; T 3%; N 2%; P 2%; V 2%	-32.3232
102	GAP	GAP	d	0.4906	GAP	GAP	GAP	GAP	GAP	GAP	d	0.4752	GAP	GAP	GAP	GAP	GAP	0		0		0
103	D	D	D	0.9985	D	D	D	D	E	E	E	0.991	E	E	E	E	FALSE	50	E 50%; V 17%; A 11%; D 11%; Q 11%	63.6364	D 64%; E 14%; V 6%; A 5%; N 5%; Q 3%; G 2%; Y 2%	-13.6364
104	L	L	L	0.9944	L	L	L	L	M	M	m	0.5694	m	M	m	m	FALSE	22.2222	M 22%; T 17%; V 17%; A 11%; G 11%; H 6%; I 6%; L 6%; S 6%	40.9091	L 41%; F 12%; M 11%; T 6%; S 5%; V 5%; Y 5%; A 3%; G 3%; I 3%; W 3%; H 2%; N 2%	-18.6869
105	D	D	D	1	D	D	D	D	D	D	D	1	D	D	D	D	D	94.4444	D 94%; H 6%	90.9091	D 91%; N 3%; G 2%; H 2%; T 2%	3.53535
106	GAP	GAP	p	0.265	GAP	GAP	GAP	GAP	GAP	GAP	e	0.2512	GAP	GAP	GAP	GAP	GAP	5.55556	E 6%	3.0303	P 3%; E 2%	2.52525
107	F	F	F	0.9925	F	F	F	F	F	F	F	1	F	F	F	F	F	55.5556	F 56%; I 17%; L 11%; M 11%; A 6%	56.0606	F 56%; L 29%; I 6%; M 3%; A 2%; S 2%; V 2%	-0.505051
108	M	M	M	1	M	M	M	M	M	M	M	1	M	M	M	M	M	44.4444	M 44%; I 39%; A 6%; T 6%; V 6%	75.7576	M 76%; I 15%; T 3%; V 3%; A 2%; L 2%	-31.3131
109	D	D	D	1	D	D	D	D	D	D	D	1	D	D	D	D	D	66.6667	D 67%; E 33%	74.2424	D 74%; E 20%; N 3%; G 2%; S 2%	-7.57576
110	E	E	E	1	E	E	E	E	E	E	E	1	E	E	E	E	E	77.7778	E 78%; D 17%; Q 6%	69.697	E 70%; Q 15%; D 8%; G 3%; K 3%	8.08081
111	L	L	L	1	L	L	L	L	L	L	L	1	L	L	L	L	L	100	L 100%	84.8485	L 85%; I 9%; F 2%; P 2%; S 2%	15.1515
112	L	L	L	1	L	L	L	L	L	L	L	1	L	L	L	L	L	88.8889	L 89%; F 11%	78.7879	L 79%; F 20%	10.101
113	F	F	F	0.9979	F	F	F	F	F	F	F	0.9983	F	F	F	F	F	38.8889	V 39%; A 17%; F 17%; G 11%; L 11%	22.7273	F 23%; Y 17%; D 15%; V 12%; L 9%; S 6%; A 5%; N 5%; G 3%	16.1616
114	GAP	GAP	a	0.3802	GAP	GAP	GAP	GAP	GAP	GAP	a	0.3704	GAP	GAP	GAP	GAP	GAP	0		0		0
115	E	E	E	0.9996	E	E	E	E	E	E	E	0.9994	E	E	E	E	E	61.1111	E 61%; Q 22%; D 6%; H 6%; N 6%	46.9697	E 47%; D 35%; Q 12%; F 2%; H 2%; N 2%; P 2%	14.1414
116	G	G	G	1	G	G	G	G	G	G	G	1	G	G	G	G	G	100	G 100%	92.4242	G 92%; E 3%; R 3%; A 2%	7.57576
117	C	C	C	1	C	C	C	C	C	C	C	1	C	C	C	C	C	94.4444	C 94%; R 6%	77.2727	C 77%; F 5%; S 5%; Y 5%; R 3%; G 2%	17.1717
118	W	W	W	1	W	W	W	W	W	W	W	1	W	W	W	W	W	100	W 100%	90.9091	W 91%; C 6%; R 2%	9.09091
119	GAP	GAP	d	0.6875	GAP	GAP	GAP	GAP	GAP	GAP	d	0.7198	GAP	GAP	GAP	GAP	GAP	5.55556	D 6%	1.51515	D 2%	4.0404
120	GAP	GAP	P	0.9707	GAP	GAP	GAP	GAP	GAP	GAP	P	0.9735	GAP	GAP	GAP	GAP	GAP	5.55556	P 6%	1.51515	P 2%	4.0404
121	GAP	GAP	a	0.644	GAP	GAP	GAP	GAP	GAP	GAP	a	0.679	GAP	GAP	GAP	GAP	GAP	5.55556	A 6%	1.51515	A 2%	4.0404
122	GAP	GAP	v	0.6535	GAP	GAP	GAP	GAP	GAP	GAP	v	0.6871	GAP	GAP	GAP	GAP	GAP	5.55556	V 6%	1.51515	V 2%	4.0404
123	L	L	L	1	L	L	L	L	L	L	L	1	L	L	L	L	L	38.8889	L 39%; V 33%; I 17%; A 6%; M 6%	68.1818	L 68%; V 12%; I 6%; M 5%; A 3%; F 3%	-29.2929
124	E	E	E	1	E	E	E	E	E	E	E	1	E	E	E	E	E	88.8889	E 89%; A 6%; D 6%	81.8182	E 82%; Q 5%; G 3%; K 3%; A 2%; D 2%	7.0707
125	T	T	T	1	T	T	T	T	T	T	T	0.9968	T	T	T	T	T	50	T 50%; A 28%; S 17%; V 6%	66.6667	T 67%; A 15%; S 8%; N 5%; K 2%; V 2%	-16.6667
126	GAP	GAP	p	0.4228	GAP	GAP	GAP	GAP	GAP	GAP	p	0.3971	GAP	GAP	GAP	GAP	GAP	0		3.0303	P 3%	-3.0303
127	T	T	T	1	T	T	T	T	T	T	T	0.9871	T	T	T	T	T	50	S 50%; T 33%; A 6%; N 6%; R 6%	53.0303	T 53%; S 20%; A 9%; D 5%; N 5%; P 3%; R 2%; V 2%	-3.0303
128	GAP	GAP	p	0.4139	GAP	GAP	GAP	GAP	GAP	GAP	p	0.3969	GAP	GAP	GAP	GAP	GAP	0		0		0
129	GAP	GAP	t	0.3269	GAP	GAP	GAP	GAP	GAP	GAP	t	0.3111	GAP	GAP	GAP	GAP	GAP	0		0		0
130	GAP	GAP	s	0.3995	GAP	GAP	GAP	GAP	GAP	GAP	s	0.3864	GAP	GAP	GAP	GAP	GAP	0		0		0
131	GAP	GAP	a	0.4377	GAP	GAP	GAP	GAP	GAP	GAP	a	0.4242	GAP	GAP	GAP	GAP	GAP	0		0		0
132	GAP	GAP	a	0.4377	GAP	GAP	GAP	GAP	GAP	GAP	a	0.4242	GAP	GAP	GAP	GAP	GAP	0		0		0
133	GAP	GAP	a	0.4377	GAP	GAP	GAP	GAP	GAP	GAP	a	0.4242	GAP	GAP	GAP	GAP	GAP	0		0		0
134	GAP	GAP	a	0.4377	GAP	GAP	GAP	GAP	GAP	GAP	a	0.4242	GAP	GAP	GAP	GAP	GAP	0		0		0
135	GAP	GAP	A	0.8943	GAP	GAP	GAP	GAP	GAP	GAP	A	0.865	GAP	GAP	GAP	GAP	GAP	0		1.51515	A 2%	-1.51515
136	D	D	D	0.9975	D	D	D	D	S	S	S	0.9495	S	S	S	S	FALSE	27.7778	S 28%; E 22%; G 22%; N 6%; P 6%; R 6%; T 6%; V 6%	50	D 50%; E 11%; G 9%; S 8%; A 5%; N 5%; P 5%; R 2%; T 2%; V 2%; Y 2%	-22.2222
137	GAP	GAP	h	0.2269	GAP	GAP	GAP	GAP	GAP	GAP	h	0.2524	GAP	GAP	GAP	GAP	GAP	11.1111	Y 11%; E 6%; H 6%; V 6%	3.0303	Y 3%; E 2%; H 2%; V 2%	8.08081
138	GAP	GAP	i	0.3814	GAP	GAP	GAP	GAP	GAP	GAP	i	0.4075	GAP	GAP	GAP	GAP	GAP	5.55556	I 6%; M 6%	1.51515	I 2%; M 2%	4.0404
139	GAP	GAP	n	0.5312	GAP	GAP	GAP	GAP	GAP	GAP	n	0.5576	GAP	GAP	GAP	GAP	GAP	5.55556	N 6%	1.51515	N 2%	4.0404
140	G	G	G	1	G	G	G	G	G	G	G	1	G	G	G	G	G	55.5556	G 56%; N 33%; A 11%	56.0606	G 56%; A 11%; N 9%; E 6%; D 5%; R 3%; S 3%	-0.505051
141	GAP	GAP	s	0.3308	GAP	GAP	GAP	GAP	GAP	GAP	s	0.2942	GAP	GAP	GAP	GAP	GAP	5.55556	C 6%	4.54545	N 5%; C 2%; L 2%	1.0101
142	GAP	GAP	G	0.928	GAP	GAP	GAP	GAP	GAP	GAP	G	0.9304	GAP	GAP	GAP	GAP	GAP	5.55556	G 6%	3.0303	G 3%	2.52525
143	GAP	GAP	g	0.6455	GAP	GAP	GAP	GAP	GAP	GAP	g	0.7071	GAP	GAP	GAP	GAP	GAP	11.1111	G 11%; V 6%	3.0303	G 3%; A 2%; V 2%	8.08081
144	GAP	GAP	v	0.3683	GAP	GAP	GAP	GAP	GAP	GAP	v	0.3504	GAP	GAP	GAP	GAP	GAP	0		1.51515	V 2%	-1.51515
145	GAP	GAP	g	0.4139	GAP	GAP	GAP	GAP	GAP	GAP	g	0.3945	GAP	GAP	GAP	GAP	GAP	0		1.51515	G 2%	-1.51515
146	GAP	GAP	g	0.5343	GAP	GAP	GAP	GAP	GAP	GAP	g	0.5134	GAP	GAP	GAP	GAP	GAP	0		1.51515	G 2%	-1.51515
147	GAP	GAP	q	0.4412	GAP	GAP	GAP	GAP	GAP	GAP	q	0.4185	GAP	GAP	GAP	GAP	GAP	0		1.51515	Q 2%	-1.51515
148	GAP	GAP	k	0.2792	GAP	GAP	GAP	GAP	GAP	GAP	k	0.2625	GAP	GAP	GAP	GAP	GAP	0		3.0303	K 3%; H 2%; I 2%	-3.0303
149	S	S	S	0.9239	S	S	S	S	S	S	S	0.9586	S	S	S	S	S	27.7778	N 28%; S 17%; G 11%; L 11%; F 6%; T 6%	24.2424	F 24%; S 21%; L 8%; N 8%; K 6%; I 5%; Y 5%; C 3%; D 3%; G 3%; A 2%; T 2%; W 2%	3.53535
150	N	N	N	1	N	N	N	N	N	N	N	0.9999	N	N	N	N	N	38.8889	N 39%; L 11%; M 11%; S 11%; G 6%	57.5758	N 58%; S 18%; E 3%; G 3%; L 3%; M 3%; D 2%	-18.6869
151	F	F	F	0.9995	F	F	F	F	F	F	F	0.9813	F	F	F	F	F	22.2222	F 22%; M 22%; L 11%; Y 11%; C 6%; H 6%	50	F 50%; L 17%; M 8%; Y 8%; H 3%; C 2%; I 2%; S 2%	-27.7778
152	L	L	L	0.9993	L	L	L	L	L	L	L	0.9957	L	L	L	L	L	22.2222	L 22%; N 17%; A 11%; M 11%; G 6%; T 6%; Y 6%	31.8182	L 32%; M 9%; W 9%; N 8%; P 8%; K 6%; A 5%; S 5%; T 5%; C 2%; G 2%; Y 2%	-9.59596
153	GAP	GAP	q	0.344	GAP	GAP	GAP	GAP	GAP	GAP	q	0.3233	GAP	GAP	GAP	GAP	GAP	0		1.51515	Q 2%	-1.51515
154	Q	Q	Q	1	Q	Q	Q	Q	Q	Q	Q	0.9988	Q	Q	Q	Q	Q	22.2222	M 22%; N 22%; Q 22%; L 6%; P 6%; R 6%	57.5758	Q 58%; E 6%; M 6%; N 6%; S 6%; L 3%; P 3%; R 3%; F 2%	-35.3535
155	GAP	GAP	q	0.5829	GAP	GAP	GAP	GAP	GAP	GAP	q	0.5577	GAP	GAP	GAP	GAP	GAP	0		3.0303	Q 3%	-3.0303
156	S	S	P	0.9774	P	S	FALSE	P	S	S	s	0.632	s	S	s	s	FALSE	27.7778	S 28%; Q 22%; C 6%; H 6%; P 6%; T 6%; W 6%	36.3636	P 36%; S 15%; Q 14%; T 12%; A 3%; L 3%; C 2%; D 2%; H 2%; R 2%; W 2%	-8.58586
157	GAP	GAP	s	0.3954	GAP	GAP	GAP	GAP	GAP	GAP	s	0.365	GAP	GAP	GAP	GAP	GAP	0		3.0303	L 3%; S 2%	-3.0303
158	G	G	G	1	G	G	G	G	G	G	G	0.9856	G	G	G	G	G	16.6667	G 17%; N 17%; Q 17%; A 6%; H 6%; M 6%; S 6%; T 6%; V 6%	40.9091	G 41%; S 11%; N 8%; E 6%; A 5%; M 5%; Q 5%; T 5%; V 3%; C 2%; H 2%; I 2%; L 2%	-24.2424
159	GAP	GAP	h	0.5479	GAP	GAP	GAP	GAP	GAP	GAP	h	0.6375	GAP	GAP	GAP	GAP	GAP	5.55556	H 6%	3.0303	G 3%; P 3%; Q 3%; F 2%; H 2%; T 2%	2.52525
160	GAP	GAP	g	0.5512	GAP	GAP	GAP	GAP	GAP	GAP	g	0.5243	GAP	GAP	GAP	GAP	GAP	0		3.0303	G 3%; S 2%	-3.0303
161	GAP	GAP	s	0.3889	GAP	GAP	GAP	GAP	GAP	GAP	s	0.365	GAP	GAP	GAP	GAP	GAP	0		3.0303	S 3%; P 2%	-3.0303
162	GAP	GAP	g	0.7357	GAP	GAP	GAP	GAP	GAP	GAP	g	0.7168	GAP	GAP	GAP	GAP	GAP	0		4.54545	G 5%	-4.54545
163	GAP	GAP	q	0.651	GAP	GAP	GAP	GAP	GAP	GAP	q	0.6288	GAP	GAP	GAP	GAP	GAP	0		4.54545	Q 5%	-4.54545
164	GAP	GAP	g	0.7357	GAP	GAP	GAP	GAP	GAP	GAP	g	0.7168	GAP	GAP	GAP	GAP	GAP	0		4.54545	G 5%	-4.54545
165	GAP	GAP	q	0.4137	GAP	GAP	GAP	GAP	GAP	GAP	q	0.3882	GAP	GAP	GAP	GAP	GAP	0		3.0303	Q 3%; L 2%	-3.0303
166	GAP	GAP	g	0.7357	GAP	GAP	GAP	GAP	GAP	GAP	g	0.7168	GAP	GAP	GAP	GAP	GAP	0		4.54545	G 5%	-4.54545
167	GAP	GAP	p	0.551	GAP	GAP	GAP	GAP	GAP	GAP	p	0.5242	GAP	GAP	GAP	GAP	GAP	0		3.0303	P 3%; Q 2%	-3.0303
168	GAP	GAP	g	0.6656	GAP	GAP	GAP	GAP	GAP	GAP	g	0.6482	GAP	GAP	GAP	GAP	GAP	0		1.51515	G 2%	-1.51515
169	GAP	GAP	e	0.5903	GAP	GAP	GAP	GAP	GAP	GAP	e	0.5723	GAP	GAP	GAP	GAP	GAP	0		1.51515	E 2%	-1.51515
170	GAP	GAP	g	0.6656	GAP	GAP	GAP	GAP	GAP	GAP	g	0.6482	GAP	GAP	GAP	GAP	GAP	0		1.51515	G 2%	-1.51515
171	GAP	GAP	e	0.5903	GAP	GAP	GAP	GAP	GAP	GAP	e	0.5723	GAP	GAP	GAP	GAP	GAP	0		1.51515	E 2%	-1.51515
172	GAP	GAP	g	0.4554	GAP	GAP	GAP	GAP	GAP	GAP	g	0.441	GAP	GAP	GAP	GAP	GAP	0		3.0303	G 3%; D 2%	-3.0303
173	GAP	GAP	Q	0.931	GAP	GAP	GAP	GAP	GAP	GAP	Q	0.9032	GAP	GAP	GAP	GAP	GAP	0		4.54545	Q 5%	-4.54545
174	GAP	GAP	f	0.6598	GAP	GAP	GAP	GAP	GAP	GAP	f	0.6399	GAP	GAP	GAP	GAP	GAP	0		1.51515	F 2%	-1.51515
175	GAP	GAP	v	0.518	GAP	GAP	GAP	GAP	GAP	GAP	v	0.4977	GAP	GAP	GAP	GAP	GAP	0		1.51515	V 2%	-1.51515
176	GAP	GAP	d	0.5527	GAP	GAP	GAP	GAP	GAP	GAP	d	0.5319	GAP	GAP	GAP	GAP	GAP	0		1.51515	D 2%	-1.51515
177	GAP	GAP	m	0.4972	GAP	GAP	GAP	GAP	GAP	GAP	m	0.4748	GAP	GAP	GAP	GAP	GAP	0		1.51515	M 2%	-1.51515
178	GAP	GAP	n	0.3732	GAP	GAP	GAP	GAP	GAP	GAP	n	0.3886	GAP	GAP	GAP	GAP	GAP	11.1111	N 11%; Q 6%	3.0303	G 3%; N 3%; D 2%; Q 2%	8.08081
179	GAP	GAP	Q	0.8614	GAP	GAP	GAP	GAP	GAP	GAP	Q	0.8812	GAP	GAP	GAP	GAP	GAP	11.1111	N 11%; Q 6%	3.0303	N 3%; Q 3%; L 2%; P 2%	8.08081
180	GAP	GAP	p	0.3426	GAP	GAP	GAP	GAP	GAP	GAP	p	0.4474	GAP	GAP	GAP	GAP	GAP	11.1111	H 11%; P 6%	3.0303	G 3%; H 3%; K 2%; P 2%	8.08081
181	GAP	GAP	a	0.4985	GAP	GAP	GAP	GAP	GAP	GAP	a	0.5686	GAP	GAP	GAP	GAP	GAP	16.6667	T 17%; A 6%; H 6%; L 6%	6.06061	Q 6%; T 5%; S 3%; A 2%; G 2%; H 2%; I 2%; L 2%	10.6061
182	GAP	GAP	s	0.586	GAP	GAP	GAP	GAP	GAP	GAP	s	0.5005	GAP	GAP	GAP	GAP	GAP	11.1111	L 11%; A 6%; E 6%; G 6%; N 6%; T 6%	6.06061	S 6%; L 3%; Q 3%; A 2%; E 2%; F 2%; G 2%; N 2%; T 2%; V 2%	5.0505
183	P	P	P	1	P	P	P	P	P	P	P	0.9998	P	P	P	P	P	44.4444	P 44%; S 17%; A 6%	53.0303	P 53%; S 9%; L 8%; A 5%; N 3%; T 3%; V 3%; F 2%; G 2%; Q 2%	-8.58586
184	GAP	GAP	f	0.7209	GAP	GAP	GAP	GAP	GAP	GAP	f	0.7431	GAP	GAP	GAP	GAP	GAP	11.1111	F 11%	3.0303	F 3%	8.08081
185	GAP	GAP	t	0.5574	GAP	GAP	GAP	GAP	GAP	GAP	t	0.5846	GAP	GAP	GAP	GAP	GAP	11.1111	T 11%	3.0303	T 3%	8.08081
186	GAP	GAP	n	0.5628	GAP	GAP	GAP	GAP	GAP	GAP	n	0.5904	GAP	GAP	GAP	GAP	GAP	11.1111	N 11%	3.0303	N 3%	8.08081
187	GAP	GAP	c	0.7378	GAP	GAP	GAP	GAP	GAP	GAP	c	0.7597	GAP	GAP	GAP	GAP	GAP	11.1111	C 11%	3.0303	C 3%	8.08081
188	GAP	GAP	I	0.8819	GAP	GAP	GAP	GAP	GAP	GAP	I	0.888	GAP	GAP	GAP	GAP	GAP	11.1111	I 11%	3.0303	I 3%	8.08081
189	GAP	GAP	i	0.4104	GAP	GAP	GAP	GAP	GAP	GAP	i	0.4471	GAP	GAP	GAP	GAP	GAP	11.1111	I 11%	3.0303	I 3%	8.08081
190	GAP	GAP	p	0.6907	GAP	GAP	GAP	GAP	GAP	GAP	p	0.7146	GAP	GAP	GAP	GAP	GAP	11.1111	P 11%	3.0303	P 3%	8.08081
191	GAP	GAP	s	0.5411	GAP	GAP	GAP	GAP	GAP	GAP	s	0.5682	GAP	GAP	GAP	GAP	GAP	11.1111	S 11%	3.0303	S 3%	8.08081
192	GAP	GAP	s	0.2457	GAP	GAP	GAP	GAP	GAP	GAP	s	0.2751	GAP	GAP	GAP	GAP	GAP	11.1111	S 11%; P 6%; Q 6%	3.0303	S 3%; P 2%; Q 2%	8.08081
193	S	S	S	0.9999	S	S	S	S	S	S	S	0.9962	S	S	S	S	S	22.2222	S 22%; P 11%; L 6%; N 6%; Q 6%; T 6%	56.0606	S 56%; P 8%; L 5%; A 3%; F 3%; T 3%; I 2%; M 2%; N 2%; Q 2%; Y 2%	-33.8384
194	GAP	GAP	n	0.34	GAP	GAP	GAP	GAP	GAP	GAP	n	0.3263	GAP	GAP	GAP	GAP	GAP	0		0		0
195	T	T	T	0.9994	T	T	T	T	T	T	T	0.964	T	T	T	T	T	16.6667	Q 17%; S 11%; V 11%; C 6%; D 6%; K 6%; P 6%; T 6%	37.8788	T 38%; S 11%; I 9%; D 6%; A 5%; P 5%; Q 5%; N 3%; V 3%; C 2%; K 2%; R 2%	-21.2121
196	GAP	GAP	s	0.3838	GAP	GAP	GAP	GAP	GAP	GAP	s	0.3725	GAP	GAP	GAP	GAP	GAP	0		0		0
197	S	S	S	1	S	S	S	S	S	S	S	1	S	S	S	S	S	44.4444	S 44%; R 11%; T 11%; D 6%; Q 6%	72.7273	S 73%; T 5%; A 3%; N 3%; R 3%; D 2%; Q 2%; Y 2%	-28.2828
198	S	S	S	0.8361	S	S	S	S	S	S	S	0.8916	S	S	S	S	S	27.7778	S 28%; H 17%; R 11%; A 6%; D 6%; N 6%; Q 6%	15.1515	S 15%; G 11%; N 11%; T 11%; R 9%; A 8%; D 8%; H 6%; L 6%; E 2%; P 2%; Q 2%; V 2%	12.6263
199	A	A	A	0.9841	A	A	A	A	A	A	A	0.9941	A	A	A	A	A	22.2222	A 22%; L 17%; S 17%; Y 17%; M 6%	21.2121	A 21%; D 8%; G 8%; I 8%; S 8%; V 8%; L 6%; Y 6%; P 5%; T 5%; M 3%; N 3%; H 2%	1.0101
200	GAP	GAP	p	0.5685	GAP	GAP	GAP	GAP	GAP	GAP	p	0.6306	GAP	GAP	GAP	GAP	GAP	5.55556	P 6%; S 6%	1.51515	L 2%; P 2%; S 2%	4.0404
201	GAP	GAP	r	0.2736	GAP	GAP	GAP	GAP	GAP	GAP	r	0.2964	GAP	GAP	GAP	GAP	GAP	5.55556	F 6%; R 6%	1.51515	F 2%; R 2%	4.0404
202	GAP	GAP	S	0.8208	GAP	GAP	GAP	GAP	GAP	GAP	S	0.8241	GAP	GAP	GAP	GAP	GAP	5.55556	S 6%; T 6%	3.0303	S 3%; T 2%	2.52525
203	L	L	L	0.9994	L	L	L	L	L	L	L	0.9993	L	L	L	L	L	27.7778	L 28%; M 17%; F 6%; I 6%; N 6%; S 6%; T 6%; V 6%	39.3939	L 39%; M 12%; P 11%; I 5%; T 5%; V 5%; D 3%; S 3%; A 2%; C 2%; F 2%; N 2%	-11.6162
204	N	N	N	0.9795	N	N	N	N	N	N	N	0.9856	N	N	N	N	N	22.2222	N 22%; S 17%; T 17%; A 6%; I 6%; L 6%; V 6%	28.7879	N 29%; S 17%; T 8%; A 6%; D 6%; F 5%; H 5%; Y 5%; I 3%; P 3%; L 2%; V 2%	-6.56566
205	D	D	D	0.9969	D	D	D	D	D	D	D	1	D	D	D	D	D	44.4444	D 44%; T 17%; S 11%; A 6%; E 6%; N 6%	40.9091	D 41%; S 14%; N 8%; Y 6%; P 5%; T 5%; E 3%; F 3%; A 2%; L 2%; Q 2%	3.53535
206	GAP	GAP	n	0.5477	GAP	GAP	GAP	GAP	GAP	GAP	n	0.5241	GAP	GAP	GAP	GAP	GAP	0		1.51515	N 2%	-1.51515
207	GAP	GAP	n	0.5352	GAP	GAP	GAP	GAP	GAP	GAP	n	0.5262	GAP	GAP	GAP	GAP	GAP	11.1111	N 11%; T 6%	6.06061	N 6%; T 2%	5.0505
208	GAP	GAP	H	0.8202	GAP	GAP	GAP	GAP	GAP	GAP	H	0.831	GAP	GAP	GAP	GAP	GAP	5.55556	H 6%; N 6%; T 6%	4.54545	N 5%; H 3%; T 2%	1.0101
209	P	P	P	0.9999	P	P	P	P	P	P	P	1	P	P	P	P	P	38.8889	P 39%; T 17%; N 6%; S 6%	45.4545	P 45%; T 9%; N 8%; S 8%; G 2%; H 2%; Q 2%	-6.56565
210	S	S	S	0.9999	S	S	S	S	S	S	S	1	S	S	S	S	S	38.8889	S 39%; N 11%; Q 11%; T 6%	40.9091	S 41%; N 6%; P 6%; A 3%; L 3%; M 3%; Q 3%; R 3%; K 2%; T 2%; Y 2%	-2.0202
211	GAP	GAP	P	0.9773	GAP	GAP	GAP	GAP	GAP	GAP	P	0.9963	GAP	GAP	GAP	GAP	GAP	16.6667	P 17%; N 6%	6.06061	P 6%; S 3%; N 2%; Y 2%	10.6061
212	H	H	h	0.6624	h	H	h	h	H	H	H	0.995	H	H	H	H	H	33.3333	H 33%; N 17%; Q 6%; S 6%; Y 6%	21.2121	Q 21%; H 12%; F 9%; S 9%; L 5%; N 5%; P 3%; R 3%; Y 3%; A 2%; C 2%; E 2%; T 2%	12.1212
213	Y	Y	Y	0.9985	Y	Y	Y	Y	Y	Y	Y	1	Y	Y	Y	Y	Y	50	Y 50%; N 17%; H 6%	37.8788	Y 38%; F 11%; S 8%; N 6%; C 5%; H 5%; P 5%; L 3%; V 2%	12.1212
214	F	F	f	0.7967	f	F	f	f	F	F	f	0.5983	f	F	f	f	f	22.2222	I 22%; L 17%; M 11%; Y 11%; F 6%; V 6%	28.7879	F 29%; L 23%; I 9%; M 6%; S 5%; V 5%; Y 5%	-6.56566
215	P	P	P	1	P	P	P	P	P	P	P	1	P	P	P	P	P	55.5556	P 56%; E 6%; L 6%; T 6%	53.0303	P 53%; S 14%; L 5%; C 3%; Y 3%; E 2%; T 2%	2.52525
216	GAP	GAP	n	0.5487	GAP	GAP	GAP	GAP	GAP	GAP	n	0.5766	GAP	GAP	GAP	GAP	GAP	5.55556	N 6%	1.51515	N 2%	4.0404
217	GAP	GAP	n	0.5628	GAP	GAP	GAP	GAP	GAP	GAP	n	0.5904	GAP	GAP	GAP	GAP	GAP	11.1111	N 11%	3.0303	N 3%	8.08081
218	GAP	GAP	n	0.5628	GAP	GAP	GAP	GAP	GAP	GAP	n	0.5904	GAP	GAP	GAP	GAP	GAP	11.1111	N 11%	3.0303	N 3%	8.08081
219	GAP	GAP	y	0.7311	GAP	GAP	GAP	GAP	GAP	GAP	y	0.7528	GAP	GAP	GAP	GAP	GAP	11.1111	Y 11%	3.0303	Y 3%	8.08081
220	GAP	GAP	L	0.8336	GAP	GAP	GAP	GAP	GAP	GAP	L	0.8578	GAP	GAP	GAP	GAP	GAP	16.6667	L 17%	4.54545	L 5%	12.1212
221	GAP	GAP	q	0.3379	GAP	GAP	GAP	GAP	GAP	GAP	q	0.3568	GAP	GAP	GAP	GAP	GAP	11.1111	Q 11%; H 6%	3.0303	Q 3%; H 2%	8.08081
222	GAP	GAP	n	0.3097	GAP	GAP	GAP	GAP	GAP	GAP	n	0.331	GAP	GAP	GAP	GAP	GAP	11.1111	H 11%; N 6%	3.0303	H 3%; N 2%	8.08081
223	GAP	GAP	Y	0.8452	GAP	GAP	GAP	GAP	GAP	GAP	Y	0.8686	GAP	GAP	GAP	GAP	GAP	16.6667	Y 17%	4.54545	Y 5%	12.1212
224	GAP	GAP	w	0.4456	GAP	GAP	GAP	GAP	GAP	GAP	w	0.4577	GAP	GAP	GAP	GAP	GAP	11.1111	C 11%; W 6%	3.0303	C 3%; W 2%	8.08081
225	GAP	GAP	f	0.2808	GAP	GAP	GAP	GAP	GAP	GAP	f	0.2938	GAP	GAP	GAP	GAP	GAP	11.1111	F 11%; M 6%	3.0303	F 3%; M 2%	8.08081
226	GAP	GAP	w	0.3342	GAP	GAP	GAP	GAP	GAP	GAP	w	0.3444	GAP	GAP	GAP	GAP	GAP	11.1111	W 11%; T 6%	3.0303	W 3%; T 2%	8.08081
227	GAP	GAP	T	0.943	GAP	GAP	GAP	GAP	GAP	GAP	T	0.9444	GAP	GAP	GAP	GAP	GAP	11.1111	T 11%	3.0303	T 3%	8.08081
228	S	S	S	0.9335	S	S	S	S	S	S	S	0.9241	S	S	S	S	S	27.7778	S 28%; M 17%; I 11%; P 11%; C 6%; E 6%; L 6%; T 6%	21.2121	S 21%; F 9%; T 8%; P 6%; D 5%; G 5%; I 5%; L 5%; M 5%; V 5%; N 3%; C 2%; E 2%; Y 2%	6.56566
229	L	L	l	0.6447	l	L	l	l	L	L	l	0.6685	l	L	l	l	l	27.7778	G 28%; L 17%; S 17%; F 11%; H 6%; M 6%; Y 6%	19.697	S 20%; L 17%; F 9%; G 8%; I 5%; V 5%; A 3%; M 3%; Y 3%; H 2%; K 2%; T 2%	8.08081
230	E	E	E	0.9449	E	E	E	E	E	E	E	0.863	E	E	E	E	E	38.8889	D 39%; E 28%; M 17%; Q 6%	27.2727	E 27%; D 20%; Q 8%; G 6%; M 5%; N 3%; R 3%; T 3%; A 2%	11.6162
231	S	S	S	0.9798	S	S	S	S	S	S	S	0.997	S	S	S	S	S	27.7778	S 28%; G 17%; N 17%; I 11%; L 11%; P 6%	27.2727	S 27%; P 11%; T 11%; A 8%; G 6%; L 6%; N 5%; I 3%	0.505051
232	GAP	GAP	v	0.2605	GAP	GAP	GAP	GAP	GAP	GAP	v	0.2431	GAP	GAP	GAP	GAP	GAP	0		3.0303	V 3%	-3.0303
233	N	N	N	0.9997	N	N	N	N	N	N	N	0.9999	N	N	N	N	N	27.7778	N 28%; S 22%; E 17%	25.7576	N 26%; S 15%; E 8%; K 5%; T 5%; D 3%; G 3%; P 3%; V 3%; I 2%	2.0202
234	S	S	S	0.8278	S	S	S	S	S	S	S	0.8855	S	S	S	S	S	16.6667	G 17%; S 17%; A 6%; H 6%; N 6%; P 6%; T 6%	18.1818	S 18%; T 15%; G 11%; N 11%; L 6%; A 3%; H 2%; I 2%; P 2%; Y 2%	-1.51515
235	GAP	GAP	T	0.8648	GAP	GAP	GAP	GAP	GAP	GAP	T	0.9175	GAP	GAP	GAP	GAP	GAP	11.1111	T 11%	3.0303	T 3%	8.08081
236	GAP	GAP	s	0.6075	GAP	GAP	GAP	GAP	GAP	GAP	s	0.6441	GAP	GAP	GAP	GAP	GAP	5.55556	S 6%	1.51515	S 2%	4.0404
237	GAP	GAP	s	0.3726	GAP	GAP	GAP	GAP	S	GAP	s	0.4153	GAP	FALSE	FALSE	GAP	GAP	5.55556	A 6%; S 6%; T 6%	3.0303	T 3%; A 2%; G 2%; I 2%; S 2%; W 2%	2.52525
238	S	S	g	0.6652	g	S	FALSE	g	S	S	g	0.6514	g	S	FALSE	g	g	16.6667	D 17%; A 11%; S 11%; G 6%; N 6%	19.697	S 20%; G 9%; D 8%; Q 8%; A 5%; H 3%; N 3%; V 3%; Y 3%; C 2%; F 2%; L 2%; P 2%	-3.0303
239	H	H	H	0.9999	H	H	H	H	H	H	H	1	H	H	H	H	H	38.8889	H 39%; S 11%	34.8485	H 35%; N 11%; S 9%; P 5%; Q 5%; C 2%; G 2%; L 2%	4.04041
240	L	L	L	0.963	L	L	L	L	L	L	L	0.9887	L	L	L	L	L	22.2222	L 22%; F 17%; S 11%	28.7879	L 29%; F 23%; S 6%; A 3%; H 3%; I 3%; R 3%; Y 3%; K 2%; P 2%	-6.56566
241	N	N	N	0.9737	N	N	N	N	N	N	N	0.9448	N	N	N	N	N	22.2222	N 22%; S 11%; I 6%; M 6%; T 6%	24.2424	N 24%; S 14%; T 11%; G 9%; D 8%; A 3%; I 3%; L 2%; M 2%; V 2%	-2.0202
242	GAP	GAP	m	0.4311	GAP	GAP	GAP	GAP	GAP	GAP	i	0.5344	GAP	GAP	GAP	GAP	GAP	5.55556	I 6%	1.51515	I 2%; M 2%	4.0404
243	GAP	GAP	t	0.4491	GAP	GAP	GAP	GAP	GAP	GAP	t	0.5668	GAP	GAP	GAP	GAP	GAP	5.55556	T 6%	1.51515	N 2%; T 2%	4.0404
244	I	I	I	0.8011	I	I	I	I	I	I	I	0.8751	I	I	I	I	I	16.6667	I 17%; T 17%; P 11%; L 6%	13.6364	P 14%; I 12%; T 12%; V 9%; L 8%; S 8%; E 6%; M 5%; A 3%; G 2%	3.0303
245	GAP	GAP	t	0.4899	GAP	GAP	GAP	GAP	GAP	GAP	t	0.4679	GAP	GAP	GAP	GAP	GAP	0		0		0
246	GAP	GAP	l	0.3148	GAP	GAP	GAP	GAP	GAP	GAP	h	0.3503	GAP	GAP	GAP	GAP	GAP	5.55556	H 6%	1.51515	H 2%	4.0404
247	N	N	N	0.9997	N	N	N	N	N	N	N	0.9868	N	N	N	N	N	22.2222	S 22%; H 11%; N 11%; T 6%	39.3939	N 39%; S 11%; H 5%; P 5%; T 5%; D 3%; I 3%; A 2%; K 2%; V 2%; Y 2%	-17.1717
248	GAP	GAP	s	0.3224	GAP	GAP	GAP	GAP	GAP	GAP	s	0.359	GAP	GAP	GAP	GAP	GAP	11.1111	S 11%	3.0303	S 3%; A 2%; P 2%	8.08081
249	GAP	GAP	e	0.6473	GAP	GAP	GAP	GAP	GAP	GAP	e	0.6717	GAP	GAP	GAP	GAP	GAP	11.1111	E 11%	3.0303	E 3%	8.08081
250	GAP	GAP	i	0.5814	GAP	GAP	GAP	GAP	GAP	GAP	i	0.6073	GAP	GAP	GAP	GAP	GAP	11.1111	I 11%	3.0303	I 3%	8.08081
251	GAP	GAP	y	0.4729	GAP	GAP	GAP	GAP	GAP	GAP	y	0.5202	GAP	GAP	GAP	GAP	GAP	11.1111	Y 11%	3.0303	S 3%; Y 3%	8.08081
252	P	P	P	0.9943	P	P	P	P	H	H	h	0.6954	h	H	h	h	FALSE	33.3333	H 33%; Q 17%; N 6%; P 6%	28.7879	P 29%; H 12%; L 12%; S 11%; Q 6%; T 5%; G 3%; N 2%	4.54545
253	H	H	H	1	H	H	H	H	H	H	H	1	H	H	H	H	H	66.6667	H 67%; N 6%; R 6%	45.4545	H 45%; D 6%; N 6%; S 6%; P 5%; Q 5%; I 3%; R 3%; C 2%; Y 2%	21.2121
254	Q	Q	Q	0.9995	Q	Q	Q	Q	Q	Q	Q	0.9648	Q	Q	Q	Q	Q	33.3333	H 33%; Q 28%; I 6%; N 6%; R 6%	48.4848	Q 48%; H 15%; P 8%; E 3%; K 3%; I 2%; L 2%; N 2%; R 2%	-15.1515
255	GAP	GAP	d	0.2797	GAP	GAP	GAP	GAP	GAP	GAP	d	0.2608	GAP	GAP	GAP	GAP	GAP	0		6.06061	D 6%; L 2%; R 2%	-6.06061
256	Q	Q	Q	0.9958	Q	Q	Q	Q	Q	Q	Q	0.9999	Q	Q	Q	Q	Q	66.6667	Q 67%; H 17%; V 6%	39.3939	Q 39%; H 9%; D 6%; K 6%; E 5%; S 5%; N 3%; V 3%; M 2%; P 2%	27.2727
257	GAP	GAP	l	0.2457	GAP	GAP	GAP	GAP	GAP	GAP	l	0.2762	GAP	GAP	GAP	GAP	GAP	5.55556	H 6%; L 6%	1.51515	H 2%; L 2%	4.0404
258	GAP	GAP	h	0.4603	GAP	GAP	GAP	GAP	GAP	GAP	h	0.4801	GAP	GAP	GAP	GAP	GAP	5.55556	H 6%	1.51515	H 2%	4.0404
259	GAP	GAP	p	0.58	GAP	GAP	GAP	GAP	GAP	GAP	p	0.5989	GAP	GAP	GAP	GAP	GAP	5.55556	P 6%	1.51515	P 2%	4.0404
260	GAP	GAP	l	0.3736	GAP	GAP	GAP	GAP	GAP	GAP	l	0.3416	GAP	GAP	GAP	GAP	GAP	5.55556	H 6%	1.51515	H 2%	4.0404
261	I	I	I	0.9902	I	I	I	I	I	I	I	0.9982	I	I	I	I	I	38.8889	I 39%; H 11%; L 6%; P 6%; Q 6%; V 6%	22.7273	I 23%; S 9%; V 8%; F 6%; L 6%; N 6%; M 5%; D 3%; H 3%; T 3%; A 2%; C 2%; P 2%; Q 2%	16.1616
262	Y	Y	Y	0.9997	Y	Y	Y	Y	Y	Y	Y	0.9998	Y	Y	Y	Y	Y	33.3333	Y 33%; H 28%; F 11%	30.303	Y 30%; H 15%; S 11%; F 8%; N 3%; T 3%; D 2%; I 2%; L 2%; P 2%; Q 2%; R 2%	3.0303
263	GAP	GAP	d	0.2229	GAP	GAP	GAP	GAP	GAP	GAP	d	0.1766	GAP	GAP	GAP	GAP	GAP	5.55556	L 6%	3.0303	R 3%; D 2%; L 2%	2.52525
264	Q	Q	Q	1	Q	Q	Q	Q	Q	Q	Q	1	Q	Q	Q	Q	Q	61.1111	Q 61%; E 11%; N 11%; H 6%	59.0909	Q 59%; E 8%; N 8%; R 6%; H 3%; K 2%; S 2%; T 2%	2.0202
265	E	E	E	0.9999	E	E	E	E	E	E	E	0.9998	E	E	E	E	E	38.8889	E 39%; Q 33%; D 17%	39.3939	E 39%; Q 14%; K 12%; G 11%; D 8%; M 2%; N 2%; V 2%	-0.50505
266	GAP	GAP	i	0.1791	GAP	GAP	GAP	GAP	GAP	GAP	i	0.2062	GAP	GAP	GAP	GAP	GAP	11.1111	I 11%; L 6%; M 6%	3.0303	I 3%; L 2%; M 2%	8.08081
267	E	E	E	0.9974	E	E	E	E	E	E	e	0.5639	e	E	e	e	e	38.8889	E 39%; D 33%; H 6%	50	E 50%; D 11%; Q 5%; A 3%; G 3%; H 2%; L 2%; P 2%; T 2%	-11.1111
268	T	T	T	0.9918	T	T	T	T	T	T	t	0.5763	t	T	t	t	t	22.2222	Q 22%; C 11%; T 11%; D 6%	33.3333	T 33%; Q 6%; A 5%; K 5%; M 5%; C 3%; I 3%; L 3%; P 3%; S 3%; D 2%	-11.1111
269	E	E	E	0.9879	E	E	E	E	E	E	E	0.8189	E	E	E	E	E	11.1111	D 11%; E 11%; T 11%; A 6%; N 6%; S 6%	36.3636	E 36%; G 8%; T 8%; D 5%; C 3%; K 3%; S 3%; A 2%; N 2%; P 2%	-25.2525
270	GAP	GAP	r	0.5385	GAP	GAP	GAP	GAP	GAP	GAP	r	0.4618	GAP	GAP	GAP	GAP	GAP	5.55556	A 6%; V 6%	1.51515	A 2%; R 2%; V 2%	4.0404
271	GAP	GAP	k	0.5388	GAP	GAP	GAP	GAP	GAP	GAP	k	0.5209	GAP	GAP	GAP	GAP	GAP	0		0		0
272	GAP	GAP	e	0.3993	GAP	GAP	GAP	GAP	GAP	GAP	e	0.3791	GAP	GAP	GAP	GAP	GAP	0		1.51515	G 2%	-1.51515
273	GAP	GAP	r	0.5247	GAP	GAP	GAP	GAP	GAP	GAP	r	0.331	GAP	GAP	GAP	GAP	GAP	5.55556	V 6%	6.06061	R 6%; I 3%; T 3%; E 2%; H 2%; V 2%	-0.505051
274	R	R	R	0.8492	R	R	R	R	G	R	G	0.9064	G	FALSE	FALSE	G	FALSE	16.6667	G 17%; T 6%	12.1212	R 12%; G 8%; K 8%; L 6%; S 6%; T 5%; D 3%; N 3%; I 2%; M 2%	4.54545
275	N	N	N	0.9789	N	N	N	N	N	N	n	0.5812	n	N	n	n	n	5.55556	E 6%; S 6%; T 6%; V 6%	15.1515	N 15%; K 11%; D 6%; C 5%; S 5%; G 3%; V 3%; E 2%; H 2%; P 2%; Q 2%; T 2%	-9.59596
276	F	F	F	0.9998	F	F	F	F	F	F	F	0.9741	F	F	F	F	F	11.1111	F 11%; E 6%; Y 6%	28.7879	F 29%; V 8%; S 5%; C 3%; L 3%; A 2%; E 2%; M 2%; P 2%; Y 2%	-17.6768
277	P	P	P	0.9468	P	P	P	P	P	P	P	0.9844	P	P	P	P	P	16.6667	P 17%; D 6%; G 6%	18.1818	P 18%; S 11%; T 6%; A 3%; G 3%; I 3%; L 3%; V 3%; D 2%; F 2%; H 2%; N 2%	-1.51515
278	E	E	E	0.9933	E	E	E	E	E	E	E	0.9967	E	E	E	E	E	16.6667	E 17%; G 6%	19.697	E 20%; D 8%; P 8%; G 5%; Q 5%; R 3%; L 2%; N 2%; S 2%	-3.0303
279	N	N	N	0.9911	N	N	N	N	N	GAP	n	0.5725	GAP	FALSE	FALSE	GAP	FALSE	11.1111	S 11%	25.7576	N 26%; S 8%; P 5%; D 3%; I 3%; K 3%; H 2%	-14.6465
280	P	P	P	0.9987	P	P	P	P	P	GAP	p	0.7389	GAP	FALSE	FALSE	GAP	FALSE	5.55556	D 6%	22.7273	P 23%; S 5%; L 3%; R 3%; V 3%; A 2%; C 2%; D 2%; I 2%; T 2%	-17.1717
281	GAP	GAP	s	0.3056	GAP	GAP	GAP	GAP	GAP	GAP	h	0.246	GAP	GAP	GAP	GAP	GAP	5.55556	H 6%	1.51515	H 2%; S 2%	4.0404
282	GAP	GAP	t	0.4617	GAP	GAP	GAP	GAP	GAP	GAP	t	0.4279	GAP	GAP	GAP	GAP	GAP	0		1.51515	T 2%	-1.51515
283	GAP	GAP	a	0.4377	GAP	GAP	GAP	GAP	GAP	GAP	a	0.4242	GAP	GAP	GAP	GAP	GAP	0		0		0
284	GAP	GAP	a	0.4377	GAP	GAP	GAP	GAP	GAP	GAP	a	0.4242	GAP	GAP	GAP	GAP	GAP	0		0		0
285	GAP	GAP	n	0.4161	GAP	GAP	GAP	GAP	GAP	GAP	n	0.402	GAP	GAP	GAP	GAP	GAP	0		0		0
286	P	P	P	0.9999	P	P	P	P	P	GAP	P	0.9641	GAP	FALSE	FALSE	GAP	FALSE	11.1111	P 11%; E 6%	27.2727	P 27%; S 5%; A 2%; E 2%; H 2%; L 2%; R 2%; T 2%	-16.1616
287	L	L	L	0.9908	L	L	L	L	L	GAP	L	0.8036	GAP	FALSE	FALSE	GAP	FALSE	5.55556	A 6%; V 6%	22.7273	L 23%; S 6%; V 3%; A 2%; M 2%; P 2%	-17.1717
288	GAP	GAP	a	0.345	GAP	GAP	GAP	GAP	GAP	GAP	a	0.3203	GAP	GAP	GAP	GAP	GAP	0		1.51515	A 2%; D 2%	-1.51515
289	V	V	V	0.9651	V	V	V	V	V	GAP	V	0.8169	GAP	FALSE	FALSE	GAP	FALSE	0		21.2121	V 21%; G 6%; W 6%; D 5%; R 3%; A 2%; C 2%; H 2%; L 2%; S 2%; T 2%	-21.2121
290	Y	Y	Y	0.9991	Y	Y	Y	Y	Y	GAP	Y	0.9131	GAP	FALSE	FALSE	GAP	FALSE	0		21.2121	Y 21%; F 11%; S 8%; N 3%; C 2%; D 2%; H 2%; I 2%; L 2%; W 2%	-21.2121
291	P	P	P	0.9965	P	P	P	P	P	GAP	P	0.8953	GAP	FALSE	FALSE	GAP	FALSE	0		27.2727	P 27%; S 8%; L 5%; A 3%; H 3%; T 3%; D 2%; R 2%	-27.2727
292	K	K	K	0.9013	K	K	K	K	K	GAP	K	0.8663	GAP	FALSE	FALSE	GAP	FALSE	0		27.2727	K 27%; Q 17%; G 3%; A 2%; L 2%; N 2%; R 2%	-27.2727
293	I	I	I	0.9473	I	I	I	I	I	GAP	i	0.7927	GAP	FALSE	FALSE	GAP	FALSE	0		22.7273	I 23%; V 11%; A 5%; M 5%; E 3%; T 3%; L 2%; S 2%	-22.7273
294	E	E	E	0.9952	E	E	E	E	E	GAP	E	0.8676	GAP	FALSE	FALSE	GAP	FALSE	0		33.3333	E 33%; D 9%; K 3%; A 2%; G 2%; H 2%; M 2%	-33.3333
295	E	E	E	0.9925	E	E	E	E	E	GAP	E	0.8658	GAP	FALSE	FALSE	GAP	FALSE	0		24.2424	E 24%; D 9%; Q 9%; G 5%; H 3%; N 2%; V 2%	-24.2424
296	GAP	GAP	l	0.3361	GAP	GAP	GAP	GAP	GAP	GAP	l	0.3244	GAP	GAP	GAP	GAP	GAP	0		1.51515	Q 2%	-1.51515
297	L	L	L	0.9868	L	L	L	L	L	GAP	L	0.9773	GAP	FALSE	FALSE	GAP	FALSE	5.55556	L 6%	30.303	L 30%; A 5%; P 5%; V 3%; F 2%; G 2%; H 2%; I 2%; R 2%; T 2%	-24.7475
298	V	V	V	0.9557	V	V	V	V	V	GAP	v	0.6688	GAP	FALSE	FALSE	GAP	FALSE	5.55556	Q 6%	18.1818	V 18%; Q 6%; A 5%; L 5%; S 5%; P 3%; C 2%; E 2%; F 2%; I 2%; T 2%	-12.6263
299	E	E	E	0.9929	E	E	E	E	E	GAP	E	0.9656	GAP	FALSE	FALSE	GAP	FALSE	5.55556	E 6%	16.6667	E 17%; D 9%; K 8%; G 5%; S 5%; Q 3%; R 3%; A 2%; N 2%	-11.1111
300	GAP	GAP	n	0.5585	GAP	GAP	GAP	GAP	GAP	GAP	n	0.6041	GAP	GAP	GAP	GAP	GAP	5.55556	N 6%	3.0303	K 3%; N 2%	2.52525
301	GAP	GAP	n	0.4298	GAP	GAP	GAP	GAP	GAP	GAP	n	0.4153	GAP	GAP	GAP	GAP	GAP	0		0		0
302	GAP	GAP	d	0.4999	GAP	GAP	GAP	GAP	GAP	GAP	d	0.4857	GAP	GAP	GAP	GAP	GAP	0		0		0
303	GAP	GAP	n	0.4298	GAP	GAP	GAP	GAP	GAP	GAP	n	0.4153	GAP	GAP	GAP	GAP	GAP	0		0		0
304	GAP	GAP	r	0.4948	GAP	GAP	GAP	GAP	GAP	GAP	r	0.4803	GAP	GAP	GAP	GAP	GAP	0		0		0
305	T	T	T	0.9559	T	T	T	T	T	GAP	t	0.7868	GAP	FALSE	FALSE	GAP	FALSE	0		12.1212	S 12%; T 12%; N 8%; A 5%; K 5%; D 3%; V 3%; C 2%; I 2%; M 2%	-12.1212
306	Q	Q	Q	0.9121	Q	Q	Q	Q	Q	GAP	q	0.7847	GAP	FALSE	FALSE	GAP	FALSE	0		18.1818	E 18%; Q 14%; N 5%; R 5%; D 3%; K 3%; G 2%; P 2%; W 2%	-18.1818
307	S	S	S	0.9866	S	S	S	S	S	GAP	S	0.8828	GAP	FALSE	FALSE	GAP	FALSE	0		19.697	S 20%; T 11%; N 6%; F 5%; P 3%; G 2%; I 2%; K 2%; Q 2%; R 2%	-19.697
308	Q	Q	Q	0.9987	Q	Q	Q	Q	Q	GAP	Q	0.8566	GAP	FALSE	FALSE	GAP	FALSE	0		33.3333	Q 33%; E 6%; K 3%; M 3%; S 3%; P 2%	-33.3333
309	N	N	N	0.9444	N	N	N	N	N	GAP	n	0.7939	GAP	FALSE	FALSE	GAP	FALSE	0		21.2121	N 21%; D 14%; E 8%; S 5%; H 2%; V 2%	-21.2121
310	Q	Q	Q	0.9836	Q	Q	Q	Q	Q	GAP	Q	0.842	GAP	FALSE	FALSE	GAP	FALSE	0		13.6364	Q 14%; W 8%; K 5%; D 3%; H 3%; P 3%; S 3%; E 2%; G 2%; I 2%; L 2%; N 2%; R 2%	-13.6364
311	GAP	GAP	a	0.7998	GAP	GAP	GAP	GAP	GAP	GAP	a	0.7551	GAP	GAP	GAP	GAP	GAP	0		3.0303	A 3%	-3.0303
312	N	N	N	0.9663	N	N	N	N	N	GAP	n	0.7994	GAP	FALSE	FALSE	GAP	FALSE	0		9.09091	E 9%; D 8%; N 8%; A 5%; G 5%; K 5%; R 5%; S 5%; C 2%; H 2%; P 2%; Q 2%; T 2%; V 2%	-9.09091
313	A	A	A	0.8911	A	A	A	A	A	GAP	a	0.7471	GAP	FALSE	FALSE	GAP	FALSE	0		15.1515	A 15%; P 8%; S 8%; V 6%; G 5%; N 5%; D 3%; M 3%; R 2%; T 2%	-15.1515
314	V	V	v	0.669	v	V	v	v	V	GAP	v	0.5721	GAP	FALSE	FALSE	GAP	FALSE	0		15.1515	V 15%; F 14%; I 11%; A 9%; L 5%; M 2%; S 2%	-15.1515
315	E	E	E	0.9394	E	E	E	E	E	GAP	E	0.8212	GAP	FALSE	FALSE	GAP	FALSE	0		19.697	E 20%; D 11%; G 3%; K 3%; L 3%; P 3%; Q 3%; R 3%; T 3%; A 2%	-19.697
316	GAP	GAP	l	0.262	GAP	GAP	GAP	GAP	GAP	GAP	l	0.247	GAP	GAP	GAP	GAP	GAP	0		3.0303	P 3%; Q 3%	-3.0303
317	GAP	GAP	p	0.7403	GAP	GAP	GAP	GAP	GAP	GAP	p	0.7088	GAP	GAP	GAP	GAP	GAP	0		1.51515	P 2%	-1.51515
318	GAP	GAP	d	0.1757	GAP	GAP	GAP	GAP	GAP	GAP	d	0.1694	GAP	GAP	GAP	GAP	GAP	0		0		0
319	GAP	GAP	g	0.5882	GAP	GAP	GAP	GAP	GAP	GAP	g	0.5741	GAP	GAP	GAP	GAP	GAP	0		0		0
320	GAP	GAP	s	0.3258	GAP	GAP	GAP	GAP	GAP	GAP	s	0.2902	GAP	GAP	GAP	GAP	GAP	0		3.0303	S 3%; A 2%; N 2%	-3.0303
321	T	T	T	0.8512	T	T	T	T	T	GAP	t	0.662	GAP	FALSE	FALSE	GAP	FALSE	11.1111	S 11%; A 6%; H 6%; T 6%	24.2424	T 24%; A 17%; S 6%; N 5%; P 5%; K 3%; H 2%; I 2%	-13.1313
322	T	T	t	0.7437	t	T	t	t	T	GAP	t	0.502	GAP	FALSE	FALSE	GAP	FALSE	11.1111	N 11%; S 11%; D 6%	19.697	A 20%; T 17%; S 9%; N 5%; Q 3%; D 2%; E 2%; L 2%; M 2%; P 2%; R 2%; V 2%	-8.58586
323	A	A	t	0.6547	t	A	FALSE	t	S	GAP	t	0.4413	GAP	FALSE	FALSE	GAP	FALSE	11.1111	H 11%; S 11%; F 6%	18.1818	A 18%; T 17%; S 9%; M 6%; I 5%; H 3%; D 2%; E 2%; F 2%; K 2%	-7.07071
324	S	S	S	0.9999	S	S	S	S	S	GAP	S	0.9824	GAP	FALSE	FALSE	GAP	FALSE	11.1111	D 11%; S 11%; E 6%	45.4545	S 45%; T 5%; D 3%; L 3%; P 3%; V 3%; E 2%; K 2%	-34.3434
325	S	S	S	0.9999	S	S	S	S	S	GAP	S	0.997	GAP	FALSE	FALSE	GAP	FALSE	11.1111	D 11%; S 11%; L 6%	30.303	S 30%; L 17%; P 6%; D 3%; F 3%; N 2%; Q 2%; T 2%; V 2%	-19.1919
326	GAP	GAP	g	0.2538	GAP	GAP	GAP	GAP	GAP	GAP	g	0.2412	GAP	GAP	GAP	GAP	GAP	0		0		0
327	S	S	s	0.7294	s	S	s	s	S	GAP	s	0.7088	GAP	FALSE	FALSE	GAP	FALSE	16.6667	D 17%; Q 17%; S 11%; F 6%; N 6%	13.6364	G 14%; V 12%; S 11%; D 9%; N 6%; A 5%; Q 5%; F 3%; L 3%; R 3%; T 3%; M 2%; P 2%	3.0303
328	Q	Q	Q	1	Q	Q	Q	Q	Q	GAP	Q	0.9563	GAP	FALSE	FALSE	GAP	FALSE	33.3333	Q 33%; E 11%; N 11%; D 6%	60.6061	Q 61%; H 5%; K 5%; E 3%; N 3%; D 2%	-27.2727
329	GAP	GAP	a	0.5478	GAP	GAP	GAP	GAP	GAP	GAP	a	0.573	GAP	GAP	GAP	GAP	GAP	5.55556	A 6%	1.51515	A 2%	4.0404
330	GAP	GAP	i	0.5521	GAP	GAP	GAP	GAP	GAP	GAP	i	0.5768	GAP	GAP	GAP	GAP	GAP	5.55556	I 6%	1.51515	I 2%	4.0404
331	S	S	S	0.9995	S	S	S	S	S	S	S	0.9791	S	S	S	S	S	27.7778	E 28%; S 17%; H 11%; L 11%; A 6%; N 6%; Q 6%	37.8788	S 38%; P 11%; A 9%; E 8%; L 6%; T 5%; H 3%; C 2%; K 2%; N 2%; Q 2%; V 2%; Y 2%	-10.101
332	E	E	E	0.9997	E	E	E	E	E	E	E	0.9959	E	E	E	E	E	44.4444	E 44%; S 33%; N 6%	39.3939	E 39%; G 15%; S 12%; R 6%; K 5%; A 3%; Q 3%; N 2%; T 2%	5.0505
333	S	S	S	0.9987	S	S	S	S	S	S	S	0.9925	S	S	S	S	S	38.8889	S 39%; G 28%; T 11%; F 6%	45.4545	S 45%; G 17%; K 6%; N 6%; T 5%; A 3%; D 2%; F 2%; R 2%	-6.56565
334	GAP	GAP	r	0.1642	GAP	GAP	GAP	GAP	GAP	GAP	r	0.1439	GAP	GAP	GAP	GAP	GAP	5.55556	N 6%	1.51515	L 2%; N 2%	4.0404
335	F	F	F	1	F	F	F	F	F	F	F	0.9993	F	F	F	F	F	61.1111	F 61%; I 11%; L 11%	65.1515	F 65%; I 6%; L 6%; Y 5%; C 2%; P 2%; R 2%; S 2%	-4.0404
336	L	L	L	0.9646	L	L	L	L	L	L	l	0.687	l	L	l	l	l	55.5556	V 56%; I 11%; L 11%; M 11%; N 6%	30.303	L 30%; V 20%; I 9%; S 9%; N 5%; P 5%; Q 5%; M 3%; R 3%; C 2%; T 2%	25.2525
337	V	V	V	0.9948	V	V	V	V	V	V	V	0.997	V	V	V	V	V	27.7778	V 28%; N 17%; L 11%; D 6%	30.303	V 30%; L 17%; I 8%; N 8%; W 6%; F 5%; A 2%; D 2%; G 2%; Q 2%	-2.52525
338	E	E	E	0.9999	E	E	E	E	E	E	E	1	E	E	E	E	E	50	E 50%; A 6%; G 6%	60.6061	E 61%; D 8%; Q 8%; A 2%; G 2%; T 2%	-10.6061
339	G	G	G	1	G	G	G	G	G	G	G	0.9997	G	G	G	G	G	27.7778	G 28%; N 17%; A 6%; E 6%; Q 6%	50	G 50%; E 8%; A 6%; N 5%; S 5%; Q 3%; D 2%; I 2%; K 2%; P 2%; T 2%	-22.2222
340	GAP	GAP	n	0.3668	GAP	GAP	GAP	GAP	GAP	GAP	n	0.434	GAP	GAP	GAP	GAP	GAP	11.1111	I 11%; N 6%	3.0303	I 3%; N 2%	8.08081
341	T	T	T	0.9996	T	T	T	T	T	T	T	1	T	T	T	T	T	33.3333	T 33%; S 11%; N 6%; Q 6%; V 6%	36.3636	T 36%; S 18%; N 14%; A 6%; G 5%; H 2%; P 2%; Q 2%; V 2%	-3.0303
342	E	E	E	1	E	E	E	E	E	E	E	0.9999	E	E	E	E	E	33.3333	E 33%; T 11%; D 6%; F 6%; L 6%	63.6364	E 64%; G 5%; K 3%; Q 3%; T 3%; D 2%; F 2%; L 2%; N 2%; R 2%	-30.303
343	GAP	GAP	l	0.1524	GAP	GAP	GAP	GAP	GAP	GAP	q	0.1547	GAP	GAP	GAP	GAP	GAP	11.1111	S 11%; Q 6%	3.0303	S 3%; Q 2%	8.08081
344	GAP	GAP	h	0.3492	GAP	GAP	GAP	GAP	GAP	GAP	n	0.3988	GAP	GAP	GAP	GAP	GAP	5.55556	N 6%	1.51515	N 2%	4.0404
345	GAP	GAP	t	0.543	GAP	GAP	GAP	GAP	GAP	GAP	t	0.5705	GAP	GAP	GAP	GAP	GAP	5.55556	T 6%	1.51515	T 2%	4.0404
346	GAP	GAP	n	0.5628	GAP	GAP	GAP	GAP	GAP	GAP	n	0.5904	GAP	GAP	GAP	GAP	GAP	11.1111	N 11%	3.0303	N 3%	8.08081
347	GAP	GAP	t	0.3449	GAP	GAP	GAP	GAP	GAP	GAP	t	0.3723	GAP	GAP	GAP	GAP	GAP	5.55556	N 6%; T 6%	1.51515	N 2%; T 2%	4.0404
348	GAP	GAP	n	0.5628	GAP	GAP	GAP	GAP	GAP	GAP	n	0.5904	GAP	GAP	GAP	GAP	GAP	11.1111	N 11%	3.0303	N 3%	8.08081
349	GAP	GAP	n	0.5628	GAP	GAP	GAP	GAP	GAP	GAP	n	0.5904	GAP	GAP	GAP	GAP	GAP	11.1111	N 11%	3.0303	N 3%	8.08081
350	GAP	GAP	D	0.9224	GAP	GAP	GAP	GAP	GAP	GAP	D	0.926	GAP	GAP	GAP	GAP	GAP	11.1111	D 11%	3.0303	D 3%	8.08081
351	GAP	GAP	e	0.706	GAP	GAP	GAP	GAP	GAP	GAP	e	0.7195	GAP	GAP	GAP	GAP	GAP	11.1111	E 11%	3.0303	E 3%	8.08081
352	GAP	GAP	l	0.6814	GAP	GAP	GAP	GAP	GAP	GAP	l	0.7036	GAP	GAP	GAP	GAP	GAP	11.1111	L 11%	3.0303	L 3%	8.08081
353	GAP	GAP	l	0.4722	GAP	GAP	GAP	GAP	GAP	GAP	l	0.5089	GAP	GAP	GAP	GAP	GAP	16.6667	L 17%; S 6%	4.54545	L 5%; S 2%	12.1212
354	L	L	L	0.9788	L	L	L	L	L	L	L	0.905	L	L	L	L	L	72.2222	V 72%; L 11%; S 11%; A 6%	31.8182	V 32%; L 29%; S 14%; A 6%; M 5%; G 3%; H 2%; P 2%; R 2%; T 2%; Y 2%	40.404
355	G	G	G	0.9978	G	G	G	G	G	G	G	1	G	G	G	G	G	88.8889	G 89%; S 11%	54.5455	G 55%; N 20%; S 14%; E 3%; R 3%; D 2%	34.3434
356	GAP	GAP	r	0.3226	GAP	GAP	GAP	GAP	GAP	GAP	r	0.3036	GAP	GAP	GAP	GAP	GAP	0		0		0
357	R	R	R	0.9998	R	R	R	R	R	R	R	0.9863	R	R	R	R	R	77.7778	K 78%; R 22%	40.9091	R 41%; K 36%; S 6%; N 3%; T 3%; F 2%; G 2%; I 2%; V 2%	36.8687
358	R	R	R	1	R	R	R	R	R	R	R	1	R	R	R	R	R	94.4444	R 94%; K 6%	71.2121	R 71%; S 9%; I 5%; E 3%; K 3%; G 2%; M 2%; T 2%	23.2323
359	W	W	W	0.9535	W	W	W	W	W	W	W	0.999	W	W	W	W	W	72.2222	W 72%; L 22%; V 6%	43.9394	W 44%; L 33%; C 3%; I 3%; V 3%; Y 3%; E 2%; F 2%; Q 2%; T 2%	28.2828
360	W	W	W	1	W	W	W	W	W	W	W	1	W	W	W	W	W	100	W 100%	83.3333	W 83%; L 3%; Q 3%; F 2%; P 2%; R 2%; V 2%	16.6667
361	I	I	I	1	I	I	I	I	I	I	I	1	I	I	I	I	I	100	I 100%	90.9091	I 91%; M 3%; T 3%; V 2%	9.09091
362	G	G	G	0.9988	G	G	G	G	G	G	G	0.9999	G	G	G	G	G	83.3333	G 83%; A 6%; E 6%; S 6%	50	G 50%; A 26%; P 6%; D 3%; E 3%; R 3%; S 3%; V 3%; H 2%	33.3333
363	GAP	GAP	p	0.3772	GAP	GAP	GAP	GAP	GAP	GAP	p	0.3599	GAP	GAP	GAP	GAP	GAP	0		1.51515	H 2%	-1.51515
364	P	P	P	1	P	P	P	P	P	P	P	1	P	P	P	P	P	100	P 100%	90.9091	P 91%; I 3%; H 2%; Q 2%	9.09091
365	R	R	R	0.9856	R	R	R	R	R	R	R	0.9988	R	R	R	R	R	55.5556	R 56%; K 17%; S 11%; A 6%; Q 6%	34.8485	R 35%; K 21%; S 18%; N 5%; T 5%; Q 3%; A 2%; V 2%	20.7071
366	A	A	A	0.9999	A	A	A	A	A	A	A	0.9998	A	A	A	A	A	72.2222	A 72%; T 11%; P 6%; S 6%; V 6%	50	A 50%; T 11%; V 6%; E 5%; S 5%; D 3%; G 3%; R 3%; L 2%; N 2%; P 2%	22.2222
367	GAP	GAP	n	0.5256	GAP	GAP	GAP	GAP	GAP	GAP	n	0.5522	GAP	GAP	GAP	GAP	GAP	5.55556	N 6%	1.51515	N 2%	4.0404
368	N	N	N	1	N	N	N	N	N	N	N	1	N	N	N	N	N	61.1111	N 61%; S 11%; Y 11%; A 6%; R 6%; T 6%	46.9697	N 47%; S 9%; Y 9%; D 6%; E 5%; K 5%; T 5%; R 3%; A 2%; I 2%; V 2%	14.1414
369	P	P	P	1	P	P	P	P	P	P	P	1	P	P	P	P	P	77.7778	P 78%; Q 6%; T 6%; V 6%	54.5455	P 55%; S 14%; Q 6%; T 6%; V 5%; E 3%; A 2%	23.2323
370	GAP	GAP	g	0.5243	GAP	GAP	GAP	GAP	GAP	GAP	g	0.5811	GAP	GAP	GAP	GAP	GAP	5.55556	G 6%	3.0303	V 3%; G 2%; R 2%	2.52525
371	GAP	GAP	t	0.4822	GAP	GAP	GAP	GAP	GAP	GAP	t	0.5333	GAP	GAP	GAP	GAP	GAP	5.55556	T 6%	1.51515	T 2%	4.0404
372	G	G	G	1	G	G	G	G	G	G	G	0.9999	G	G	G	G	G	66.6667	G 67%; S 11%; A 6%; E 6%; N 6%; T 6%	57.5758	G 58%; N 9%; S 9%; M 3%; T 3%; A 2%; C 2%; D 2%; E 2%; K 2%; L 2%; R 2%	9.09091
373	P	P	P	1	P	P	P	P	P	P	P	1	P	P	P	P	P	83.3333	P 83%; G 6%; S 6%; T 6%	57.5758	P 58%; S 15%; T 8%; A 3%; D 3%; R 3%; G 2%; H 2%; L 2%	25.7576
374	GAP	GAP	s	0.4981	GAP	GAP	GAP	GAP	GAP	GAP	s	0.5261	GAP	GAP	GAP	GAP	GAP	5.55556	S 6%	1.51515	S 2%	4.0404
375	GAP	GAP	s	0.4981	GAP	GAP	GAP	GAP	GAP	GAP	s	0.5261	GAP	GAP	GAP	GAP	GAP	5.55556	S 6%	1.51515	S 2%	4.0404
376	GAP	GAP	s	0.4981	GAP	GAP	GAP	GAP	GAP	GAP	s	0.5261	GAP	GAP	GAP	GAP	GAP	5.55556	S 6%	1.51515	S 2%	4.0404
377	GAP	GAP	s	0.4981	GAP	GAP	GAP	GAP	GAP	GAP	s	0.5261	GAP	GAP	GAP	GAP	GAP	5.55556	S 6%	1.51515	S 2%	4.0404
378	GAP	GAP	s	0.4981	GAP	GAP	GAP	GAP	GAP	GAP	s	0.5261	GAP	GAP	GAP	GAP	GAP	5.55556	S 6%	1.51515	S 2%	4.0404
379	GAP	GAP	s	0.4981	GAP	GAP	GAP	GAP	GAP	GAP	s	0.5261	GAP	GAP	GAP	GAP	GAP	5.55556	S 6%	1.51515	S 2%	4.0404
380	GAP	GAP	s	0.6849	GAP	GAP	GAP	GAP	GAP	GAP	s	0.7187	GAP	GAP	GAP	GAP	GAP	11.1111	S 11%	3.0303	S 3%	8.08081
381	GAP	GAP	s	0.4375	GAP	GAP	GAP	GAP	GAP	GAP	s	0.4862	GAP	GAP	GAP	GAP	GAP	11.1111	S 11%; C 6%	3.0303	S 3%; C 2%	8.08081
382	S	S	S	0.9994	S	S	S	S	S	S	S	1	S	S	S	S	S	83.3333	S 83%; C 6%; N 6%; T 6%	65.1515	S 65%; T 14%; P 5%; A 3%; C 3%; N 3%; F 2%; V 2%	18.1818
383	S	S	S	1	S	S	S	S	S	S	S	0.9999	S	S	S	S	S	66.6667	S 67%; T 28%; L 6%	56.0606	S 56%; T 14%; L 11%; P 5%; F 3%; Y 3%; C 2%; I 2%; N 2%; V 2%	10.6061
384	S	S	S	1	S	S	S	S	S	S	S	1	S	S	S	S	S	88.8889	S 89%; C 6%; P 6%	87.8788	S 88%; P 6%; T 3%; C 2%; G 2%	1.0101
385	GAP	GAP	i	0.5563	GAP	GAP	GAP	GAP	GAP	GAP	i	0.5351	GAP	GAP	GAP	GAP	GAP	0		1.51515	I 2%	-1.51515
386	GAP	GAP	p	0.6715	GAP	GAP	GAP	GAP	GAP	GAP	p	0.651	GAP	GAP	GAP	GAP	GAP	0		1.51515	P 2%	-1.51515
387	GAP	GAP	p	0.6715	GAP	GAP	GAP	GAP	GAP	GAP	p	0.651	GAP	GAP	GAP	GAP	GAP	0		1.51515	P 2%	-1.51515
388	V	V	V	1	V	V	V	V	V	V	V	1	V	V	V	V	V	100	V 100%	84.8485	V 85%; I 6%; M 6%; P 2%; S 2%	15.1515
389	K	K	K	0.9999	K	K	K	K	K	K	K	1	K	K	K	K	K	100	K 100%	77.2727	K 77%; R 11%; G 5%; N 3%; H 2%; M 2%; Q 2%	22.7273
390	E	E	E	0.9491	E	E	E	E	E	E	E	0.9993	E	E	E	E	E	100	E 100%	51.5152	E 52%; D 23%; K 8%; N 5%; Q 5%; I 3%; S 3%; T 2%; V 2%	48.4848
391	R	R	R	1	R	R	R	R	R	R	R	1	R	R	R	R	R	100	R 100%	98.4848	R 98%; K 2%	1.51515
392	L	L	L	1	L	L	L	L	L	L	L	1	L	L	L	L	L	100	L 100%	92.4242	L 92%; F 3%; A 2%; I 2%; V 2%	7.57576
393	M	M	M	1	M	M	M	M	M	M	M	1	M	M	M	M	M	66.6667	V 67%; M 22%; T 11%	40.9091	M 41%; V 32%; L 8%; I 6%; E 5%; K 3%; T 3%; F 2%; R 2%	25.7576
394	L	L	L	0.9369	L	L	L	L	L	L	L	0.9996	L	L	L	L	L	50	L 50%; V 39%; I 6%; M 6%	34.8485	Q 35%; L 24%; V 11%; H 8%; R 5%; I 3%; M 3%; S 3%; Y 3%; D 2%; E 2%; K 2%; T 2%	15.1515
395	A	A	A	1	A	A	A	A	A	A	A	1	A	A	A	A	A	94.4444	A 94%; S 6%	93.9394	A 94%; V 5%; S 2%	0.50505
396	I	I	I	0.9988	I	I	I	I	I	I	I	0.9775	I	I	I	I	I	77.7778	V 78%; I 17%; L 6%	60.6061	I 61%; V 32%; L 5%; F 3%	17.1717
397	G	G	G	0.9993	G	G	G	G	G	G	G	1	G	G	G	G	G	83.3333	G 83%; D 6%; E 6%; R 6%	39.3939	G 39%; E 17%; K 11%; R 11%; S 9%; Y 3%; A 2%; C 2%; D 2%; I 2%; L 2%; Q 2%; T 2%	43.9394
398	Y	Y	Y	0.9983	Y	Y	Y	Y	Y	Y	Y	1	Y	Y	Y	Y	Y	88.8889	Y 89%; C 11%	56.0606	Y 56%; Q 9%; H 8%; C 6%; G 6%; R 5%; K 3%; N 3%; S 3%; F 2%	32.8283
399	L	L	L	1	L	L	L	L	L	L	L	1	L	L	L	L	L	100	L 100%	90.9091	L 91%; I 5%; F 2%; V 2%; W 2%	9.09091
400	K	K	K	0.9944	K	K	K	K	K	K	K	0.993	K	K	K	K	K	83.3333	K 83%; R 17%	65.1515	K 65%; R 17%; N 8%; S 3%; D 2%; E 2%; G 2%; Q 2%; T 2%	18.1818
401	E	E	E	0.9999	E	E	E	E	E	E	E	0.9997	E	E	E	E	E	77.7778	E 78%; D 22%	62.1212	E 62%; D 17%; N 8%; G 3%; Q 3%; S 3%; H 2%; K 2%; T 2%	15.6566
402	GAP	GAP	l	0.7174	GAP	GAP	GAP	GAP	GAP	GAP	l	0.7392	GAP	GAP	GAP	GAP	GAP	11.1111	L 11%	3.0303	L 3%	8.08081
403	GAP	GAP	y	0.6243	GAP	GAP	GAP	GAP	GAP	GAP	y	0.7005	GAP	GAP	GAP	GAP	GAP	16.6667	Y 17%	4.54545	Y 5%; S 2%	12.1212
404	C	C	C	0.999	C	C	C	C	C	C	C	1	C	C	C	C	C	66.6667	Y 67%; C 33%	31.8182	Y 32%; C 23%; S 18%; L 12%; A 6%; E 2%; F 2%; H 2%; I 2%; M 2%; T 2%	34.8485
405	T	T	T	1	T	T	T	T	T	T	T	1	T	T	T	T	T	88.8889	T 89%; A 6%; L 6%	63.6364	T 64%; V 11%; L 6%; N 6%; I 5%; A 3%; M 3%; S 3%	25.2525
406	K	K	K	0.9995	K	K	K	K	K	K	K	0.9995	K	K	K	K	K	66.6667	K 67%; R 17%; T 11%; N 6%	56.0606	K 56%; R 20%; Q 9%; D 3%; E 3%; T 3%; H 2%; I 2%; N 2%; S 2%	10.6061
407	GAP	GAP	n	0.4569	GAP	GAP	GAP	GAP	GAP	GAP	n	0.4787	GAP	GAP	GAP	GAP	GAP	5.55556	N 6%	1.51515	N 2%	4.0404
408	GAP	GAP	t	0.4165	GAP	GAP	GAP	GAP	GAP	GAP	t	0.4414	GAP	GAP	GAP	GAP	GAP	5.55556	S 6%; T 6%	1.51515	S 2%; T 2%	4.0404
409	GAP	GAP	N	0.8101	GAP	GAP	GAP	GAP	GAP	GAP	N	0.8429	GAP	GAP	GAP	GAP	GAP	11.1111	N 11%	3.0303	N 3%	8.08081
410	GAP	GAP	n	0.4281	GAP	GAP	GAP	GAP	GAP	GAP	n	0.4544	GAP	GAP	GAP	GAP	GAP	5.55556	N 6%; S 6%	1.51515	N 2%; S 2%	4.0404
411	GAP	GAP	N	0.8101	GAP	GAP	GAP	GAP	GAP	GAP	N	0.8429	GAP	GAP	GAP	GAP	GAP	11.1111	N 11%	3.0303	N 3%	8.08081
412	GAP	GAP	n	0.4365	GAP	GAP	GAP	GAP	GAP	GAP	n	0.4626	GAP	GAP	GAP	GAP	GAP	11.1111	N 11%; S 6%	3.0303	N 3%; S 2%	8.08081
413	GAP	GAP	n	0.3793	GAP	GAP	GAP	GAP	GAP	GAP	n	0.4036	GAP	GAP	GAP	GAP	GAP	11.1111	N 11%; T 6%	3.0303	N 3%; T 2%	8.08081
414	GAP	GAP	s	0.5739	GAP	GAP	GAP	GAP	GAP	GAP	s	0.5719	GAP	GAP	GAP	GAP	GAP	11.1111	N 11%; S 6%	3.0303	N 3%; S 2%	8.08081
415	GAP	GAP	n	0.6285	GAP	GAP	GAP	GAP	GAP	GAP	n	0.6921	GAP	GAP	GAP	GAP	GAP	16.6667	N 17%	4.54545	N 5%	12.1212
416	GAP	GAP	s	0.3353	GAP	GAP	GAP	GAP	GAP	GAP	s	0.354	GAP	GAP	GAP	GAP	GAP	11.1111	N 11%; S 6%	3.0303	N 3%; S 2%	8.08081
417	GAP	GAP	t	0.2457	GAP	GAP	GAP	GAP	GAP	GAP	t	0.2746	GAP	GAP	GAP	GAP	GAP	11.1111	T 11%; N 6%	3.0303	T 3%; N 2%	8.08081
418	GAP	GAP	a	0.3115	GAP	GAP	GAP	GAP	GAP	GAP	a	0.3443	GAP	GAP	GAP	GAP	GAP	11.1111	A 11%; S 6%	3.0303	A 3%; S 2%	8.08081
419	GAP	GAP	n	0.6193	GAP	GAP	GAP	GAP	GAP	GAP	n	0.6833	GAP	GAP	GAP	GAP	GAP	11.1111	N 11%	3.0303	N 3%	8.08081
420	GAP	GAP	s	0.4379	GAP	GAP	GAP	GAP	GAP	GAP	s	0.4585	GAP	GAP	GAP	GAP	GAP	5.55556	S 6%	1.51515	S 2%	4.0404
421	GAP	GAP	n	0.5831	GAP	GAP	GAP	GAP	GAP	GAP	n	0.6056	GAP	GAP	GAP	GAP	GAP	22.2222	N 22%	6.06061	N 6%	16.1616
422	GAP	GAP	s	0.5683	GAP	GAP	GAP	GAP	GAP	GAP	s	0.5904	GAP	GAP	GAP	GAP	GAP	22.2222	S 22%	6.06061	S 6%	16.1616
423	D	D	D	0.9988	D	D	D	D	N	N	n	0.5947	n	N	n	n	FALSE	55.5556	N 56%; S 17%; D 11%; K 11%; G 6%	53.0303	D 53%; N 21%; E 6%; S 5%; G 3%; K 3%; P 3%; A 2%; H 2%; T 2%; Y 2%	2.52525
424	R	R	R	0.9999	R	R	R	R	R	R	R	0.9974	R	R	R	R	R	33.3333	N 33%; R 22%; S 17%; T 17%; M 11%	50	R 50%; K 15%; S 12%; N 9%; T 5%; M 3%; E 2%; G 2%	-16.6667
425	GAP	GAP	e	0.5144	GAP	GAP	GAP	GAP	GAP	GAP	e	0.4998	GAP	GAP	GAP	GAP	GAP	0		0		0
426	D	D	D	0.999	D	D	D	D	D	D	D	0.9244	D	D	D	D	D	77.7778	N 78%; D 22%	59.0909	D 59%; N 29%; E 6%; H 5%; K 2%	18.6869
427	GAP	GAP	g	0.757	GAP	GAP	GAP	GAP	GAP	GAP	g	0.7326	GAP	GAP	GAP	GAP	GAP	0		1.51515	G 2%	-1.51515
428	V	V	V	1	V	V	V	V	V	V	V	0.9999	V	V	V	V	V	72.2222	V 72%; L 11%; F 6%; I 6%; M 6%	65.1515	V 65%; F 14%; I 11%; L 6%; A 2%; M 2%; S 2%	7.07071
429	L	L	L	1	L	L	L	L	L	L	L	1	L	L	L	L	L	77.7778	L 78%; M 11%; I 6%; V 6%	93.9394	L 94%; M 3%; I 2%; V 2%	-16.1616
430	I	I	I	1	I	I	I	I	I	I	I	1	I	I	I	I	I	88.8889	I 89%; L 11%	80.303	I 80%; V 17%; L 3%	8.58585
431	Q	Q	Q	1	Q	Q	Q	Q	Q	Q	Q	1	Q	Q	Q	Q	Q	100	Q 100%	100	Q 100%	0
432	I	I	I	1	I	I	I	I	I	I	I	1	I	I	I	I	I	83.3333	I 83%; L 6%; M 6%; V 6%	90.9091	I 91%; L 3%; M 3%; V 3%	-7.57575
433	W	W	W	1	W	W	W	W	W	W	W	1	W	W	W	W	W	100	W 100%	100	W 100%	0
434	V	V	V	1	V	V	V	V	V	V	V	1	V	V	V	V	V	94.4444	V 94%; M 6%	86.3636	V 86%; L 9%; M 5%	8.0808
435	P	P	P	1	P	P	P	P	P	P	P	1	P	P	P	P	P	100	P 100%	100	P 100%	0
436	V	V	I	0.9453	I	V	FALSE	I	V	V	I	0.9484	I	V	FALSE	I	I	22.2222	I 22%; A 17%; P 17%; L 11%; Q 11%; V 11%; M 6%; T 6%	37.8788	I 38%; V 35%; T 9%; A 5%; P 5%; L 3%; M 3%; Q 3%	-15.6566
437	GAP	GAP	n	0.249	GAP	GAP	GAP	GAP	GAP	GAP	n	0.233	GAP	GAP	GAP	GAP	GAP	0		0		0
438	K	K	K	0.997	K	K	K	K	R	R	R	0.9773	R	R	R	R	FALSE	66.6667	R 67%; L 11%; H 6%; K 6%; S 6%	43.9394	K 44%; R 21%; N 9%; Q 8%; E 5%; T 5%; L 3%; H 2%; S 2%; Y 2%	22.7273
439	R	R	R	0.9911	R	R	R	R	R	R	R	0.9999	R	R	R	R	R	77.7778	R 78%; S 11%	43.9394	R 44%; K 33%; Q 8%; S 8%; E 2%; I 2%; T 2%	33.8384
440	G	G	G	0.9763	G	G	G	G	G	G	G	0.9999	G	G	G	G	G	44.4444	G 44%; R 28%; E 6%; N 6%; S 6%	48.4848	G 48%; E 36%; R 8%; N 2%; Q 2%; S 2%	-4.0404
441	GAP	GAP	d	0.3946	GAP	GAP	GAP	GAP	GAP	GAP	d	0.3365	GAP	GAP	GAP	GAP	GAP	5.55556	I 6%	1.51515	I 2%	4.0404
442	GAP	GAP	l	0.6797	GAP	GAP	GAP	GAP	GAP	GAP	l	0.7	GAP	GAP	GAP	GAP	GAP	5.55556	L 6%	1.51515	L 2%	4.0404
443	GAP	GAP	h	0.534	GAP	GAP	GAP	GAP	GAP	GAP	h	0.559	GAP	GAP	GAP	GAP	GAP	5.55556	H 6%	1.51515	H 2%	4.0404
444	GAP	GAP	d	0.5769	GAP	GAP	GAP	GAP	GAP	GAP	d	0.5998	GAP	GAP	GAP	GAP	GAP	5.55556	D 6%	1.51515	D 2%	4.0404
445	GAP	GAP	h	0.534	GAP	GAP	GAP	GAP	GAP	GAP	h	0.559	GAP	GAP	GAP	GAP	GAP	5.55556	H 6%	1.51515	H 2%	4.0404
446	GAP	GAP	d	0.5769	GAP	GAP	GAP	GAP	GAP	GAP	d	0.5998	GAP	GAP	GAP	GAP	GAP	5.55556	D 6%	1.51515	D 2%	4.0404
447	GAP	GAP	y	0.6936	GAP	GAP	GAP	GAP	GAP	GAP	y	0.7141	GAP	GAP	GAP	GAP	GAP	5.55556	Y 6%	1.51515	Y 2%	4.0404
448	G	G	G	1	G	G	G	G	G	G	G	1	G	G	G	G	G	27.7778	G 28%; R 11%; S 11%; D 6%; H 6%; I 6%	69.697	G 70%; L 5%; D 3%; N 3%; R 3%; S 3%; H 2%; I 2%; V 2%	-41.9192
449	GAP	GAP	s	0.7131	GAP	GAP	GAP	GAP	GAP	GAP	s	0.7709	GAP	GAP	GAP	GAP	GAP	5.55556	S 6%	1.51515	S 2%	4.0404
450	K	K	K	0.892	K	K	K	K	R	R	R	0.9554	R	R	R	R	FALSE	27.7778	R 28%; S 17%; A 6%; C 6%; G 6%; K 6%; T 6%	54.5455	K 55%; R 17%; Q 5%; S 5%; G 3%; I 3%; A 2%; C 2%; H 2%; T 2%	-26.7677
451	H	H	H	0.9985	H	H	H	H	H	H	H	0.9439	H	H	H	H	H	16.6667	L 17%; Q 17%; A 11%; Y 11%; N 6%; P 6%	25.7576	H 26%; N 20%; Q 14%; S 9%; L 5%; Y 5%; A 3%; I 3%; R 3%; C 2%; K 2%; P 2%	-9.09091
452	V	V	V	0.9997	V	V	V	V	V	V	V	0.9142	V	V	V	V	V	16.6667	F 17%; I 17%; V 11%; Y 11%; L 6%; M 6%	57.5758	V 58%; F 18%; L 6%; I 5%; Y 3%; M 2%	-40.9091
453	L	L	L	1	L	L	L	L	L	L	L	1	L	L	L	L	L	44.4444	L 44%; H 11%; G 6%	84.8485	L 85%; H 3%; G 2%	-40.404
454	T	T	T	1	T	T	T	T	T	T	T	1	T	T	T	T	T	38.8889	T 39%; I 11%; L 6%; N 6%	72.7273	T 73%; I 8%; A 3%; S 3%; L 2%; N 2%	-33.8384
455	T	T	T	1	T	T	T	T	T	T	T	0.9999	T	T	T	T	T	27.7778	T 28%; H 11%; Q 11%; S 11%	80.303	T 80%; H 3%; Q 3%; S 3%	-52.5253
456	Q	Q	n	0.5532	n	Q	FALSE	n	Q	Q	h	0.6547	h	Q	FALSE	h	FALSE	16.6667	N 17%; Q 17%; H 11%; Y 11%; C 6%	16.6667	N 17%; V 15%; I 12%; E 9%; K 6%; Q 6%; Y 5%; D 3%; F 3%; H 3%; T 3%; W 3%; C 2%; L 2%; S 2%	0
457	D	D	D	1	D	D	D	D	D	D	D	1	D	D	D	D	D	38.8889	D 39%; N 11%; H 6%	40.9091	D 41%; N 17%; G 12%; E 11%; A 3%; H 3%; Q 2%	-2.0202
458	Q	Q	Q	1	Q	Q	Q	Q	Q	Q	Q	1	Q	Q	Q	Q	Q	33.3333	Q 33%; D 6%; N 6%; P 6%; S 6%	81.8182	Q 82%; D 2%; N 2%; P 2%; S 2%	-48.4849
459	P	P	P	1	P	P	P	P	P	P	P	1	P	P	P	P	P	55.5556	P 56%; Y 6%	87.8788	P 88%; Y 2%	-32.3232
460	Y	Y	Y	0.9812	Y	Y	Y	Y	Y	Y	Y	0.9997	Y	Y	Y	Y	Y	27.7778	Y 28%; F 6%; L 6%; N 6%; S 6%; T 6%	51.5152	Y 52%; F 20%; H 8%; C 3%; L 2%; N 2%; S 2%; T 2%	-23.7374
461	S	S	S	1	S	S	S	S	S	S	S	0.9991	S	S	S	S	S	16.6667	S 17%; P 11%; C 6%; L 6%; T 6%; Y 6%	43.9394	S 44%; F 24%; L 8%; P 3%; T 3%; C 2%; V 2%; Y 2%	-27.2727
462	L	L	L	1	L	L	L	L	L	L	L	0.999	L	L	L	L	L	33.3333	L 33%; F 6%; N 6%; V 6%	53.0303	L 53%; F 11%; V 8%; Y 6%; I 5%; H 3%; N 2%	-19.697
463	D	D	D	0.853	D	D	D	D	D	D	D	0.8838	D	D	D	D	D	16.6667	D 17%; N 11%; E 6%; G 6%; H 6%; P 6%	33.3333	N 33%; D 27%; Q 6%; S 6%; G 5%; T 3%; E 2%; H 2%; K 2%; P 2%	-16.6667
464	P	P	P	1	P	P	P	P	P	P	P	0.9991	P	P	P	P	P	33.3333	P 33%; A 6%; K 6%; Y 6%	53.0303	P 53%; L 9%; T 8%; H 3%; Q 3%; S 3%; A 2%; D 2%; K 2%; R 2%; Y 2%	-19.697
465	N	N	N	1	N	N	N	N	N	N	N	1	N	N	N	N	N	22.2222	N 22%; D 6%; H 6%; Q 6%; S 6%; T 6%	43.9394	N 44%; K 15%; S 12%; D 5%; E 5%; G 2%; H 2%; Q 2%; T 2%	-21.7172
466	C	C	C	1	C	C	C	C	C	C	C	1	C	C	C	C	C	27.7778	C 28%; H 6%; L 6%; N 6%; P 6%	42.4242	C 42%; S 29%; Y 9%; H 2%; L 2%; N 2%; P 2%	-14.6465
467	K	K	K	0.9957	K	K	K	K	K	K	K	0.9986	K	K	K	K	K	22.2222	K 22%; E 11%; H 11%; I 6%; V 6%	37.8788	K 38%; E 11%; Q 8%; S 8%; H 5%; M 5%; T 5%; I 3%; L 3%; N 2%; R 2%; V 2%	-15.6566
468	S	S	S	0.9999	S	S	S	S	S	S	S	0.9822	S	S	S	S	S	22.2222	S 22%; H 11%; N 11%; A 6%; T 6%	62.1212	S 62%; N 11%; R 6%; H 3%; A 2%; D 2%; G 2%; T 2%	-39.899
469	L	L	L	1	L	L	L	L	L	L	L	1	L	L	L	L	L	27.7778	L 28%; E 11%; A 6%; N 6%	80.303	L 80%; E 3%; A 2%; N 2%	-52.5253
470	A	A	A	1	A	A	A	A	A	A	A	1	A	A	A	A	A	33.3333	A 33%; D 11%; N 6%	45.4545	A 45%; E 14%; V 8%; L 6%; K 5%; D 3%; Q 3%; N 2%; S 2%	-12.1212
471	N	N	N	0.9339	N	N	N	N	N	N	N	0.9978	N	N	N	N	N	22.2222	N 22%; Y 17%; D 6%; G 6%; S 6%	24.2424	S 24%; N 14%; Y 9%; R 8%; D 6%; E 6%; I 6%; C 5%; H 5%; Q 5%; G 2%	-2.0202
472	Y	Y	Y	1	Y	Y	Y	Y	Y	Y	Y	1	Y	Y	Y	Y	Y	50	Y 50%; H 6%; N 6%	78.7879	Y 79%; F 8%; H 2%; N 2%	-28.7879
473	R	R	R	1	R	R	R	R	R	R	R	1	R	R	R	R	R	50	R 50%; E 6%; G 6%	86.3636	R 86%; E 2%; G 2%	-36.3636
474	N	N	N	0.9999	N	N	N	N	N	N	N	1	N	N	N	N	N	22.2222	N 22%; K 17%; A 6%; D 6%; M 6%; S 6%	33.3333	N 33%; D 27%; K 8%; S 8%; Y 6%; H 3%; A 2%; G 2%; M 2%	-11.1111
475	V	V	V	1	V	V	V	V	V	V	V	1	V	V	V	V	V	44.4444	V 44%; L 11%; A 6%	75.7576	V 76%; I 6%; A 5%; L 3%	-31.3131
476	S	S	S	1	S	S	S	S	S	S	S	1	S	S	S	S	S	44.4444	S 44%; H 11%; C 6%; L 6%; T 6%	83.3333	S 83%; H 3%; A 2%; C 2%; L 2%; T 2%	-38.8889
477	K	K	K	0.9899	K	K	K	K	K	K	K	0.894	K	K	K	K	K	22.2222	S 22%; K 17%; R 17%; H 11%; L 6%	27.2727	K 27%; E 24%; S 14%; R 9%; V 5%; H 3%; N 3%; Q 3%; T 3%; L 2%	-5.05051
478	T	T	t	0.772	t	T	t	t	A	A	a	0.6019	a	A	a	a	FALSE	22.2222	G 22%; A 11%; H 11%; V 11%; D 6%; E 6%; P 6%	19.697	T 20%; S 18%; N 11%; A 9%; G 9%; K 9%; E 5%; D 3%; H 3%; V 3%; P 2%; R 2%	2.52525
479	Y	Y	Y	1	Y	Y	Y	Y	Y	Y	Y	1	Y	Y	Y	Y	Y	38.8889	Y 39%; F 22%; H 6%	77.2727	Y 77%; F 12%; H 2%	-38.3838
480	GAP	GAP	n	0.5578	GAP	GAP	GAP	GAP	GAP	GAP	n	0.5865	GAP	GAP	GAP	GAP	GAP	5.55556	N 6%	1.51515	N 2%	4.0404
481	GAP	GAP	h	0.582	GAP	GAP	GAP	GAP	GAP	GAP	h	0.6108	GAP	GAP	GAP	GAP	GAP	5.55556	H 6%	1.51515	H 2%	4.0404
482	GAP	GAP	h	0.582	GAP	GAP	GAP	GAP	GAP	GAP	h	0.6108	GAP	GAP	GAP	GAP	GAP	5.55556	H 6%	1.51515	H 2%	4.0404
483	GAP	GAP	h	0.582	GAP	GAP	GAP	GAP	GAP	GAP	h	0.6108	GAP	GAP	GAP	GAP	GAP	5.55556	H 6%	1.51515	H 2%	4.0404
484	Q	Q	Q	0.9538	Q	Q	Q	Q	Q	Q	Q	0.9992	Q	Q	Q	Q	Q	33.3333	Q 33%; H 28%; E 17%; P 6%	34.8485	Q 35%; H 27%; N 14%; E 11%; L 5%; D 2%; P 2%; S 2%	-1.51515
485	F	F	F	1	F	F	F	F	F	F	F	1	F	F	F	F	F	44.4444	F 44%; Y 17%; L 11%; I 6%; M 6%	81.8182	F 82%; L 6%; Y 5%; I 2%; M 2%	-37.3737
486	A	A	a	0.5832	a	A	a	a	A	A	a	0.7739	a	A	a	a	a	27.7778	L 28%; A 22%; N 11%; H 6%; I 6%; P 6%; Q 6%	30.303	P 30%; A 29%; L 17%; G 5%; Q 5%; N 3%; T 3%; H 2%; I 2%; S 2%	-2.52525
487	A	A	A	0.9999	A	A	A	A	A	A	A	0.9449	A	A	A	A	A	22.2222	H 22%; A 11%; Q 11%; T 11%; V 11%; C 6%; E 6%; G 6%	65.1515	A 65%; V 11%; H 6%; Q 3%; T 3%; C 2%; E 2%; G 2%; I 2%; L 2%	-42.9293
488	E	E	E	0.9993	E	E	E	E	E	E	E	1	E	E	E	E	E	44.4444	E 44%; D 17%; Q 17%; A 6%	56.0606	E 56%; D 33%; Q 5%; A 2%	-11.6162
489	GAP	GAP	v	0.4503	GAP	GAP	GAP	GAP	GAP	GAP	v	0.4377	GAP	GAP	GAP	GAP	GAP	0		0		0
490	E	E	E	1	E	E	E	E	E	E	E	1	E	E	E	E	E	55.5556	E 56%; H 6%; N 6%; P 6%; S 6%; W 6%	65.1515	E 65%; K 8%; G 5%; L 5%; A 3%; H 2%; N 2%; P 2%; Q 2%; S 2%; V 2%; W 2%	-9.59595
491	GAP	GAP	e	0.2829	GAP	GAP	GAP	GAP	GAP	GAP	e	0.2734	GAP	GAP	GAP	GAP	GAP	0		0		0
492	GAP	GAP	d	0.4741	GAP	GAP	GAP	GAP	GAP	GAP	d	0.4615	GAP	GAP	GAP	GAP	GAP	0		0		0
493	GAP	GAP	s	0.3936	GAP	GAP	GAP	GAP	GAP	GAP	s	0.3817	GAP	GAP	GAP	GAP	GAP	0		0		0
494	GAP	GAP	g	0.6358	GAP	GAP	GAP	GAP	GAP	GAP	g	0.6147	GAP	GAP	GAP	GAP	GAP	0		0		0
495	GAP	GAP	s	0.6283	GAP	GAP	GAP	GAP	GAP	GAP	s	0.6356	GAP	GAP	GAP	GAP	GAP	5.55556	S 6%	1.51515	S 2%	4.0404
496	D	D	D	1	D	D	D	D	D	D	D	0.9999	D	D	D	D	D	38.8889	D 39%; S 17%; E 11%; L 6%; N 6%	66.6667	D 67%; N 9%; G 6%; E 5%; S 5%; L 2%	-27.7778
497	S	S	S	1	S	S	S	S	S	S	S	0.9997	S	S	S	S	S	50	S 50%; M 11%; Y 11%; G 6%	66.6667	S 67%; T 9%; L 5%; M 5%; A 3%; G 3%; Y 3%	-16.6667
498	K	K	K	0.9991	K	K	K	K	E	E	E	0.9219	E	E	E	E	FALSE	16.6667	A 17%; E 17%; Y 11%; D 6%; G 6%; N 6%	53.0303	K 53%; E 8%; N 8%; A 5%; Q 5%; D 3%; R 3%; Y 3%; G 2%; T 2%	-36.3636
499	E	E	E	0.9998	E	E	E	E	E	E	E	0.9997	E	E	E	E	E	38.8889	E 39%; G 11%; L 6%	42.4242	E 42%; D 15%; Q 9%; L 6%; G 5%; V 3%; C 2%; F 2%; K 2%; S 2%; T 2%	-3.53535
500	S	S	S	0.9975	S	S	S	S	S	S	S	0.9992	S	S	S	S	S	33.3333	S 33%; D 6%; H 6%; L 6%; P 6%; Y 6%	36.3636	S 36%; L 18%; F 14%; A 6%; N 3%; P 3%; D 2%; H 2%; K 2%; M 2%; Q 2%; Y 2%	-3.0303
501	V	V	V	0.9998	V	V	V	V	V	V	V	0.9972	V	V	V	V	V	27.7778	V 28%; L 11%; A 6%; G 6%; Q 6%; S 6%	46.9697	V 47%; I 12%; L 9%; A 8%; F 5%; H 3%; G 2%; Q 2%; S 2%; Y 2%	-19.1919
502	GAP	GAP	l	0.3417	GAP	GAP	GAP	GAP	GAP	GAP	l	0.3253	GAP	GAP	GAP	GAP	GAP	0		0		0
503	G	G	G	1	G	G	G	G	G	G	G	1	G	G	G	G	G	38.8889	G 39%; S 22%; V 11%; P 6%	83.3333	G 83%; S 6%; V 3%; P 2%	-44.4444
504	L	L	L	1	L	L	L	L	L	L	L	1	L	L	L	L	L	44.4444	L 44%; A 17%; T 11%; G 6%	77.2727	L 77%; A 5%; F 5%; M 3%; T 3%; G 2%	-32.8283
505	P	P	P	1	P	P	P	P	P	P	P	1	P	P	P	P	P	66.6667	P 67%; G 11%; A 6%	90.9091	P 91%; G 3%; A 2%	-24.2424
506	G	G	G	1	G	G	G	G	G	G	G	1	G	G	G	G	G	38.8889	G 39%; V 17%; C 6%; I 6%; L 6%; S 6%; T 6%	81.8182	G 82%; V 5%; S 3%; C 2%; I 2%; L 2%; T 2%	-42.9293
507	R	R	R	1	R	R	R	R	R	R	R	1	R	R	R	R	R	33.3333	R 33%; S 22%; G 11%; D 6%; Q 6%	81.8182	R 82%; S 6%; G 3%; D 2%; Q 2%	-48.4849
508	V	V	V	1	V	V	V	V	V	V	V	0.9994	V	V	V	V	V	55.5556	V 56%; A 17%; T 6%	84.8485	V 85%; A 8%; T 2%	-29.2929
509	F	F	F	1	F	F	F	F	F	F	F	1	F	F	F	F	F	33.3333	F 33%; L 6%; Y 6%	80.303	F 80%; Y 3%; L 2%	-46.9697
510	L	L	L	1	L	L	L	L	L	L	L	0.9997	L	L	L	L	L	27.7778	L 28%; A 6%; M 6%; V 6%	74.2424	L 74%; V 6%; A 2%; M 2%; R 2%	-46.4646
511	G	G	G	0.9999	G	G	G	G	G	G	G	1	G	G	G	G	G	33.3333	G 33%; E 6%; F 6%	37.8788	G 38%; E 17%; K 12%; R 11%; Q 5%; F 2%; N 2%	-4.54546
512	K	K	K	1	K	K	K	K	K	K	K	1	K	K	K	K	K	38.8889	K 39%; P 6%	78.7879	K 79%; Q 3%; E 2%; P 2%	-39.899
513	L	L	L	0.9995	L	L	L	L	L	L	L	1	L	L	L	L	L	38.8889	L 39%; N 22%	57.5758	L 58%; V 8%; N 6%; A 5%; M 5%; F 3%; S 3%; W 3%	-18.6869
514	P	P	P	1	P	P	P	P	P	P	P	1	P	P	P	P	P	66.6667	P 67%	90.9091	P 91%	-24.2424
515	GAP	GAP	D	0.9291	GAP	GAP	GAP	GAP	GAP	GAP	D	0.9726	GAP	GAP	GAP	GAP	GAP	11.1111	D 11%	3.0303	D 3%	8.08081
516	GAP	GAP	h	0.582	GAP	GAP	GAP	GAP	GAP	GAP	h	0.6108	GAP	GAP	GAP	GAP	GAP	5.55556	H 6%	1.51515	H 2%	4.0404
517	GAP	GAP	h	0.582	GAP	GAP	GAP	GAP	GAP	GAP	h	0.6108	GAP	GAP	GAP	GAP	GAP	5.55556	H 6%	1.51515	H 2%	4.0404
518	GAP	GAP	q	0.6072	GAP	GAP	GAP	GAP	GAP	GAP	q	0.6349	GAP	GAP	GAP	GAP	GAP	5.55556	Q 6%	1.51515	Q 2%	4.0404
519	GAP	GAP	h	0.582	GAP	GAP	GAP	GAP	GAP	GAP	h	0.6108	GAP	GAP	GAP	GAP	GAP	5.55556	H 6%	1.51515	H 2%	4.0404
520	E	E	E	1	E	E	E	E	E	E	E	0.9994	E	E	E	E	E	27.7778	N 28%; E 22%; Q 11%; D 6%; H 6%; S 6%	77.2727	E 77%; N 8%; D 3%; Q 3%; H 2%; S 2%	-49.495
521	W	W	W	1	W	W	W	W	W	W	W	1	W	W	W	W	W	44.4444	W 44%; M 11%; P 11%; S 6%; T 6%	77.2727	W 77%; S 5%; C 3%; M 3%; P 3%; T 2%; Y 2%	-32.8283
522	T	T	T	1	T	T	T	T	T	T	T	1	T	T	T	T	T	38.8889	N 39%; T 39%; A 6%	80.303	T 80%; N 11%; A 2%; M 2%; S 2%	-41.4141
523	GAP	GAP	P	0.8316	GAP	GAP	GAP	GAP	GAP	GAP	P	0.8701	GAP	GAP	GAP	GAP	GAP	5.55556	P 6%	1.51515	P 2%	4.0404
524	P	P	P	1	P	P	P	P	P	P	P	1	P	P	P	P	P	50	P 50%; V 28%; T 11%	84.8485	P 85%; V 8%; T 3%; S 2%	-34.8485
525	D	D	D	1	D	D	D	D	D	D	D	1	D	D	D	D	D	33.3333	D 33%; H 22%; N 22%; P 6%; Q 6%	81.8182	D 82%; H 6%; N 6%; P 2%; Q 2%	-48.4849
526	GAP	GAP	p	0.3301	GAP	GAP	GAP	GAP	GAP	GAP	p	0.3509	GAP	GAP	GAP	GAP	GAP	5.55556	A 6%; P 6%	1.51515	A 2%; P 2%	4.0404
527	GAP	GAP	n	0.5202	GAP	GAP	GAP	GAP	GAP	GAP	n	0.5491	GAP	GAP	GAP	GAP	GAP	5.55556	N 6%	1.51515	N 2%	4.0404
528	GAP	GAP	l	0.6878	GAP	GAP	GAP	GAP	GAP	GAP	l	0.7113	GAP	GAP	GAP	GAP	GAP	5.55556	L 6%	1.51515	L 2%	4.0404
529	GAP	GAP	c	0.3821	GAP	GAP	GAP	GAP	GAP	GAP	c	0.4046	GAP	GAP	GAP	GAP	GAP	5.55556	C 6%; S 6%	1.51515	C 2%; S 2%	4.0404
530	V	V	V	1	V	V	V	V	V	V	V	1	V	V	V	V	V	94.4444	V 94%; I 6%	96.9697	V 97%; A 2%; I 2%	-2.52526
531	R	R	R	1	R	R	R	R	R	R	R	1	R	R	R	R	R	94.4444	R 94%; K 6%	92.4242	R 92%; S 3%; H 2%; K 2%; L 2%	2.0202
532	F	F	F	1	F	F	F	F	F	F	F	1	F	F	F	F	F	88.8889	F 89%; Y 11%	75.7576	F 76%; Y 12%; L 9%; C 3%	13.1313
533	F	F	F	1	F	F	F	F	F	F	F	1	F	F	F	F	F	88.8889	F 89%; L 11%	93.9394	F 94%; L 6%	-5.05051
534	R	R	R	0.9991	R	R	R	R	R	R	R	0.994	R	R	R	R	R	77.7778	R 78%; K 22%	68.1818	R 68%; K 20%; S 5%; G 3%; Q 3%; T 2%	9.59596
535	S	S	S	0.9998	S	S	S	S	S	S	S	0.9981	S	S	S	S	S	72.2222	S 72%; R 11%; T 11%; K 6%	46.9697	S 47%; R 20%; K 9%; T 9%; Q 5%; P 3%; E 2%; G 2%; H 2%; N 2%; W 2%	25.2525
536	D	D	D	0.9191	D	D	D	D	D	D	D	0.8412	D	D	D	D	D	61.1111	H 61%; Y 17%; D 11%; Q 11%	42.4242	E 42%; D 26%; H 17%; Y 5%; Q 3%; S 3%; V 3%; N 2%	18.6869
537	E	E	E	1	E	E	E	E	E	E	E	1	E	E	E	E	E	77.7778	E 78%; D 22%	90.9091	E 91%; D 8%; V 2%	-13.1313
538	Y	Y	Y	1	Y	Y	Y	Y	Y	Y	Y	1	Y	Y	Y	Y	Y	100	Y 100%	95.4545	Y 95%; C 3%; F 2%	4.54546
539	GAP	GAP	v	0.5854	GAP	GAP	GAP	GAP	GAP	GAP	v	0.6118	GAP	GAP	GAP	GAP	GAP	5.55556	V 6%	1.51515	V 2%	4.0404
540	GAP	GAP	a	0.5732	GAP	GAP	GAP	GAP	GAP	GAP	a	0.6007	GAP	GAP	GAP	GAP	GAP	5.55556	A 6%	1.51515	A 2%	4.0404
541	GAP	GAP	y	0.7325	GAP	GAP	GAP	GAP	GAP	GAP	y	0.7547	GAP	GAP	GAP	GAP	GAP	5.55556	Y 6%	1.51515	Y 2%	4.0404
542	GAP	GAP	v	0.5854	GAP	GAP	GAP	GAP	GAP	GAP	v	0.6118	GAP	GAP	GAP	GAP	GAP	5.55556	V 6%	1.51515	V 2%	4.0404
543	GAP	GAP	n	0.5578	GAP	GAP	GAP	GAP	GAP	GAP	n	0.5865	GAP	GAP	GAP	GAP	GAP	5.55556	N 6%	1.51515	N 2%	4.0404
544	GAP	GAP	n	0.5578	GAP	GAP	GAP	GAP	GAP	GAP	n	0.5865	GAP	GAP	GAP	GAP	GAP	5.55556	N 6%	1.51515	N 2%	4.0404
545	GAP	GAP	f	0.7221	GAP	GAP	GAP	GAP	GAP	GAP	f	0.7448	GAP	GAP	GAP	GAP	GAP	5.55556	F 6%	1.51515	F 2%	4.0404
546	GAP	GAP	a	0.5732	GAP	GAP	GAP	GAP	GAP	GAP	a	0.6007	GAP	GAP	GAP	GAP	GAP	5.55556	A 6%	1.51515	A 2%	4.0404
547	P	P	P	1	P	P	P	P	P	P	P	1	P	P	P	P	P	88.8889	P 89%; S 11%	92.4242	P 92%; L 3%; S 3%; R 2%	-3.53535
548	R	R	R	1	R	R	R	R	R	R	R	1	R	R	R	R	R	66.6667	R 67%; H 11%; Y 11%; L 6%	86.3636	R 86%; H 5%; Y 3%; F 2%; L 2%; Q 2%	-19.697
549	I	I	I	0.9967	I	I	I	I	I	I	I	0.9987	I	I	I	I	I	33.3333	V 33%; I 28%; H 22%; A 11%	33.3333	I 33%; V 30%; K 11%; R 9%; H 6%; Q 5%; A 3%; S 2%	0
550	N	N	N	0.9618	N	N	N	N	N	N	N	0.9937	N	N	N	N	N	27.7778	N 28%; H 11%; E 6%; P 6%; Q 6%; R 6%; S 6%; Y 6%	22.7273	N 23%; D 21%; S 14%; K 8%; G 5%; V 5%; Y 5%; A 3%; H 3%; E 2%; P 2%; Q 2%; R 2%; T 2%	5.05051
551	Y	Y	Y	1	Y	Y	Y	Y	Y	Y	Y	1	Y	Y	Y	Y	Y	44.4444	Y 44%; H 11%; Q 11%	48.4848	Y 48%; H 17%; F 15%; E 6%; Q 3%; L 2%	-4.0404
552	GAP	GAP	h	0.3004	GAP	GAP	GAP	GAP	GAP	GAP	h	0.3285	GAP	GAP	GAP	GAP	GAP	11.1111	L 11%; H 6%; Q 6%	3.0303	L 3%; H 2%; Q 2%	8.08081
553	GAP	GAP	h	0.1796	GAP	GAP	GAP	GAP	GAP	GAP	h	0.1949	GAP	GAP	GAP	GAP	GAP	11.1111	V 11%; H 6%	3.0303	V 3%; H 2%	8.08081
554	GAP	GAP	n	0.5628	GAP	GAP	GAP	GAP	GAP	GAP	n	0.5904	GAP	GAP	GAP	GAP	GAP	11.1111	N 11%	3.0303	N 3%	8.08081
555	GAP	GAP	g	0.3264	GAP	GAP	GAP	GAP	GAP	GAP	g	0.3405	GAP	GAP	GAP	GAP	GAP	11.1111	G 11%; N 6%	3.0303	G 3%; N 2%	8.08081
556	A	A	A	1	A	A	A	A	A	A	A	1	A	A	A	A	A	44.4444	A 44%; Q 17%; L 11%; S 11%	84.8485	A 85%; Q 5%; L 3%; S 3%	-40.404
557	Q	Q	Q	1	Q	Q	Q	Q	Q	Q	Q	1	Q	Q	Q	Q	Q	83.3333	Q 83%; E 6%; K 6%	46.9697	Q 47%; E 14%; K 11%; R 9%; H 8%; A 3%; L 3%; V 3%; N 2%	36.3636
558	Q	Q	Q	1	Q	Q	Q	Q	Q	Q	Q	1	Q	Q	Q	Q	Q	88.8889	Q 89%; E 6%; H 6%	68.1818	Q 68%; K 20%; R 6%; E 2%; H 2%; L 2%; M 2%	20.7071
559	Y	Y	Y	1	Y	Y	Y	Y	Y	Y	Y	1	Y	Y	Y	Y	Y	72.2222	Y 72%; Q 17%; A 6%; H 6%	60.6061	Y 61%; F 11%; H 9%; C 8%; L 6%; Q 5%; A 2%	11.6162
560	GAP	GAP	Y	0.8777	GAP	GAP	GAP	GAP	GAP	GAP	Y	0.9022	GAP	GAP	GAP	GAP	GAP	16.6667	Y 17%	4.54545	Y 5%	12.1212
561	N	N	N	0.9148	N	N	N	N	D	D	D	0.9515	D	D	D	D	FALSE	61.1111	D 61%; Q 17%; N 11%; H 6%	45.4545	N 45%; D 32%; Q 6%; E 5%; K 5%; S 3%; G 2%; H 2%	15.6566
562	GAP	GAP	m	0.214	GAP	GAP	GAP	GAP	GAP	GAP	m	0.2318	GAP	GAP	GAP	GAP	GAP	11.1111	N 11%; M 6%	3.0303	N 3%; M 2%	8.08081
563	V	V	V	1	V	V	V	V	V	V	V	1	V	V	V	V	V	55.5556	V 56%; L 17%; Y 17%; H 6%	68.1818	V 68%; I 20%; L 5%; Y 5%; H 2%	-12.6263
564	R	R	R	1	R	R	R	R	R	R	R	1	R	R	R	R	R	72.2222	R 72%; G 22%	51.5152	R 52%; S 18%; G 12%; Q 8%; C 6%; H 2%; K 2%	20.7071
565	GAP	GAP	a	0.5424	GAP	GAP	GAP	GAP	GAP	GAP	a	0.5679	GAP	GAP	GAP	GAP	GAP	5.55556	A 6%	1.51515	A 2%	4.0404
566	G	G	G	1	G	G	G	G	G	G	G	1	G	G	G	G	G	77.7778	G 78%; S 22%	93.9394	G 94%; S 6%	-16.1616
567	GAP	GAP	g	0.7171	GAP	GAP	GAP	GAP	GAP	GAP	g	0.7395	GAP	GAP	GAP	GAP	GAP	11.1111	G 11%	3.0303	G 3%	8.08081
568	GAP	GAP	p	0.6907	GAP	GAP	GAP	GAP	GAP	GAP	p	0.7146	GAP	GAP	GAP	GAP	GAP	11.1111	P 11%	3.0303	P 3%	8.08081
569	S	S	S	1	S	S	S	S	S	S	S	1	S	S	S	S	S	50	S 50%; C 22%; L 22%; T 6%	78.7879	S 79%; C 12%; L 6%; T 3%	-28.7879
570	L	L	L	1	L	L	L	L	L	L	L	1	L	L	L	L	L	88.8889	L 89%; F 6%; I 6%	78.7879	L 79%; I 14%; F 5%; V 3%	10.101
571	A	A	A	1	A	A	A	A	A	A	A	1	A	A	A	A	A	88.8889	A 89%; S 6%; T 6%	95.4545	A 95%; G 2%; S 2%; T 2%	-6.56566
572	L	L	L	1	L	L	L	L	L	L	L	1	L	L	L	L	L	100	L 100%	77.2727	L 77%; V 14%; F 5%; I 5%	22.7273
573	P	P	P	1	P	P	P	P	P	P	P	1	P	P	P	P	P	100	P 100%	100	P 100%	0
574	V	V	V	0.9999	V	V	V	V	V	V	V	0.9987	V	V	V	V	V	72.2222	V 72%; I 17%; M 11%	78.7879	V 79%; I 14%; L 3%; M 3%; F 2%	-6.56566
575	F	F	F	1	F	F	F	F	F	F	F	1	F	F	F	F	F	100	F 100%	98.4848	F 98%; L 2%	1.51515
576	E	E	E	1	E	E	E	E	E	E	E	1	E	E	E	E	E	83.3333	E 83%; Q 17%	90.9091	E 91%; Q 5%; K 3%; G 2%	-7.57575
577	R	R	R	1	R	R	R	R	R	R	R	1	R	R	R	R	R	100	R 100%	66.6667	R 67%; Q 18%; K 6%; G 3%; H 2%; P 2%; S 2%; T 2%	33.3333
578	G	G	G	1	G	G	G	G	G	G	G	1	G	G	G	G	G	100	G 100%	86.3636	G 86%; A 5%; D 3%; F 3%; S 3%	13.6364
579	S	S	S	1	S	S	S	S	S	S	S	1	S	S	S	S	S	66.6667	S 67%; T 28%; N 6%	77.2727	S 77%; T 12%; N 11%	-10.6061
580	G	G	G	1	G	G	G	G	G	G	G	1	G	G	G	G	G	77.7778	G 78%; A 22%	72.7273	G 73%; R 12%; A 9%; E 3%; S 2%; W 2%	5.05051
581	T	T	T	1	T	T	T	T	T	T	T	1	T	T	T	T	T	83.3333	T 83%; A 6%; I 6%; S 6%	69.697	T 70%; S 9%; A 8%; D 5%; V 5%; I 2%; L 2%; N 2%	13.6364
582	C	C	C	1	C	C	C	C	C	C	C	1	C	C	C	C	C	100	C 100%	93.9394	C 94%; S 6%	6.06061
583	L	L	L	1	L	L	L	L	L	L	L	1	L	L	L	L	L	100	L 100%	98.4848	L 98%; M 2%	1.51515
584	G	G	G	1	G	G	G	G	G	G	G	1	G	G	G	G	G	100	G 100%	96.9697	G 97%; A 3%	3.0303
585	V	V	V	1	V	V	V	V	V	V	V	1	V	V	V	V	V	88.8889	V 89%; F 6%; I 6%	93.9394	V 94%; I 5%; F 2%	-5.05051
586	V	V	V	1	V	V	V	V	V	V	V	1	V	V	V	V	V	55.5556	V 56%; I 22%; L 22%	77.2727	V 77%; I 17%; L 6%	-21.7172
587	E	E	E	1	E	E	E	E	E	E	E	1	E	E	E	E	E	88.8889	E 89%; D 6%; Q 6%	96.9697	E 97%; D 2%; Q 2%	-8.08081
588	I	I	I	1	I	I	I	I	I	I	I	1	I	I	I	I	I	77.7778	I 78%; F 22%	72.7273	I 73%; V 17%; F 11%	5.05051
589	V	V	V	1	V	V	V	V	V	V	V	1	V	V	V	V	V	61.1111	V 61%; L 28%; N 6%; T 6%	72.7273	V 73%; I 14%; L 9%; A 2%; N 2%; T 2%	-11.6162
590	T	T	T	1	T	T	T	T	T	T	T	0.9986	T	T	T	T	T	38.8889	I 39%; T 28%; L 17%; M 17%	72.7273	T 73%; I 11%; M 11%; L 5%; S 2%	-33.8384
591	T	T	T	1	T	T	T	T	T	T	T	1	T	T	T	T	T	61.1111	T 61%; A 11%; N 11%; P 11%; S 6%	87.8788	T 88%; A 3%; N 3%; P 3%; C 2%; S 2%	-26.7677
592	T	T	T	1	T	T	T	T	T	T	T	0.9999	T	T	T	T	T	50	N 50%; T 39%; H 11%	57.5758	T 58%; N 14%; S 12%; A 5%; I 5%; C 3%; H 3%; G 2%	-7.57576
593	GAP	GAP	h	0.5451	GAP	GAP	GAP	GAP	GAP	GAP	h	0.5206	GAP	GAP	GAP	GAP	GAP	0		1.51515	H 2%	-1.51515
594	Q	Q	Q	1	Q	Q	Q	Q	Q	Q	Q	1	Q	Q	Q	Q	Q	61.1111	Q 61%; H 22%; N 11%	66.6667	Q 67%; R 9%; H 8%; D 6%; N 3%; P 3%; E 2%; L 2%	-5.55555
595	K	K	K	1	K	K	K	K	K	K	K	0.9995	K	K	K	K	K	27.7778	K 28%; H 22%; T 17%; N 11%; L 6%; Q 6%; R 6%	60.6061	K 61%; D 11%; N 8%; T 8%; H 6%; L 2%; Q 2%; R 2%; Y 2%	-32.8283
596	GAP	GAP	n	0.7517	GAP	GAP	GAP	GAP	GAP	GAP	n	0.7983	GAP	GAP	GAP	GAP	GAP	22.2222	N 22%; T 6%	6.06061	N 6%; T 2%	16.1616
597	GAP	GAP	l	0.225	GAP	GAP	GAP	GAP	GAP	GAP	l	0.2498	GAP	GAP	GAP	GAP	GAP	22.2222	L 22%; S 11%; N 6%; V 6%	6.06061	L 6%; S 3%; N 2%; V 2%	16.1616
598	GAP	GAP	s	0.3184	GAP	GAP	GAP	GAP	GAP	GAP	s	0.333	GAP	GAP	GAP	GAP	GAP	11.1111	S 11%; T 6%	3.0303	S 3%; T 2%	8.08081
599	GAP	GAP	s	0.5572	GAP	GAP	GAP	GAP	GAP	GAP	s	0.5835	GAP	GAP	GAP	GAP	GAP	11.1111	S 11%	3.0303	S 3%	8.08081
600	GAP	GAP	f	0.7215	GAP	GAP	GAP	GAP	GAP	GAP	f	0.7429	GAP	GAP	GAP	GAP	GAP	11.1111	F 11%	3.0303	F 3%	8.08081
601	I	I	I	0.9999	I	I	I	I	I	I	I	0.9883	I	I	I	I	I	50	I 50%; V 28%; A 11%; N 6%	50	I 50%; V 17%; M 9%; T 9%; F 6%; A 3%; L 2%; N 2%; S 2%	0
602	N	N	N	1	N	N	N	N	N	N	N	1	N	N	N	N	N	88.8889	N 89%; D 6%; T 6%	60.6061	N 61%; D 12%; S 11%; H 8%; Q 3%; T 3%; K 2%	28.2828
603	Y	Y	Y	1	Y	Y	Y	Y	Y	Y	Y	1	Y	Y	Y	Y	Y	77.7778	Y 78%; H 11%; F 6%; V 6%	87.8788	Y 88%; C 5%; H 3%; F 2%; V 2%	-10.101
604	GAP	GAP	h	0.5287	GAP	GAP	GAP	GAP	GAP	GAP	h	0.5527	GAP	GAP	GAP	GAP	GAP	5.55556	H 6%	1.51515	H 2%	4.0404
605	GAP	GAP	h	0.597	GAP	GAP	GAP	GAP	GAP	GAP	h	0.6239	GAP	GAP	GAP	GAP	GAP	11.1111	H 11%	3.0303	H 3%	8.08081
606	R	R	R	1	R	R	R	R	R	R	R	1	R	R	R	R	R	72.2222	R 72%; H 17%; N 6%	78.7879	R 79%; H 12%; G 2%; L 2%; N 2%; S 2%	-6.56566
607	P	P	P	1	P	P	P	P	P	P	P	1	P	P	P	P	P	83.3333	P 83%; N 11%	74.2424	P 74%; L 9%; S 8%; N 3%; Q 3%; T 2%	9.09091
608	E	E	E	1	E	E	E	E	E	E	E	1	E	E	E	E	E	44.4444	Q 44%; E 33%; N 11%; D 6%	74.2424	E 74%; Q 12%; D 9%; N 3%	-29.798
609	GAP	GAP	n	0.5487	GAP	GAP	GAP	GAP	GAP	GAP	n	0.5766	GAP	GAP	GAP	GAP	GAP	5.55556	N 6%	1.51515	N 2%	4.0404
610	GAP	GAP	n	0.5628	GAP	GAP	GAP	GAP	GAP	GAP	n	0.5904	GAP	GAP	GAP	GAP	GAP	11.1111	N 11%	3.0303	N 3%	8.08081
611	GAP	GAP	i	0.5814	GAP	GAP	GAP	GAP	GAP	GAP	i	0.6073	GAP	GAP	GAP	GAP	GAP	11.1111	I 11%	3.0303	I 3%	8.08081
612	GAP	GAP	n	0.5628	GAP	GAP	GAP	GAP	GAP	GAP	n	0.5904	GAP	GAP	GAP	GAP	GAP	11.1111	N 11%	3.0303	N 3%	8.08081
613	GAP	GAP	n	0.5628	GAP	GAP	GAP	GAP	GAP	GAP	n	0.5904	GAP	GAP	GAP	GAP	GAP	11.1111	N 11%	3.0303	N 3%	8.08081
614	GAP	GAP	i	0.5814	GAP	GAP	GAP	GAP	GAP	GAP	i	0.6073	GAP	GAP	GAP	GAP	GAP	11.1111	I 11%	3.0303	I 3%	8.08081
615	L	L	L	1	L	L	L	L	L	L	L	1	L	L	L	L	L	61.1111	L 61%; I 11%; N 11%	75.7576	L 76%; V 9%; I 8%; N 3%	-14.6465
616	E	E	E	0.9999	E	E	E	E	E	E	E	0.9987	E	E	E	E	E	38.8889	D 39%; E 28%; Q 11%; S 11%; H 6%	66.6667	E 67%; D 23%; Q 5%; S 3%; H 2%	-27.7778
617	N	N	N	0.9997	N	N	N	N	N	N	N	0.9935	N	N	N	N	N	38.8889	N 39%; H 28%; Y 17%; L 11%; F 6%	33.3333	N 33%; H 14%; T 12%; D 11%; S 11%; Y 8%; I 3%; K 3%; L 3%; C 2%; F 2%	5.55556
618	V	V	V	1	V	V	V	V	V	V	V	0.9999	V	V	V	V	V	38.8889	V 39%; L 33%; I 17%	62.1212	V 62%; I 23%; L 9%; M 3%	-23.2323
619	C	C	C	1	C	C	C	C	C	C	C	1	C	C	C	C	C	38.8889	S 39%; C 33%; D 6%; H 6%; T 6%	77.2727	C 77%; S 11%; R 3%; D 2%; G 2%; H 2%; T 2%	-38.3838
620	K	K	K	0.9993	K	K	K	K	Q	Q	Q	0.9928	Q	Q	Q	Q	FALSE	44.4444	N 44%; Q 33%; H 11%	62.1212	K 62%; N 12%; Q 11%; H 6%; R 6%	-17.6768
621	A	A	A	1	A	A	A	A	A	A	A	1	A	A	A	A	A	66.6667	A 67%; N 22%	89.3939	A 89%; N 6%; V 2%	-22.7273
622	L	L	L	1	L	L	L	L	L	L	L	1	L	L	L	L	L	94.4444	L 94%	98.4848	L 98%	-4.04041
623	GAP	GAP	d	0.5769	GAP	GAP	GAP	GAP	GAP	GAP	d	0.5998	GAP	GAP	GAP	GAP	GAP	5.55556	D 6%	1.51515	D 2%	4.0404
624	E	E	E	1	E	E	E	E	E	E	E	1	E	E	E	E	E	61.1111	E 61%; Q 22%; S 11%	81.8182	E 82%; Q 8%; K 6%; S 3%	-20.7071
625	GAP	GAP	i	0.3154	GAP	GAP	GAP	GAP	GAP	GAP	i	0.3246	GAP	GAP	GAP	GAP	GAP	5.55556	F 6%; I 6%	1.51515	F 2%; I 2%; R 2%	4.0404
626	GAP	GAP	p	0.4015	GAP	GAP	GAP	GAP	GAP	GAP	p	0.4551	GAP	GAP	GAP	GAP	GAP	11.1111	P 11%	3.0303	P 3%; A 2%	8.08081
627	GAP	GAP	l	0.5079	GAP	GAP	GAP	GAP	GAP	GAP	l	0.5483	GAP	GAP	GAP	GAP	GAP	11.1111	L 11%	3.0303	L 3%; V 2%	8.08081
628	GAP	GAP	r	0.1946	GAP	GAP	GAP	GAP	GAP	GAP	d	0.1823	GAP	GAP	GAP	GAP	GAP	11.1111	D 11%	3.0303	D 3%; R 2%	8.08081
629	GAP	GAP	g	0.743	GAP	GAP	GAP	GAP	GAP	GAP	g	0.719	GAP	GAP	GAP	GAP	GAP	0		1.51515	G 2%	-1.51515
630	GAP	GAP	s	0.565	GAP	GAP	GAP	GAP	GAP	GAP	s	0.5357	GAP	GAP	GAP	GAP	GAP	0		1.51515	S 2%	-1.51515
631	GAP	GAP	s	0.565	GAP	GAP	GAP	GAP	GAP	GAP	s	0.5357	GAP	GAP	GAP	GAP	GAP	0		1.51515	S 2%	-1.51515
632	GAP	GAP	d	0.6491	GAP	GAP	GAP	GAP	GAP	GAP	d	0.6218	GAP	GAP	GAP	GAP	GAP	0		1.51515	D 2%	-1.51515
633	GAP	GAP	a	0.603	GAP	GAP	GAP	GAP	GAP	GAP	a	0.5743	GAP	GAP	GAP	GAP	GAP	0		1.51515	A 2%	-1.51515
634	GAP	GAP	g	0.743	GAP	GAP	GAP	GAP	GAP	GAP	g	0.719	GAP	GAP	GAP	GAP	GAP	0		1.51515	G 2%	-1.51515
635	GAP	GAP	i	0.606	GAP	GAP	GAP	GAP	GAP	GAP	i	0.578	GAP	GAP	GAP	GAP	GAP	0		1.51515	I 2%	-1.51515
636	GAP	GAP	y	0.7565	GAP	GAP	GAP	GAP	GAP	GAP	y	0.7333	GAP	GAP	GAP	GAP	GAP	0		1.51515	Y 2%	-1.51515
637	GAP	GAP	s	0.565	GAP	GAP	GAP	GAP	GAP	GAP	s	0.5357	GAP	GAP	GAP	GAP	GAP	0		1.51515	S 2%	-1.51515
638	GAP	GAP	s	0.565	GAP	GAP	GAP	GAP	GAP	GAP	s	0.5357	GAP	GAP	GAP	GAP	GAP	0		1.51515	S 2%	-1.51515
639	GAP	GAP	r	0.6474	GAP	GAP	GAP	GAP	GAP	GAP	r	0.6195	GAP	GAP	GAP	GAP	GAP	0		1.51515	R 2%	-1.51515
640	GAP	GAP	W	0.8559	GAP	GAP	GAP	GAP	GAP	GAP	W	0.8399	GAP	GAP	GAP	GAP	GAP	0		1.51515	W 2%	-1.51515
641	GAP	GAP	W	0.8559	GAP	GAP	GAP	GAP	GAP	GAP	W	0.8399	GAP	GAP	GAP	GAP	GAP	0		1.51515	W 2%	-1.51515
642	GAP	GAP	l	0.2928	GAP	GAP	GAP	GAP	GAP	GAP	l	0.2666	GAP	GAP	GAP	GAP	GAP	11.1111	H 11%	3.0303	H 3%; V 2%	8.08081
643	GAP	GAP	a	0.3804	GAP	GAP	GAP	GAP	GAP	GAP	a	0.4153	GAP	GAP	GAP	GAP	GAP	11.1111	A 11%	3.0303	A 3%; V 2%	8.08081
644	A	A	A	1	A	A	A	A	A	A	A	1	A	A	A	A	A	66.6667	A 67%; G 11%; S 11%; T 6%; V 6%	75.7576	A 76%; T 8%; S 6%; G 3%; V 3%; E 2%	-9.09091
645	V	V	V	1	V	V	V	V	V	V	V	1	V	V	V	V	V	94.4444	V 94%; G 6%	81.8182	V 82%; F 14%; G 2%	12.6263
646	D	D	D	1	D	D	D	D	D	D	D	1	D	D	D	D	D	100	D 100%	78.7879	D 79%; N 9%; H 6%; Q 3%	21.2121
647	L	L	L	1	L	L	L	L	L	L	L	1	L	L	L	L	L	66.6667	F 67%; L 33%	77.2727	L 77%; F 20%	-10.6061
648	R	R	R	1	R	R	R	R	R	R	R	1	R	R	R	R	R	88.8889	R 89%; N 6%; T 6%	78.7879	R 79%; K 6%; G 5%; S 3%; N 2%; Q 2%; T 2%	10.101
649	S	S	S	1	S	S	S	S	S	S	S	1	S	S	S	S	S	88.8889	S 89%; K 6%; T 6%	84.8485	S 85%; T 9%; G 2%; K 2%	4.0404
650	GAP	GAP	g	0.7181	GAP	GAP	GAP	GAP	GAP	GAP	g	0.7411	GAP	GAP	GAP	GAP	GAP	5.55556	G 6%	1.51515	G 2%	4.0404
651	GAP	GAP	c	0.3326	GAP	GAP	GAP	GAP	GAP	GAP	a	0.3458	GAP	GAP	GAP	GAP	GAP	5.55556	A 6%	1.51515	A 2%	4.0404
652	S	S	S	1	S	S	S	S	S	S	S	1	S	S	S	S	S	50	S 50%; C 28%; F 11%; N 6%; Y 6%	72.7273	S 73%; C 8%; F 5%; A 3%; P 3%; T 3%; N 2%; Y 2%	-22.7273
653	Q	Q	Q	0.9987	Q	Q	Q	Q	Q	Q	Q	1	Q	Q	Q	Q	Q	66.6667	Q 67%; H 28%; S 6%	31.8182	Q 32%; E 21%; H 17%; R 6%; D 5%; G 5%; S 5%; P 3%; V 3%; K 2%	34.8485
654	GAP	GAP	q	0.4894	GAP	GAP	GAP	GAP	GAP	GAP	q	0.5209	GAP	GAP	GAP	GAP	GAP	11.1111	Q 11%; L 6%	3.0303	Q 3%; L 2%	8.08081
655	GAP	GAP	q	0.2544	GAP	GAP	GAP	GAP	GAP	GAP	q	0.269	GAP	GAP	GAP	GAP	GAP	5.55556	N 6%; Q 6%	1.51515	N 2%; Q 2%	4.0404
656	GAP	GAP	l	0.6878	GAP	GAP	GAP	GAP	GAP	GAP	l	0.7113	GAP	GAP	GAP	GAP	GAP	5.55556	L 6%	1.51515	L 2%	4.0404
657	GAP	GAP	n	0.5202	GAP	GAP	GAP	GAP	GAP	GAP	n	0.5491	GAP	GAP	GAP	GAP	GAP	5.55556	N 6%	1.51515	N 2%	4.0404
658	GAP	GAP	a	0.5372	GAP	GAP	GAP	GAP	GAP	GAP	a	0.5649	GAP	GAP	GAP	GAP	GAP	5.55556	A 6%	1.51515	A 2%	4.0404
659	N	N	N	0.9967	N	N	N	N	N	N	N	0.9993	N	N	N	N	N	83.3333	N 83%; L 6%; S 6%; Y 6%	40.9091	N 41%; D 23%; I 15%; S 6%; L 3%; T 3%; C 2%; M 2%; V 2%; Y 2%	42.4242
660	F	F	F	0.9975	F	F	F	F	F	F	F	0.9999	F	F	F	F	F	66.6667	F 67%; M 22%; L 11%	56.0606	F 56%; L 20%; M 6%; V 5%; S 3%; T 3%; C 2%; I 2%; P 2%	10.6061
661	S	S	S	0.9932	S	S	S	S	S	S	S	0.9777	S	S	S	S	S	61.1111	I 61%; N 17%; S 17%; C 6%	21.2121	I 21%; C 18%; S 18%; N 11%; G 6%; T 6%; D 5%; R 5%; F 3%; H 2%; K 2%; Q 2%	39.899
662	P	P	P	1	P	P	P	P	P	P	P	1	P	P	P	P	P	77.7778	P 78%; I 17%; S 6%	54.5455	P 55%; S 11%; T 9%; I 6%; A 5%; L 5%; H 3%; M 3%; N 2%	23.2323
663	GAP	GAP	p	0.6537	GAP	GAP	GAP	GAP	GAP	GAP	p	0.6879	GAP	GAP	GAP	GAP	GAP	22.2222	P 22%; T 6%	6.06061	P 6%; T 2%	16.1616
664	P	P	P	1	P	P	P	P	P	P	P	1	P	P	P	P	P	77.7778	P 78%; S 17%; Q 6%	75.7576	P 76%; S 8%; Q 6%; L 5%; A 2%; F 2%	2.0202
665	GAP	GAP	a	0.5424	GAP	GAP	GAP	GAP	GAP	GAP	a	0.5679	GAP	GAP	GAP	GAP	GAP	5.55556	A 6%	1.51515	A 2%	4.0404
666	GAP	GAP	m	0.539	GAP	GAP	GAP	GAP	GAP	GAP	m	0.5661	GAP	GAP	GAP	GAP	GAP	5.55556	M 6%	1.51515	M 2%	4.0404
667	S	S	S	0.9942	S	S	S	S	S	S	S	0.8601	S	S	S	S	S	44.4444	A 44%; G 11%; P 11%; S 11%; C 6%; I 6%; N 6%; T 6%	37.8788	S 38%; N 14%; A 12%; G 9%; P 6%; C 5%; K 3%; Q 3%; T 3%; D 2%; I 2%	6.56565
668	V	V	V	0.9991	V	V	V	V	V	V	V	0.9842	V	V	V	V	V	66.6667	V 67%; I 22%; M 11%	53.0303	V 53%; I 11%; S 9%; A 6%; E 6%; M 5%; L 3%; R 3%; K 2%	13.6364
669	GAP	GAP	e	0.6201	GAP	GAP	GAP	GAP	GAP	GAP	e	0.579	GAP	GAP	GAP	GAP	GAP	0		7.57576	E 8%; I 2%	-7.57576
670	GAP	GAP	i	0.5774	GAP	GAP	GAP	GAP	GAP	GAP	i	0.5526	GAP	GAP	GAP	GAP	GAP	0		1.51515	I 2%	-1.51515
671	GAP	GAP	t	0.5525	GAP	GAP	GAP	GAP	GAP	GAP	t	0.5263	GAP	GAP	GAP	GAP	GAP	0		1.51515	T 2%	-1.51515
672	GAP	GAP	i	0.5774	GAP	GAP	GAP	GAP	GAP	GAP	i	0.5526	GAP	GAP	GAP	GAP	GAP	0		1.51515	I 2%	-1.51515
673	GAP	GAP	v	0.5859	GAP	GAP	GAP	GAP	GAP	GAP	v	0.5613	GAP	GAP	GAP	GAP	GAP	0		1.51515	V 2%	-1.51515
674	GAP	GAP	f	0.7225	GAP	GAP	GAP	GAP	GAP	GAP	f	0.7005	GAP	GAP	GAP	GAP	GAP	0		1.51515	F 2%	-1.51515
675	GAP	GAP	l	0.7187	GAP	GAP	GAP	GAP	GAP	GAP	l	0.6972	GAP	GAP	GAP	GAP	GAP	0		1.51515	L 2%	-1.51515
676	GAP	GAP	f	0.5905	GAP	GAP	GAP	GAP	GAP	GAP	f	0.5546	GAP	GAP	GAP	GAP	GAP	0		6.06061	F 6%; K 2%; L 2%	-6.06061
677	GAP	GAP	s	0.2201	GAP	GAP	GAP	GAP	GAP	GAP	s	0.1957	GAP	GAP	GAP	GAP	GAP	0		6.06061	L 6%; D 2%; S 2%	-6.06061
678	K	K	K	1	K	K	K	K	K	K	K	1	K	K	K	K	K	100	K 100%	75.7576	K 76%; Q 14%; E 8%	24.2424
679	GAP	GAP	q	0.4659	GAP	GAP	GAP	GAP	GAP	GAP	q	0.4273	GAP	GAP	GAP	GAP	GAP	0		1.51515	Q 2%	-1.51515
680	GAP	GAP	q	0.1672	GAP	GAP	GAP	GAP	GAP	GAP	q	0.1586	GAP	GAP	GAP	GAP	GAP	0		0		0
681	GAP	GAP	g	0.5903	GAP	GAP	GAP	GAP	GAP	GAP	g	0.5754	GAP	GAP	GAP	GAP	GAP	0		0		0
682	GAP	GAP	l	0.5956	GAP	GAP	GAP	GAP	GAP	GAP	l	0.5814	GAP	GAP	GAP	GAP	GAP	0		0		0
683	A	A	A	1	A	A	A	A	A	A	A	0.9954	A	A	A	A	A	66.6667	V 67%; A 17%; T 11%; G 6%	36.3636	A 36%; V 33%; D 9%; G 8%; T 6%; I 3%; S 3%; E 2%	30.303
684	C	C	C	1	C	C	C	C	C	C	C	1	C	C	C	C	C	38.8889	F 39%; C 33%; Y 28%	40.9091	C 41%; Y 20%; F 11%; S 9%; G 5%; L 5%; R 3%; D 2%; H 2%; P 2%; V 2%	-2.0202
685	GAP	GAP	h	0.7566	GAP	GAP	GAP	GAP	GAP	GAP	H	0.8088	GAP	GAP	GAP	GAP	GAP	5.55556	H 6%	1.51515	H 2%	4.0404
686	N	N	N	0.9969	N	N	N	N	D	D	D	0.9931	D	D	D	D	FALSE	72.2222	D 72%; E 28%	37.8788	N 38%; D 26%; K 17%; E 8%; Y 5%; S 3%; G 2%; H 2%	34.3434
687	E	E	E	0.9998	E	E	E	E	E	E	E	0.9998	E	E	E	E	E	100	E 100%	71.2121	E 71%; D 11%; K 6%; G 5%; R 5%; Q 3%	28.7879
688	L	L	L	0.9994	L	L	L	L	L	L	L	1	L	L	L	L	L	88.8889	L 89%; W 11%	50	L 50%; S 21%; F 18%; T 3%; W 3%; K 2%; P 2%; V 2%	38.8889
689	Y	Y	Y	1	Y	Y	Y	Y	Y	Y	Y	1	Y	Y	Y	Y	Y	100	Y 100%	83.3333	Y 83%; C 9%; N 5%; H 2%; L 2%	16.6667
690	Q	Q	Q	1	Q	Q	Q	Q	Q	Q	Q	1	Q	Q	Q	Q	Q	66.6667	Q 67%; E 22%; L 6%; P 6%	56.0606	Q 56%; E 14%; H 5%; R 5%; C 3%; D 3%; K 3%; L 3%; P 3%; Y 3%; I 2%; V 2%	10.6061
691	A	A	A	1	A	A	A	A	A	A	A	1	A	A	A	A	A	94.4444	A 94%; G 6%	87.8788	A 88%; V 5%; I 3%; D 2%; G 2%; S 2%	6.56566
692	A	A	A	1	A	A	A	A	A	A	A	1	A	A	A	A	A	100	A 100%	81.8182	A 82%; V 8%; T 5%; E 3%; R 2%; S 2%	18.1818
693	L	L	L	0.9986	L	L	L	L	L	L	L	1	L	L	L	L	L	72.2222	L 72%; V 28%	51.5152	L 52%; V 32%; I 5%; Q 3%; S 3%; A 2%; E 2%; H 2%; M 2%	20.7071
694	P	P	P	0.9996	P	P	P	P	S	S	a	0.629	a	S	FALSE	a	FALSE	61.1111	N 61%; A 17%; S 11%; D 6%; T 6%	57.5758	P 58%; N 17%; A 14%; T 6%; S 3%; D 2%; L 2%	3.53535
695	E	E	E	1	E	E	E	E	E	E	E	1	E	E	E	E	E	100	E 100%	89.3939	E 89%; Q 5%; V 5%; K 2%	10.6061
696	I	I	I	1	I	I	I	I	I	I	I	1	I	I	I	I	I	100	I 100%	87.8788	I 88%; L 8%; V 5%	12.1212
697	V	V	v	0.4659	v	V	v	v	V	V	V	0.8323	V	V	V	V	V	66.6667	V 67%; I 22%; L 6%; M 6%	19.697	S 20%; V 20%; L 15%; A 8%; K 8%; Q 8%; I 6%; T 6%; E 5%; F 2%; M 2%; N 2%; R 2%	46.9697
698	E	E	E	0.9999	E	E	E	E	E	E	E	1	E	E	E	E	E	72.2222	E 72%; D 17%; Q 11%	59.0909	E 59%; D 18%; K 6%; N 5%; T 5%; Q 3%; Y 3%; V 2%	13.1313
699	V	V	V	0.9999	V	V	V	V	V	V	V	1	V	V	V	V	V	100	V 100%	59.0909	V 59%; I 30%; F 9%; A 2%	40.9091
700	L	L	L	1	L	L	L	L	L	L	L	1	L	L	L	L	L	83.3333	L 83%; V 11%; M 6%	80.303	L 80%; V 14%; F 2%; I 2%; M 2%; S 2%	3.03031
701	T	T	T	0.9928	T	T	T	T	T	T	T	0.9914	T	T	T	T	T	50	T 50%; A 33%; S 11%; V 6%	34.8485	T 35%; A 18%; R 14%; K 9%; E 6%; G 6%; Q 5%; I 3%; S 3%; V 2%	15.1515
702	S	S	S	1	S	S	S	S	S	S	S	0.9985	S	S	S	S	S	77.7778	S 78%; T 17%; C 6%	59.0909	S 59%; T 14%; Y 12%; C 6%; A 3%; F 2%; L 2%; R 2%; W 2%	18.6869
703	V	V	V	1	V	V	V	V	V	V	V	1	V	V	V	V	V	100	V 100%	86.3636	V 86%; I 5%; L 5%; T 3%; A 2%	13.6364
704	C	C	C	1	C	C	C	C	C	C	C	1	C	C	C	C	C	100	C 100%	96.9697	C 97%; S 2%; Y 2%	3.0303
705	K	K	K	0.9903	K	K	K	K	K	K	K	0.9999	K	K	K	K	K	100	K 100%	62.1212	K 62%; D 14%; R 11%; M 5%; N 5%; E 2%; Q 2%; T 2%	37.8788
706	T	T	T	1	T	T	T	T	T	T	T	1	T	T	T	T	T	83.3333	T 83%; A 11%; I 6%	65.1515	T 65%; A 9%; R 8%; S 8%; I 3%; L 3%; K 2%; Q 2%; V 2%	18.1818
707	H	H	H	1	H	H	H	H	H	H	H	1	H	H	H	H	H	94.4444	H 94%; Q 6%	65.1515	H 65%; Y 24%; F 5%; L 5%; Q 2%	29.2929
708	R	R	R	0.9993	R	R	R	R	R	R	R	0.9997	R	R	R	R	R	61.1111	N 61%; R 33%; E 6%	30.303	R 30%; N 23%; K 18%; D 12%; G 9%; S 5%; E 3%	30.8081
709	L	L	L	1	L	L	L	L	L	L	L	1	L	L	L	L	L	100	L 100%	95.4545	L 95%; F 5%	4.54546
710	P	P	P	1	P	P	P	P	P	P	P	1	P	P	P	P	P	100	P 100%	100	P 100%	0
711	L	L	L	1	L	L	L	L	L	L	L	1	L	L	L	L	L	100	L 100%	98.4848	L 98%; V 2%	1.51515
712	A	A	A	1	A	A	A	A	A	A	A	1	A	A	A	A	A	94.4444	A 94%; G 6%	98.4848	A 98%; G 2%	-4.04041
713	L	L	L	0.9609	L	L	L	L	L	L	L	1	L	L	L	L	L	94.4444	L 94%; Q 6%	66.6667	L 67%; Q 30%; M 3%	27.7778
714	T	T	T	1	T	T	T	T	T	T	T	1	T	T	T	T	T	100	T 100%	92.4242	T 92%; A 3%; S 3%; I 2%	7.57576
715	W	W	W	1	W	W	W	W	W	W	W	1	W	W	W	W	W	100	W 100%	100	W 100%	0
716	A	A	A	1	A	A	A	A	A	A	A	1	A	A	A	A	A	100	A 100%	93.9394	A 94%; G 2%; S 2%; T 2%; V 2%	6.06061
717	P	P	P	1	P	P	P	P	P	P	P	1	P	P	P	P	P	100	P 100%	80.303	P 80%; R 6%; L 5%; I 3%; S 3%; A 2%; Q 2%	19.697
718	C	C	C	1	C	C	C	C	C	C	C	1	C	C	C	C	C	100	C 100%	95.4545	C 95%; R 2%; S 2%	4.54546
719	V	V	V	0.9091	V	V	V	V	V	V	V	0.9212	V	V	V	V	V	44.4444	I 44%; V 22%; Y 11%; A 6%; H 6%; L 6%; S 6%	24.2424	I 24%; V 18%; F 12%; S 12%; A 8%; L 6%; D 5%; N 3%; Y 3%; G 2%; H 2%; K 2%; M 2%; T 2%	20.202
720	Q	Q	Q	1	Q	Q	Q	Q	Q	Q	Q	1	Q	Q	Q	Q	Q	100	Q 100%	66.6667	Q 67%; R 18%; H 3%; N 3%; S 3%; A 2%; E 2%; P 2%	33.3333
721	Q	Q	Q	1	Q	Q	Q	Q	Q	Q	Q	1	Q	Q	Q	Q	Q	100	Q 100%	75.7576	Q 76%; H 9%; L 6%; E 5%; G 2%; M 2%	24.2424
722	G	G	G	1	G	G	G	G	G	G	G	1	G	G	G	G	G	66.6667	G 67%; Q 17%; N 11%; E 6%	78.7879	G 79%; R 6%; Q 5%; N 3%; D 2%; E 2%; S 2%; V 2%	-12.1212
723	GAP	GAP	g	0.5046	GAP	GAP	GAP	GAP	GAP	GAP	g	0.5354	GAP	GAP	GAP	GAP	GAP	16.6667	G 17%; Q 6%	4.54545	G 5%; Q 2%	12.1212
724	GAP	GAP	v	0.3691	GAP	GAP	GAP	GAP	GAP	GAP	v	0.3592	GAP	GAP	GAP	GAP	GAP	0		0		0
725	GAP	GAP	l	0.5059	GAP	GAP	GAP	GAP	GAP	GAP	l	0.4948	GAP	GAP	GAP	GAP	GAP	0		0		0
726	GAP	GAP	a	0.3523	GAP	GAP	GAP	GAP	GAP	GAP	a	0.3424	GAP	GAP	GAP	GAP	GAP	0		0		0
727	GAP	GAP	n	0.3269	GAP	GAP	GAP	GAP	GAP	GAP	n	0.3167	GAP	GAP	GAP	GAP	GAP	0		0		0
728	GAP	GAP	G	0.9598	GAP	GAP	GAP	GAP	GAP	GAP	G	0.9614	GAP	GAP	GAP	GAP	GAP	22.2222	G 22%	6.06061	G 6%	16.1616
729	GAP	GAP	G	0.9598	GAP	GAP	GAP	GAP	GAP	GAP	G	0.9614	GAP	GAP	GAP	GAP	GAP	22.2222	G 22%	6.06061	G 6%	16.1616
730	GAP	GAP	v	0.4712	GAP	GAP	GAP	GAP	GAP	GAP	v	0.4887	GAP	GAP	GAP	GAP	GAP	5.55556	V 6%	1.51515	V 2%	4.0404
731	GAP	GAP	r	0.4994	GAP	GAP	GAP	GAP	GAP	GAP	r	0.518	GAP	GAP	GAP	GAP	GAP	5.55556	R 6%	1.51515	R 2%	4.0404
732	GAP	GAP	G	0.9465	GAP	GAP	GAP	GAP	GAP	GAP	G	0.948	GAP	GAP	GAP	GAP	GAP	11.1111	G 11%	3.0303	G 3%	8.08081
733	GAP	GAP	k	0.2861	GAP	GAP	GAP	GAP	GAP	GAP	k	0.3148	GAP	GAP	GAP	GAP	GAP	16.6667	K 17%	4.54545	K 5%	12.1212
734	GAP	GAP	g	0.6506	GAP	GAP	GAP	GAP	GAP	GAP	g	0.6686	GAP	GAP	GAP	GAP	GAP	16.6667	G 17%	4.54545	G 5%	12.1212
735	GAP	GAP	t	0.2344	GAP	GAP	GAP	GAP	GAP	GAP	t	0.2496	GAP	GAP	GAP	GAP	GAP	11.1111	T 11%; S 6%	3.0303	T 3%; S 2%	8.08081
736	GAP	GAP	r	0.1463	GAP	GAP	GAP	GAP	GAP	GAP	r	0.1596	GAP	GAP	GAP	GAP	GAP	5.55556	A 6%; R 6%; S 6%; T 6%	1.51515	A 2%; R 2%; S 2%; T 2%	4.0404
737	GAP	GAP	g	0.7032	GAP	GAP	GAP	GAP	GAP	GAP	g	0.7225	GAP	GAP	GAP	GAP	GAP	22.2222	G 22%	6.06061	G 6%	16.1616
738	K	K	K	1	K	K	K	K	K	K	K	1	K	K	K	K	K	83.3333	K 83%; A 11%; G 6%	78.7879	K 79%; E 6%; A 3%; N 3%; R 3%; T 3%; G 2%	4.54546
739	G	G	G	0.9998	G	G	G	G	G	G	G	0.9999	G	G	G	G	G	44.4444	G 44%; C 22%; A 11%; S 11%; T 11%	45.4545	G 45%; S 15%; D 9%; V 8%; C 6%; A 5%; T 5%; E 3%; H 2%; I 2%	-1.0101
740	G	G	G	1	G	G	G	G	G	G	G	1	G	G	G	G	G	100	G 100%	87.8788	G 88%; E 5%; Q 3%; T 2%; V 2%	12.1212
741	GAP	GAP	l	0.3244	GAP	GAP	GAP	GAP	GAP	GAP	l	0.376	GAP	GAP	GAP	GAP	GAP	5.55556	L 6%	1.51515	L 2%; Y 2%	4.0404
742	C	C	C	1	C	C	C	C	C	C	C	1	C	C	C	C	C	100	C 100%	77.2727	C 77%; S 8%; G 3%; R 3%; D 2%; H 2%; P 2%; Q 2%	22.7273
743	R	R	R	1	R	R	R	R	R	R	R	1	R	R	R	R	R	38.8889	G 39%; R 33%; P 17%; S 11%	50	R 50%; G 11%; Q 11%; W 11%; L 5%; P 5%; S 3%; E 2%; H 2%	-11.1111
744	GAP	GAP	q	0.7735	GAP	GAP	GAP	GAP	GAP	GAP	Q	0.8226	GAP	GAP	GAP	GAP	GAP	5.55556	Q 6%	1.51515	Q 2%	4.0404
745	H	H	H	1	H	H	H	H	H	H	H	1	H	H	H	H	H	61.1111	H 61%; V 17%; N 6%; Y 6%	72.7273	H 73%; Q 11%; V 5%; Y 3%; F 2%; N 2%	-11.6162
746	S	S	S	1	S	S	S	S	S	S	S	1	S	S	S	S	S	77.7778	S 78%; N 11%	68.1818	S 68%; F 20%; N 3%	9.59596
747	GAP	GAP	t	0.3784	GAP	GAP	GAP	GAP	GAP	GAP	t	0.4187	GAP	GAP	GAP	GAP	GAP	22.2222	T 22%; N 11%; V 11%; S 6%	6.06061	T 6%; N 3%; V 3%; S 2%	16.1616
748	GAP	GAP	t	0.2452	GAP	GAP	GAP	GAP	GAP	GAP	t	0.2694	GAP	GAP	GAP	GAP	GAP	16.6667	T 17%; N 11%; A 6%; G 6%	4.54545	T 5%; N 3%; A 2%; G 2%	12.1212
749	GAP	GAP	n	0.6339	GAP	GAP	GAP	GAP	GAP	GAP	n	0.6814	GAP	GAP	GAP	GAP	GAP	16.6667	N 17%; V 11%	4.54545	N 5%; V 3%	12.1212
750	GAP	GAP	n	0.5628	GAP	GAP	GAP	GAP	GAP	GAP	n	0.5904	GAP	GAP	GAP	GAP	GAP	11.1111	N 11%	3.0303	N 3%	8.08081
751	GAP	GAP	n	0.5628	GAP	GAP	GAP	GAP	GAP	GAP	n	0.5904	GAP	GAP	GAP	GAP	GAP	11.1111	N 11%	3.0303	N 3%	8.08081
752	GAP	GAP	n	0.5628	GAP	GAP	GAP	GAP	GAP	GAP	n	0.5904	GAP	GAP	GAP	GAP	GAP	11.1111	N 11%	3.0303	N 3%	8.08081
753	GAP	GAP	n	0.5628	GAP	GAP	GAP	GAP	GAP	GAP	n	0.5904	GAP	GAP	GAP	GAP	GAP	11.1111	N 11%	3.0303	N 3%	8.08081
754	GAP	GAP	n	0.5628	GAP	GAP	GAP	GAP	GAP	GAP	n	0.5904	GAP	GAP	GAP	GAP	GAP	11.1111	N 11%	3.0303	N 3%	8.08081
755	GAP	GAP	t	0.5574	GAP	GAP	GAP	GAP	GAP	GAP	t	0.5846	GAP	GAP	GAP	GAP	GAP	11.1111	T 11%	3.0303	T 3%	8.08081
756	GAP	GAP	s	0.5257	GAP	GAP	GAP	GAP	GAP	GAP	s	0.5529	GAP	GAP	GAP	GAP	GAP	5.55556	S 6%	1.51515	S 2%	4.0404
757	GAP	GAP	s	0.5411	GAP	GAP	GAP	GAP	GAP	GAP	s	0.5682	GAP	GAP	GAP	GAP	GAP	11.1111	S 11%	3.0303	S 3%	8.08081
758	GAP	GAP	s	0.6048	GAP	GAP	GAP	GAP	GAP	GAP	s	0.6476	GAP	GAP	GAP	GAP	GAP	16.6667	S 17%; P 11%	4.54545	S 5%; P 3%	12.1212
759	GAP	GAP	d	0.3941	GAP	GAP	GAP	GAP	GAP	GAP	d	0.4199	GAP	GAP	GAP	GAP	GAP	11.1111	D 11%; T 11%; N 6%	3.0303	D 3%; T 3%; N 2%	8.08081
760	GAP	GAP	d	0.6536	GAP	GAP	GAP	GAP	GAP	GAP	d	0.6924	GAP	GAP	GAP	GAP	GAP	22.2222	D 22%; S 6%	6.06061	D 6%; S 2%	16.1616
761	GAP	GAP	q	0.684	GAP	GAP	GAP	GAP	GAP	GAP	q	0.7255	GAP	GAP	GAP	GAP	GAP	22.2222	Q 22%; N 6%	6.06061	Q 6%; N 2%	16.1616
762	GAP	GAP	i	0.3343	GAP	GAP	GAP	GAP	GAP	GAP	i	0.3593	GAP	GAP	GAP	GAP	GAP	11.1111	I 11%; M 11%; S 6%	3.0303	I 3%; M 3%; S 2%	8.08081
763	GAP	GAP	h	0.4209	GAP	GAP	GAP	GAP	GAP	GAP	h	0.4439	GAP	GAP	GAP	GAP	GAP	11.1111	N 11%; H 6%	3.0303	N 3%; H 2%	8.08081
764	GAP	GAP	g	0.6298	GAP	GAP	GAP	GAP	GAP	GAP	g	0.6498	GAP	GAP	GAP	GAP	GAP	5.55556	G 6%	1.51515	G 2%	4.0404
765	GAP	GAP	q	0.2829	GAP	GAP	GAP	GAP	GAP	GAP	q	0.3041	GAP	GAP	GAP	GAP	GAP	11.1111	N 11%; Q 11%; S 6%	3.0303	N 3%; Q 3%; S 2%	8.08081
766	GAP	GAP	N	0.8433	GAP	GAP	GAP	GAP	GAP	GAP	N	0.8729	GAP	GAP	GAP	GAP	GAP	27.7778	N 28%	7.57576	N 8%	20.202
767	D	D	D	0.9995	D	D	D	D	D	D	D	0.9999	D	D	D	D	D	44.4444	D 44%; N 33%; E 6%; S 6%; V 6%	56.0606	D 56%; N 15%; S 6%; A 3%; G 3%; I 3%; P 3%; E 2%; V 2%; Y 2%	-11.6162
768	E	E	E	1	E	E	E	E	E	E	E	0.9999	E	E	E	E	E	38.8889	E 39%; Q 22%; N 17%; D 6%; H 6%; S 6%	69.697	E 70%; K 8%; N 6%; Q 6%; D 5%; A 2%; H 2%; S 2%	-30.8081
769	N	N	N	1	N	N	N	N	N	N	N	1	N	N	N	N	N	66.6667	N 67%; M 17%; T 11%	74.2424	N 74%; K 8%; M 5%; S 5%; T 3%; E 2%; G 2%; R 2%	-7.57576
770	Y	Y	Y	1	Y	Y	Y	Y	Y	Y	Y	1	Y	Y	Y	Y	Y	66.6667	Y 67%; M 22%; F 6%	50	Y 50%; F 26%; M 6%; N 5%; V 3%; C 2%; S 2%; T 2%	16.6667
771	GAP	GAP	m	0.3333	GAP	GAP	GAP	GAP	GAP	GAP	m	0.3225	GAP	GAP	GAP	GAP	GAP	0		0		0
772	GAP	GAP	g	0.4958	GAP	GAP	GAP	GAP	GAP	GAP	g	0.4841	GAP	GAP	GAP	GAP	GAP	0		0		0
773	A	A	A	0.9955	A	A	A	A	A	A	A	0.9963	A	A	A	A	A	27.7778	A 28%; M 28%; T 17%; V 17%; S 6%	28.7879	A 29%; S 24%; T 11%; M 8%; V 8%; Y 6%; R 5%; G 3%; D 2%; E 2%; I 2%; P 2%	-1.0101
774	H	H	H	0.9971	H	H	H	H	H	H	h	0.708	h	H	h	h	h	16.6667	R 17%; W 17%; S 11%; Y 11%; C 6%; G 6%; H 6%; L 6%; M 6%; N 6%; Q 6%	16.6667	H 17%; N 12%; R 11%; S 11%; Y 9%; Q 8%; E 6%; A 5%; C 5%; W 5%; F 3%; L 3%; T 3%; G 2%; M 2%	0
775	C	C	C	1	C	C	C	C	C	C	C	1	C	C	C	C	C	94.4444	C 94%	92.4242	C 92%; F 3%; Y 3%	2.0202
776	V	V	V	1	V	V	V	V	V	V	V	1	V	V	V	V	V	77.7778	V 78%; I 11%; L 11%	60.6061	V 61%; I 24%; L 9%; F 3%; M 3%	17.1717
777	S	S	S	1	S	S	S	S	S	S	S	1	S	S	S	S	S	100	S 100%	92.4242	S 92%; C 3%; L 3%; F 2%	7.57576
778	T	T	T	1	T	T	T	T	T	T	T	1	T	T	T	T	T	94.4444	T 94%; I 6%	87.8788	T 88%; I 8%; V 3%; L 2%	6.56566
779	V	V	V	1	V	V	V	V	V	V	V	1	V	V	V	V	V	100	V 100%	84.8485	V 85%; I 12%; S 2%; T 2%	15.1515
780	D	D	D	1	D	D	D	D	D	D	D	1	D	D	D	D	D	100	D 100%	89.3939	D 89%; N 5%; A 2%; E 2%; G 2%; T 2%	10.6061
781	S	S	S	1	S	S	S	S	S	S	S	0.9978	S	S	S	S	S	66.6667	S 67%; T 11%; A 6%; L 6%; P 6%; V 6%	75.7576	S 76%; A 9%; D 5%; T 5%; H 2%; L 2%; P 2%; V 2%	-9.09091
782	A	A	A	1	A	A	A	A	A	A	A	1	A	A	A	A	A	100	A 100%	96.9697	A 97%; F 2%; S 2%	3.0303
783	GAP	GAP	c	0.7011	GAP	GAP	GAP	GAP	GAP	GAP	c	0.6806	GAP	GAP	GAP	GAP	GAP	0		1.51515	C 2%	-1.51515
784	C	C	C	1	C	C	C	C	C	C	C	1	C	C	C	C	C	94.4444	C 94%; S 6%	87.8788	C 88%; Y 6%; S 5%; R 2%	6.56566
785	F	F	F	0.9628	F	F	F	F	F	F	F	0.999	F	F	F	F	F	50	F 50%; Y 44%; L 6%	42.4242	Y 42%; F 41%; I 8%; C 3%; S 3%; L 2%	7.57576
786	V	V	V	1	V	V	V	V	V	V	V	1	V	V	V	V	V	83.3333	V 83%; I 17%	80.303	V 80%; I 9%; L 6%; M 5%	3.03031
787	A	A	A	0.9994	A	A	A	A	A	A	A	0.9995	A	A	A	A	A	44.4444	G 44%; A 33%; S 11%; I 6%; V 6%	43.9394	A 44%; G 17%; R 11%; P 8%; T 8%; H 5%; S 3%; D 2%; I 2%; L 2%; V 2%	0.505051
788	D	D	D	1	D	D	D	D	D	D	D	1	D	D	D	D	D	94.4444	D 94%; N 6%	77.2727	D 77%; N 9%; E 6%; S 5%; H 2%; I 2%	17.1717
789	Q	Q	Q	0.8454	Q	Q	Q	Q	L	L	L	0.9929	L	L	L	L	FALSE	66.6667	L 67%; M 17%; V 17%	19.697	E 20%; L 20%; Q 15%; R 11%; P 8%; K 5%; M 5%; T 5%; V 5%; H 3%; S 3%; D 2%; N 2%	46.9697
790	D	D	d	0.6079	d	D	d	d	D	D	D	0.9576	D	D	D	D	D	72.2222	D 72%; E 28%	31.8182	D 32%; E 24%; Q 15%; K 11%; G 6%; R 6%; H 3%; N 3%	40.404
791	F	F	f	0.4616	f	F	f	f	I	I	i	0.7619	i	I	i	i	FALSE	38.8889	V 39%; I 33%; L 17%; M 6%; T 6%	30.303	V 30%; L 23%; F 15%; I 12%; M 6%; S 6%; C 2%; D 2%; N 2%; T 2%; Y 2%	8.58586
792	L	L	L	0.9995	L	L	L	L	L	L	L	0.9996	L	L	L	L	L	88.8889	L 89%; M 6%; T 6%	45.4545	L 45%; S 11%; M 8%; W 6%; K 5%; Q 5%; R 5%; G 3%; I 3%; T 3%; V 3%; F 2%; N 2%; Y 2%	43.4343
793	G	G	G	1	G	G	G	G	G	G	G	1	G	G	G	G	G	100	G 100%	63.6364	G 64%; D 9%; A 5%; Q 5%; S 5%; P 3%; R 3%; V 3%; E 2%; H 2%; N 2%	36.3636
794	F	F	F	1	F	F	F	F	F	F	F	1	F	F	F	F	F	100	F 100%	98.4848	F 98%; Y 2%	1.51515
795	H	H	H	1	H	H	H	H	H	H	H	1	H	H	H	H	H	61.1111	Q 61%; H 33%; L 6%	56.0606	H 56%; Q 18%; L 12%; Y 5%; R 3%; W 3%; F 2%; N 2%	5.0505
796	E	E	E	1	E	E	E	E	E	E	E	1	E	E	E	E	E	88.8889	E 89%; D 11%	59.0909	E 59%; K 9%; D 8%; A 6%; V 6%; M 5%; F 2%; G 2%; I 2%; L 2%; T 2%	29.798
797	A	A	A	1	A	A	A	A	A	A	A	1	A	A	A	A	A	94.4444	A 94%; V 6%	95.4545	A 95%; E 3%; V 2%	-1.0101
798	C	C	C	1	C	C	C	C	C	C	C	1	C	C	C	C	C	100	C 100%	96.9697	C 97%; S 3%	3.0303
799	S	S	S	1	S	S	S	S	S	S	S	1	S	S	S	S	S	94.4444	S 94%; A 6%	86.3636	S 86%; C 8%; F 5%; A 2%	8.0808
800	E	E	E	1	E	E	E	E	E	E	E	1	E	E	E	E	E	83.3333	E 83%; Q 17%	83.3333	E 83%; D 8%; Q 5%; K 3%; H 2%	0
801	H	H	H	1	H	H	H	H	H	H	H	0.9997	H	H	H	H	H	72.2222	Y 72%; H 28%	54.5455	H 55%; Q 24%; Y 20%; L 2%	17.6768
802	H	H	H	1	H	H	H	H	H	H	H	1	H	H	H	H	H	100	H 100%	75.7576	H 76%; Y 15%; F 5%; Q 5%	24.2424
803	L	L	L	1	L	L	L	L	L	L	L	1	L	L	L	L	L	100	L 100%	95.4545	L 95%; I 3%; M 2%	4.54546
804	F	F	F	0.9991	F	F	F	F	F	F	F	1	F	F	F	F	F	83.3333	F 83%; L 11%; Y 6%	50	F 50%; L 39%; S 6%; T 3%; Y 2%	33.3333
805	R	R	R	0.9926	R	R	R	R	R	R	R	1	R	R	R	R	R	66.6667	R 67%; N 22%; G 6%; K 6%	39.3939	R 39%; Q 17%; L 12%; K 8%; F 6%; G 6%; N 6%; H 2%; I 2%; P 2%; S 2%	27.2727
806	G	G	G	1	G	G	G	G	G	G	G	1	G	G	G	G	G	100	G 100%	84.8485	G 85%; D 6%; S 5%; K 2%; L 2%; N 2%	15.1515
807	Q	Q	Q	1	Q	Q	Q	Q	Q	Q	Q	1	Q	Q	Q	Q	Q	100	Q 100%	78.7879	Q 79%; E 18%; H 2%; R 2%	21.2121
808	G	G	G	1	G	G	G	G	G	G	G	1	G	G	G	G	G	100	G 100%	100	G 100%	0
809	GAP	GAP	g	0.3768	GAP	GAP	GAP	GAP	GAP	GAP	n	0.33	GAP	GAP	GAP	GAP	GAP	5.55556	N 6%	6.06061	G 6%; N 2%	-0.505051
810	I	I	I	0.9984	I	I	I	I	I	I	I	0.9994	I	I	I	I	I	83.3333	I 83%; T 11%; V 6%	71.2121	I 71%; V 14%; L 11%; T 5%	12.1212
811	V	V	V	1	V	V	V	V	V	V	V	1	V	V	V	V	V	100	V 100%	93.9394	V 94%; A 6%	6.06061
812	G	G	G	1	G	G	G	G	G	G	G	1	G	G	G	G	G	100	G 100%	100	G 100%	0
813	R	R	R	0.9982	R	R	R	R	T	T	T	0.9985	T	T	T	T	FALSE	100	T 100%	34.8485	R 35%; K 32%; T 27%; G 6%	65.1515
814	A	A	A	1	A	A	A	A	A	A	A	1	A	A	A	A	A	100	A 100%	100	A 100%	0
815	F	F	F	1	F	F	F	F	F	F	F	1	F	F	F	F	F	100	F 100%	95.4545	F 95%; L 5%	4.54546
816	T	T	T	0.9999	T	T	T	T	T	T	T	1	T	T	T	T	T	83.3333	T 83%; S 17%	48.4848	T 48%; S 9%; A 8%; E 8%; L 6%; M 6%; N 5%; D 3%; K 3%; G 2%; I 2%; V 2%	34.8485
817	T	T	T	1	T	T	T	T	T	T	T	1	T	T	T	T	T	94.4444	T 94%; S 6%	84.8485	T 85%; A 8%; I 2%; K 2%; L 2%; M 2%; S 2%	9.59595
818	N	N	N	1	N	N	N	N	N	N	N	0.985	N	N	N	N	N	38.8889	A 39%; T 28%; N 17%; S 11%; K 6%	48.4848	N 48%; T 14%; A 11%; S 6%; D 5%; K 5%; Q 5%; R 5%; G 2%; Y 2%	-9.59596
819	K	K	K	0.9935	K	K	K	K	K	K	K	1	K	K	K	K	K	100	K 100%	71.2121	K 71%; Q 23%; S 3%; H 2%; R 2%	28.7879
820	P	P	P	0.9999	P	P	P	P	P	P	P	1	P	P	P	P	P	100	P 100%	53.0303	P 53%; Q 33%; L 9%; I 2%; K 2%; S 2%	46.9697
821	C	C	C	1	C	C	C	C	C	C	C	1	C	C	C	C	C	100	C 100%	84.8485	C 85%; F 6%; S 3%; W 3%; I 2%; R 2%	15.1515
822	F	F	F	1	F	F	F	F	F	F	F	1	F	F	F	F	F	100	F 100%	92.4242	F 92%; Y 6%; L 2%	7.57576
823	A	A	A	1	A	A	A	A	A	A	A	1	A	A	A	A	A	100	A 100%	72.7273	A 73%; E 8%; S 8%; V 8%; T 3%; F 2%	27.2727
824	T	T	T	0.9889	T	T	T	T	T	T	T	0.9992	T	T	T	T	T	44.4444	I 44%; T 39%; N 6%; S 6%; V 6%	48.4848	T 48%; P 15%; I 12%; S 12%; A 5%; N 5%; E 2%; V 2%	-4.0404
825	D	D	D	1	D	D	D	D	D	D	D	1	D	D	D	D	D	100	D 100%	89.3939	D 89%; E 6%; N 5%	10.6061
826	I	I	I	1	I	I	I	I	I	I	I	1	I	I	I	I	I	94.4444	I 94%; V 6%	74.2424	I 74%; V 24%; M 2%	20.202
827	T	T	T	1	T	T	T	T	T	T	T	1	T	T	T	T	T	94.4444	T 94%; K 6%	81.8182	T 82%; S 9%; A 6%; I 2%; K 2%	12.6263
828	A	A	A	1	A	A	A	A	A	A	A	1	A	A	A	A	A	100	A 100%	71.2121	A 71%; S 9%; T 9%; E 6%; V 3%; C 2%	28.7879
829	F	F	F	1	F	F	F	F	F	F	F	1	F	F	F	F	F	100	F 100%	87.8788	F 88%; L 8%; Y 5%	12.1212
830	S	S	S	1	S	S	S	S	S	S	S	1	S	S	S	S	S	83.3333	S 83%; T 17%	83.3333	S 83%; R 8%; T 6%; C 3%	0
831	K	K	K	1	K	K	K	K	K	K	K	1	K	K	K	K	K	94.4444	K 94%; R 6%	89.3939	K 89%; R 5%; E 3%; Q 3%	5.0505
832	T	T	T	1	T	T	T	T	T	T	T	1	T	T	T	T	T	44.4444	A 44%; T 39%; P 11%; S 6%	59.0909	T 59%; A 20%; V 6%; K 5%; S 5%; I 3%; P 3%	-14.6465
833	E	E	E	0.9962	E	E	E	E	E	E	E	1	E	E	E	E	E	100	E 100%	53.0303	E 53%; N 21%; D 18%; A 3%; S 3%; V 2%	46.9697
834	Y	Y	Y	1	Y	Y	Y	Y	Y	Y	Y	1	Y	Y	Y	Y	Y	100	Y 100%	100	Y 100%	0
835	P	P	P	1	P	P	P	P	P	P	P	1	P	P	P	P	P	100	P 100%	100	P 100%	0
836	L	L	L	1	L	L	L	L	L	L	L	1	L	L	L	L	L	100	L 100%	98.4848	L 98%; F 2%	1.51515
837	S	S	S	1	S	S	S	S	S	S	S	1	S	S	S	S	S	66.6667	S 67%; A 33%	69.697	S 70%; A 30%	-3.03031
838	H	H	H	1	H	H	H	H	H	H	H	1	H	H	H	H	H	100	H 100%	96.9697	H 97%; Y 3%	3.0303
839	H	H	H	1	H	H	H	H	H	H	H	1	H	H	H	H	H	88.8889	H 89%; L 6%; Y 6%	95.4545	H 95%; L 3%; Y 2%	-6.56566
840	A	A	A	1	A	A	A	A	A	A	A	1	A	A	A	A	A	100	A 100%	100	A 100%	0
841	R	R	R	0.9999	R	R	R	R	R	R	R	0.9999	R	R	R	R	R	44.4444	N 44%; R 33%; T 11%; A 6%; S 6%	43.9394	R 44%; K 26%; N 14%; T 6%; I 5%; M 3%; A 2%; S 2%	0.505051
842	M	M	M	1	M	M	M	M	M	M	M	1	M	M	M	M	M	94.4444	M 94%; I 6%	65.1515	M 65%; I 15%; V 9%; L 8%; K 2%; R 2%	29.2929
843	F	F	F	1	F	F	F	F	F	F	F	1	F	F	F	F	F	100	F 100%	77.2727	F 77%; L 8%; S 6%; I 3%; V 3%; H 2%; Y 2%	22.7273
844	G	G	G	1	G	G	G	G	G	G	G	1	G	G	G	G	G	100	G 100%	69.697	G 70%; R 8%; E 5%; K 5%; N 5%; D 3%; H 3%; Q 3%	30.303
845	L	L	L	1	L	L	L	L	L	L	L	1	L	L	L	L	L	100	L 100%	100	L 100%	0
846	H	H	h	0.7453	h	H	h	h	H	H	H	0.8432	H	H	H	H	H	77.7778	H 78%; R 17%; V 6%	46.9697	H 47%; R 27%; C 17%; Q 5%; G 2%; V 2%; Y 2%	30.8081
847	A	A	A	1	A	A	A	A	A	A	A	1	A	A	A	A	A	100	A 100%	80.303	A 80%; G 15%; S 3%; C 2%	19.697
848	A	A	A	1	A	A	A	A	A	A	A	1	A	A	A	A	A	100	A 100%	98.4848	A 98%; V 2%	1.51515
849	V	V	V	1	V	V	V	V	V	V	V	1	V	V	V	V	V	94.4444	V 94%; F 6%	66.6667	V 67%; I 12%; L 12%; A 6%; F 2%; T 2%	27.7778
850	A	A	A	1	A	A	A	A	A	A	A	1	A	A	A	A	A	100	A 100%	100	A 100%	0
851	I	I	I	1	I	I	I	I	I	I	I	1	I	I	I	I	I	100	I 100%	74.2424	I 74%; V 21%; F 2%; L 2%; Y 2%	25.7576
852	P	P	P	1	P	P	P	P	P	P	P	1	P	P	P	P	P	100	P 100%	75.7576	P 76%; R 21%; H 2%; Y 2%	24.2424
853	L	L	L	1	L	L	L	L	L	L	L	1	L	L	L	L	L	94.4444	L 94%; F 6%	87.8788	L 88%; V 9%; F 2%; M 2%	6.56566
854	R	R	R	1	R	R	R	R	R	R	R	1	R	R	R	R	R	94.4444	R 94%; K 6%	68.1818	R 68%; Q 18%; K 9%; A 2%; C 2%; G 2%	26.2626
855	GAP	GAP	s	0.5411	GAP	GAP	GAP	GAP	GAP	GAP	s	0.5682	GAP	GAP	GAP	GAP	GAP	11.1111	S 11%	3.0303	S 3%	8.08081
856	S	S	S	1	S	S	S	S	S	S	S	1	S	S	S	S	S	94.4444	S 94%; C 6%	86.3636	S 86%; N 5%; R 5%; C 2%; D 2%; G 2%	8.0808
857	I	I	I	0.9992	I	I	I	I	I	I	i	0.7549	i	I	i	i	i	77.7778	V 78%; I 11%; A 6%; L 6%	48.4848	I 48%; V 23%; A 5%; S 5%; T 5%; K 3%; L 3%; M 3%; N 3%	29.2929
858	Y	Y	Y	0.9995	Y	Y	Y	Y	Y	Y	Y	1	Y	Y	Y	Y	Y	94.4444	Y 94%	60.6061	Y 61%; F 12%; H 9%; T 5%; K 3%; L 3%; A 2%; N 2%; R 2%; S 2%	33.8384
859	T	T	T	1	T	T	T	T	T	T	T	1	T	T	T	T	T	94.4444	T 94%	60.6061	T 61%; S 15%; A 11%; H 5%; N 5%; D 3%	33.8384
860	G	G	G	1	G	G	G	G	G	G	G	1	G	G	G	G	G	83.3333	G 83%; A 6%; S 6%	78.7879	G 79%; E 8%; A 5%; D 5%; S 3%	4.54546
861	S	S	S	1	S	S	S	S	S	S	S	0.9996	S	S	S	S	S	88.8889	S 89%; P 11%	62.1212	S 62%; L 20%; P 5%; K 3%; T 3%; V 3%	26.7677
862	GAP	GAP	a	0.3434	GAP	GAP	GAP	GAP	GAP	GAP	a	0.3668	GAP	GAP	GAP	GAP	GAP	27.7778	A 28%; Q 6%	7.57576	A 8%; Q 2%	20.202
863	A	A	A	0.985	A	A	A	A	A	A	A	0.9992	A	A	A	A	A	72.2222	A 72%; S 28%	40.9091	A 41%; V 26%; S 9%; N 5%; P 5%; I 3%; T 3%; D 2%; F 2%; L 2%; Y 2%	31.3131
864	D	D	D	0.9991	D	D	D	D	D	D	D	0.9997	D	D	D	D	D	88.8889	D 89%; E 11%	59.0909	D 59%; E 35%; S 2%; V 2%	29.798
865	F	F	F	1	F	F	F	F	F	F	F	1	F	F	F	F	F	100	F 100%	86.3636	F 86%; Y 11%; I 3%	13.6364
866	V	V	V	1	V	V	V	V	V	V	V	1	V	V	V	V	V	100	V 100%	90.9091	V 91%; I 8%; A 2%	9.09091
867	L	L	L	1	L	L	L	L	L	L	L	1	L	L	L	L	L	100	L 100%	95.4545	L 95%; I 3%; V 2%	4.54546
868	E	E	E	1	E	E	E	E	E	E	E	1	E	E	E	E	E	100	E 100%	100	E 100%	0
869	F	F	F	1	F	F	F	F	F	F	F	1	F	F	F	F	F	100	F 100%	69.697	F 70%; L 30%	30.303
870	F	F	F	1	F	F	F	F	F	F	F	1	F	F	F	F	F	100	F 100%	89.3939	F 89%; Y 8%; L 3%	10.6061
871	L	L	L	1	L	L	L	L	L	L	L	1	L	L	L	L	L	100	L 100%	87.8788	L 88%; F 12%	12.1212
872	P	P	P	1	P	P	P	P	P	P	P	1	P	P	P	P	P	100	P 100%	98.4848	P 98%; S 2%	1.51515
873	K	K	K	0.9962	K	K	K	K	K	K	K	0.9999	K	K	K	K	K	100	K 100%	59.0909	K 59%; S 9%; E 6%; L 6%; R 5%; T 5%; V 5%; I 2%; P 2%; Q 2%; W 2%	40.9091
874	D	D	D	1	D	D	D	D	D	D	D	1	D	D	D	D	D	88.8889	D 89%; E 6%; N 6%	68.1818	D 68%; N 12%; A 5%; E 5%; S 3%; G 2%; H 2%; Q 2%; R 2%; T 2%	20.7071
875	C	C	C	1	C	C	C	C	C	C	C	1	C	C	C	C	C	100	C 100%	93.9394	C 94%; V 3%; I 2%; L 2%	6.06061
876	Q	Q	Q	0.968	Q	Q	Q	Q	Q	Q	Q	0.9943	Q	Q	Q	Q	Q	50	H 50%; Q 22%; R 22%; L 6%	27.2727	Q 27%; H 20%; K 18%; R 18%; L 11%; V 3%; C 2%; N 2%	22.7273
877	D	D	D	1	D	D	D	D	D	D	D	1	D	D	D	D	D	94.4444	D 94%; N 6%	68.1818	D 68%; N 14%; E 12%; S 5%; H 2%	26.2626
878	T	T	T	0.9976	T	T	T	T	T	T	T	0.9595	T	T	T	T	T	33.3333	P 33%; T 33%; I 11%; G 6%; H 6%; N 6%; S 6%	31.8182	T 32%; I 18%; P 17%; S 12%; K 6%; F 3%; V 3%; A 2%; D 2%; G 2%; H 2%; L 2%; N 2%	1.51515
879	GAP	GAP	g	0.7371	GAP	GAP	GAP	GAP	GAP	GAP	g	0.7182	GAP	GAP	GAP	GAP	GAP	0		6.06061	G 6%	-6.06061
880	GAP	GAP	l	0.7375	GAP	GAP	GAP	GAP	GAP	GAP	l	0.7191	GAP	GAP	GAP	GAP	GAP	0		6.06061	L 6%	-6.06061
881	E	E	E	1	E	E	E	E	E	E	E	1	E	E	E	E	E	83.3333	E 83%; D 6%; H 6%; Q 6%	78.7879	E 79%; A 6%; D 5%; G 3%; Q 3%; T 3%; H 2%	4.54546
882	E	E	E	1	E	E	E	E	E	E	E	1	E	E	E	E	E	55.5556	E 56%; Q 39%; D 6%	53.0303	E 53%; Q 15%; A 11%; D 11%; F 6%; R 5%	2.52525
883	Q	Q	Q	1	Q	Q	Q	Q	Q	Q	Q	1	Q	Q	Q	Q	Q	100	Q 100%	92.4242	Q 92%; H 8%	7.57576
884	K	K	K	1	K	K	K	K	K	K	K	0.9999	K	K	K	K	K	83.3333	K 83%; R 17%	63.6364	K 64%; Q 12%; R 9%; S 5%; A 3%; N 3%; G 2%; T 2%; W 2%	19.697
885	Q	Q	Q	0.9999	Q	Q	Q	Q	Q	Q	Q	1	Q	Q	Q	Q	Q	66.6667	Q 67%; H 28%; R 6%	42.4242	Q 42%; R 24%; H 11%; E 9%; K 6%; D 3%; A 2%; I 2%; W 2%	24.2424
886	M	M	M	1	M	M	M	M	M	M	M	1	M	M	M	M	M	94.4444	M 94%; L 6%	71.2121	M 71%; I 20%; L 5%; F 2%; T 2%; V 2%	23.2323
887	L	L	L	1	L	L	L	L	L	L	L	1	L	L	L	L	L	100	L 100%	57.5758	L 58%; W 20%; V 9%; I 8%; R 3%; C 2%; Q 2%	42.4242
888	N	N	N	1	N	N	N	N	N	N	N	1	N	N	N	N	N	94.4444	N 94%; K 6%	50	N 50%; D 15%; K 9%; S 9%; Q 6%; E 5%; G 3%; A 2%; H 2%	44.4444
889	S	S	S	1	S	S	S	S	S	S	S	1	S	S	S	S	S	94.4444	S 94%; L 6%	74.2424	S 74%; L 14%; I 5%; M 5%; A 2%; T 2%	20.202
890	L	L	L	1	L	L	L	L	L	L	L	1	L	L	L	L	L	100	L 100%	87.8788	L 88%; V 8%; I 5%	12.1212
891	S	S	S	1	S	S	S	S	S	S	S	1	S	S	S	S	S	88.8889	S 89%; C 11%	68.1818	S 68%; P 17%; C 5%; L 5%; T 3%; W 2%; Y 2%	20.7071
892	I	I	I	0.9998	I	I	I	I	I	I	I	0.9999	I	I	I	I	I	50	I 50%; M 28%; L 22%	33.3333	I 33%; S 20%; M 11%; L 9%; T 9%; V 8%; G 5%; A 3%; D 2%; N 2%	16.6667
893	V	V	V	0.9991	V	V	V	V	V	V	V	1	V	V	V	V	V	77.7778	V 78%; L 22%	46.9697	V 47%; T 12%; A 9%; F 9%; I 6%; L 6%; S 6%; Q 3%; G 2%	30.8081
894	I	I	I	0.9999	I	I	I	I	I	I	I	0.996	I	I	I	I	I	66.6667	V 67%; I 22%; L 11%	45.4545	I 45%; V 29%; L 15%; M 11%	21.2121
895	Q	Q	Q	1	Q	Q	Q	Q	Q	Q	Q	1	Q	Q	Q	Q	Q	100	Q 100%	80.303	Q 80%; K 8%; G 3%; R 3%; C 2%; E 2%	19.697
896	Q	Q	Q	1	Q	Q	Q	Q	Q	Q	Q	1	Q	Q	Q	Q	Q	100	Q 100%	87.8788	Q 88%; E 5%; H 3%; R 3%; K 2%	12.1212
897	A	A	A	0.9466	A	A	A	A	A	A	A	0.9997	A	A	A	A	A	88.8889	A 89%; G 6%; S 6%	51.5152	A 52%; S 9%; V 9%; N 8%; T 8%; D 5%; H 5%; G 3%; C 2%; L 2%	37.3737
898	C	C	C	1	C	C	C	C	C	C	C	1	C	C	C	C	C	100	C 100%	84.8485	C 85%; F 9%; L 3%; S 3%	15.1515
899	GAP	GAP	f	0.7209	GAP	GAP	GAP	GAP	GAP	GAP	f	0.7431	GAP	GAP	GAP	GAP	GAP	11.1111	F 11%	3.0303	F 3%	8.08081
900	Q	Q	Q	0.9944	Q	Q	Q	Q	R	R	R	0.9957	R	R	R	R	FALSE	100	R 100%	59.0909	R 59%; Q 32%; W 3%; C 2%; K 2%; N 2%; T 2%	40.9091
901	S	S	S	0.9999	S	S	S	S	S	S	S	1	S	S	S	S	S	100	S 100%	78.7879	S 79%; M 5%; N 5%; Y 5%; T 3%; F 2%; H 2%; I 2%	21.2121
902	L	L	L	1	L	L	L	L	L	L	L	1	L	L	L	L	L	100	L 100%	84.8485	L 85%; F 8%; S 5%; I 2%; W 2%	15.1515
903	H	H	H	0.9995	H	H	H	H	H	H	H	1	H	H	H	H	H	94.4444	H 94%; Y 6%	50	H 50%; R 17%; Q 12%; N 11%; Y 6%; C 3%; F 2%	44.4444
904	V	V	V	0.9999	V	V	V	V	V	V	V	0.9992	V	V	V	V	V	66.6667	V 67%; L 22%; A 11%	57.5758	V 58%; L 23%; F 9%; A 3%; I 3%; K 2%; M 2%; T 2%	9.09091
905	V	V	V	1	V	V	V	V	V	V	V	1	V	V	V	V	V	61.1111	V 61%; H 22%; A 11%; D 6%	63.6364	V 64%; I 15%; A 6%; H 6%; F 3%; D 2%; E 2%; S 2%; T 2%	-2.52525
906	M	M	M	0.9971	M	M	M	M	M	M	M	0.997	M	M	M	M	M	33.3333	V 33%; T 22%; M 17%; S 11%; I 6%; L 6%	30.303	M 30%; T 26%; V 18%; I 14%; S 5%; L 3%; P 2%; Q 2%	3.0303
907	GAP	GAP	v	0.7271	GAP	GAP	GAP	GAP	GAP	GAP	v	0.7529	GAP	GAP	GAP	GAP	GAP	27.7778	V 28%	7.57576	V 8%	20.202
908	GAP	GAP	e	0.6034	GAP	GAP	GAP	GAP	GAP	GAP	e	0.6256	GAP	GAP	GAP	GAP	GAP	5.55556	E 6%	1.51515	E 2%	4.0404
909	GAP	GAP	d	0.5769	GAP	GAP	GAP	GAP	GAP	GAP	d	0.5998	GAP	GAP	GAP	GAP	GAP	5.55556	D 6%	1.51515	D 2%	4.0404
910	GAP	GAP	e	0.6034	GAP	GAP	GAP	GAP	GAP	GAP	e	0.6256	GAP	GAP	GAP	GAP	GAP	5.55556	E 6%	1.51515	E 2%	4.0404
911	GAP	GAP	y	0.6936	GAP	GAP	GAP	GAP	GAP	GAP	y	0.7141	GAP	GAP	GAP	GAP	GAP	5.55556	Y 6%	1.51515	Y 2%	4.0404
912	GAP	GAP	t	0.5056	GAP	GAP	GAP	GAP	GAP	GAP	t	0.5296	GAP	GAP	GAP	GAP	GAP	5.55556	T 6%	1.51515	T 2%	4.0404
913	GAP	GAP	l	0.6797	GAP	GAP	GAP	GAP	GAP	GAP	l	0.7	GAP	GAP	GAP	GAP	GAP	5.55556	L 6%	1.51515	L 2%	4.0404
914	GAP	GAP	p	0.6487	GAP	GAP	GAP	GAP	GAP	GAP	p	0.671	GAP	GAP	GAP	GAP	GAP	5.55556	P 6%	1.51515	P 2%	4.0404
915	GAP	GAP	m	0.5235	GAP	GAP	GAP	GAP	GAP	GAP	m	0.5486	GAP	GAP	GAP	GAP	GAP	5.55556	M 6%	1.51515	M 2%	4.0404
916	GAP	GAP	p	0.6487	GAP	GAP	GAP	GAP	GAP	GAP	p	0.671	GAP	GAP	GAP	GAP	GAP	5.55556	P 6%	1.51515	P 2%	4.0404
917	GAP	GAP	s	0.4888	GAP	GAP	GAP	GAP	GAP	GAP	s	0.5125	GAP	GAP	GAP	GAP	GAP	5.55556	S 6%	1.51515	S 2%	4.0404
918	GAP	GAP	h	0.534	GAP	GAP	GAP	GAP	GAP	GAP	h	0.559	GAP	GAP	GAP	GAP	GAP	5.55556	H 6%	1.51515	H 2%	4.0404
919	GAP	GAP	t	0.5056	GAP	GAP	GAP	GAP	GAP	GAP	t	0.5296	GAP	GAP	GAP	GAP	GAP	5.55556	T 6%	1.51515	T 2%	4.0404
920	GAP	GAP	s	0.1604	GAP	GAP	GAP	GAP	GAP	GAP	s	0.1704	GAP	GAP	GAP	GAP	GAP	16.6667	M 17%; I 6%; S 6%	4.54545	M 5%; I 2%; S 2%	12.1212
921	D	D	D	0.9994	D	D	D	D	D	D	D	1	D	D	D	D	D	61.1111	D 61%; E 22%; S 11%; K 6%	66.6667	D 67%; E 17%; G 8%; K 3%; S 3%; N 2%	-5.55555
922	K	K	K	0.9999	K	K	K	K	K	K	K	1	K	K	K	K	K	38.8889	D 39%; K 39%; Q 11%; E 6%; N 6%	53.0303	K 53%; Q 17%; D 12%; N 6%; E 5%; H 3%; R 3%; L 2%	-14.1414
923	E	E	E	0.9996	E	E	E	E	E	E	E	1	E	E	E	E	E	55.5556	E 56%; D 17%; V 11%; N 6%; Q 6%; T 6%	59.0909	E 59%; D 23%; G 6%; T 3%; V 3%; K 2%; M 2%; N 2%; Q 2%	-3.53535
924	GAP	GAP	e	0.5501	GAP	GAP	GAP	GAP	GAP	GAP	e	0.5121	GAP	GAP	GAP	GAP	GAP	5.55556	D 6%	3.0303	E 3%; D 2%	2.52525
925	L	L	L	1	L	L	L	L	L	L	L	1	L	L	L	L	L	27.7778	L 28%; N 17%; P 11%; V 11%; E 6%; F 6%; H 6%; M 6%	57.5758	L 58%; F 12%; I 6%; V 6%; N 5%; P 3%; E 2%; H 2%; M 2%	-29.798
926	E	E	E	0.9998	E	E	E	E	E	E	E	0.9997	E	E	E	E	E	33.3333	E 33%; A 11%; D 11%; H 6%; N 6%; P 6%; Q 6%; T 6%	51.5152	E 52%; G 8%; A 6%; D 6%; Q 6%; H 5%; V 3%; K 2%; N 2%; P 2%; T 2%	-18.1818
927	GAP	GAP	n	0.7622	GAP	GAP	GAP	GAP	GAP	GAP	n	0.7645	GAP	GAP	GAP	GAP	GAP	33.3333	N 33%; D 6%	10.6061	N 11%; D 2%; I 2%; P 2%	22.7273
928	GAP	GAP	g	0.2656	GAP	GAP	GAP	GAP	GAP	GAP	g	0.2288	GAP	GAP	GAP	GAP	GAP	16.6667	H 17%; N 6%	4.54545	H 5%; G 3%; N 2%; T 2%	12.1212
929	GAP	GAP	n	0.1721	GAP	GAP	GAP	GAP	GAP	GAP	n	0.1866	GAP	GAP	GAP	GAP	GAP	5.55556	M 6%; N 6%	1.51515	M 2%; N 2%	4.0404
930	GAP	GAP	h	0.4788	GAP	GAP	GAP	GAP	GAP	GAP	h	0.5013	GAP	GAP	GAP	GAP	GAP	5.55556	H 6%	1.51515	H 2%	4.0404
931	GAP	GAP	h	0.4788	GAP	GAP	GAP	GAP	GAP	GAP	h	0.5013	GAP	GAP	GAP	GAP	GAP	5.55556	H 6%	1.51515	H 2%	4.0404
932	GAP	GAP	h	0.4788	GAP	GAP	GAP	GAP	GAP	GAP	h	0.5013	GAP	GAP	GAP	GAP	GAP	5.55556	H 6%	1.51515	H 2%	4.0404
933	GAP	GAP	l	0.6332	GAP	GAP	GAP	GAP	GAP	GAP	l	0.6525	GAP	GAP	GAP	GAP	GAP	5.55556	L 6%	1.51515	L 2%	4.0404
934	GAP	GAP	h	0.4788	GAP	GAP	GAP	GAP	GAP	GAP	h	0.5013	GAP	GAP	GAP	GAP	GAP	5.55556	H 6%	1.51515	H 2%	4.0404
935	GAP	GAP	h	0.2362	GAP	GAP	GAP	GAP	GAP	GAP	h	0.2549	GAP	GAP	GAP	GAP	GAP	5.55556	H 6%; N 6%	1.51515	H 2%; N 2%	4.0404
936	GAP	GAP	q	0.1979	GAP	GAP	GAP	GAP	GAP	GAP	q	0.2132	GAP	GAP	GAP	GAP	GAP	5.55556	D 6%; Q 6%	1.51515	D 2%; Q 2%	4.0404
937	GAP	GAP	h	0.2362	GAP	GAP	GAP	GAP	GAP	GAP	h	0.2549	GAP	GAP	GAP	GAP	GAP	5.55556	H 6%; N 6%	1.51515	H 2%; N 2%	4.0404
938	GAP	GAP	q	0.2227	GAP	GAP	GAP	GAP	GAP	GAP	q	0.2394	GAP	GAP	GAP	GAP	GAP	5.55556	N 6%; Q 6%	1.51515	N 2%; Q 2%	4.0404
939	GAP	GAP	h	0.193	GAP	GAP	GAP	GAP	GAP	GAP	h	0.2097	GAP	GAP	GAP	GAP	GAP	5.55556	H 6%; S 6%	1.51515	H 2%; S 2%	4.0404
940	GAP	GAP	q	0.2126	GAP	GAP	GAP	GAP	GAP	GAP	q	0.2291	GAP	GAP	GAP	GAP	GAP	5.55556	Q 6%; S 6%	1.51515	Q 2%; S 2%	4.0404
941	GAP	GAP	e	0.2877	GAP	GAP	GAP	GAP	GAP	GAP	e	0.3039	GAP	GAP	GAP	GAP	GAP	11.1111	H 11%; A 6%; E 6%	3.0303	H 3%; A 2%; E 2%	8.08081
942	GAP	GAP	v	0.208	GAP	GAP	GAP	GAP	GAP	GAP	v	0.2265	GAP	GAP	GAP	GAP	GAP	11.1111	D 11%; H 6%; Q 6%; V 6%	3.0303	D 3%; H 2%; Q 2%; V 2%	8.08081
943	GAP	GAP	e	0.2885	GAP	GAP	GAP	GAP	GAP	GAP	e	0.3044	GAP	GAP	GAP	GAP	GAP	16.6667	H 17%; E 11%	4.54545	H 5%; E 3%	12.1212
944	GAP	GAP	e	0.675	GAP	GAP	GAP	GAP	GAP	GAP	e	0.7122	GAP	GAP	GAP	GAP	GAP	16.6667	D 17%; E 11%	4.54545	D 5%; E 3%	12.1212
945	GAP	GAP	e	0.6797	GAP	GAP	GAP	GAP	GAP	GAP	E	0.8635	GAP	GAP	GAP	GAP	GAP	16.6667	E 17%; Q 11%; D 6%; H 6%	4.54545	E 5%; Q 3%; D 2%; H 2%; R 2%	12.1212
946	E	E	E	0.9993	E	E	E	E	E	E	E	0.9991	E	E	E	E	E	38.8889	E 39%; D 28%; Q 17%; P 6%	45.4545	E 45%; Q 9%; D 8%; L 6%; V 6%; R 5%; G 3%; K 3%; A 2%; I 2%; N 2%; P 2%; S 2%	-6.56565
947	E	E	E	1	E	E	E	E	E	E	E	1	E	E	E	E	E	55.5556	E 56%; Q 22%; D 6%; P 6%	57.5758	E 58%; D 6%; K 6%; Q 6%; N 5%; S 3%; T 3%; V 3%; G 2%; P 2%; W 2%	-2.0202
948	GAP	GAP	a	0.5776	GAP	GAP	GAP	GAP	GAP	GAP	a	0.6042	GAP	GAP	GAP	GAP	GAP	11.1111	A 11%	3.0303	A 3%	8.08081
949	GAP	GAP	e	0.3755	GAP	GAP	GAP	GAP	GAP	GAP	e	0.4232	GAP	GAP	GAP	GAP	GAP	16.6667	E 17%; Q 6%	4.54545	E 5%; K 2%; Q 2%	12.1212
950	GAP	GAP	e	0.6262	GAP	GAP	GAP	GAP	GAP	GAP	e	0.6057	GAP	GAP	GAP	GAP	GAP	0		1.51515	E 2%	-1.51515
951	GAP	GAP	v	0.565	GAP	GAP	GAP	GAP	GAP	GAP	v	0.5441	GAP	GAP	GAP	GAP	GAP	0		1.51515	V 2%	-1.51515
952	V	V	V	0.8675	V	V	V	V	V	V	V	0.8705	V	V	V	V	V	50	F 50%; I 22%; V 11%; A 6%; L 6%; M 6%	33.3333	V 33%; F 14%; T 11%; I 9%; S 6%; K 5%; R 5%; G 3%; L 3%; A 2%; E 2%; M 2%; N 2%; Q 2%	16.6667
953	M	M	m	0.5812	m	M	m	m	M	M	m	0.6315	m	M	m	m	m	50	T 50%; M 28%; I 11%; L 6%; V 6%	19.697	I 20%; S 17%; M 15%; T 15%; V 11%; L 8%; N 3%; R 3%; E 2%; G 2%	30.303
954	F	F	f	0.7192	f	F	f	f	F	F	F	0.847	F	F	F	F	F	44.4444	F 44%; L 22%; Y 11%; E 6%; I 6%; T 6%; V 6%	34.8485	L 35%; F 30%; E 5%; Y 5%; A 3%; K 3%; V 3%; W 3%; I 2%; M 2%; N 2%; S 2%; T 2%	9.59596
955	P	P	P	1	P	P	P	P	P	P	P	1	P	P	P	P	P	61.1111	P 61%; H 11%; T 11%; K 6%; N 6%; S 6%	59.0909	P 59%; L 6%; Q 6%; T 6%; K 5%; E 3%; H 3%; N 2%; S 2%	2.0202
956	GAP	GAP	n	0.3897	GAP	GAP	GAP	GAP	GAP	GAP	n	0.4243	GAP	GAP	GAP	GAP	GAP	11.1111	N 11%; H 6%; T 6%	3.0303	N 3%; H 2%; T 2%	8.08081
957	GAP	GAP	n	0.397	GAP	GAP	GAP	GAP	GAP	GAP	n	0.4231	GAP	GAP	GAP	GAP	GAP	11.1111	N 11%; T 6%	3.0303	N 3%; T 2%	8.08081
958	GAP	GAP	n	0.3979	GAP	GAP	GAP	GAP	GAP	GAP	n	0.4228	GAP	GAP	GAP	GAP	GAP	11.1111	N 11%; T 11%	3.0303	N 3%; T 3%	8.08081
959	V	V	V	0.9975	V	V	V	V	V	V	V	0.994	V	V	V	V	V	33.3333	V 33%; T 22%; L 11%; A 6%; H 6%; I 6%; N 6%	34.8485	V 35%; I 8%; T 6%; L 5%; A 3%; E 3%; P 3%; D 2%; H 2%; K 2%; M 2%; N 2%	-1.51515
960	R	R	R	0.9945	R	R	R	R	R	R	R	0.9743	R	R	R	R	R	22.2222	R 22%; T 22%; K 17%; G 11%; H 6%; P 6%	24.2424	R 24%; K 17%; G 8%; T 6%; W 5%; E 3%; P 3%; H 2%; S 2%	-2.0202
961	E	E	E	1	E	E	E	E	E	E	E	0.9994	E	E	E	E	E	33.3333	E 33%; N 22%; D 11%; H 6%; L 6%; P 6%; S 6%	46.9697	E 47%; N 6%; D 5%; S 3%; H 2%; I 2%; L 2%; P 2%; T 2%; V 2%	-13.6364
962	M	M	m	0.6536	m	M	m	m	M	M	m	0.508	m	M	m	m	m	22.2222	I 22%; P 17%; N 11%; S 11%; M 6%; T 6%; V 6%	16.6667	I 17%; M 17%; T 9%; V 8%; N 6%; P 5%; A 3%; E 3%; K 3%; S 3%; G 2%; Y 2%	5.55556
963	V	V	V	0.9947	V	V	V	V	V	V	V	0.9673	V	V	V	V	V	22.2222	Y 22%; A 17%; L 11%; P 11%; F 6%; I 6%; V 6%	25.7576	V 26%; A 11%; I 6%; L 6%; M 6%; Y 6%; H 5%; P 5%; F 3%; E 2%; T 2%	-3.53535
964	V	V	v	0.7596	v	V	v	v	V	V	i	0.522	i	V	FALSE	i	FALSE	22.2222	I 22%; M 22%; K 11%; P 11%; A 6%; V 6%	21.2121	V 21%; I 14%; L 6%; M 6%; P 6%; F 5%; K 3%; N 3%; R 3%; S 3%; A 2%; E 2%; G 2%	1.0101
965	A	A	A	0.9968	A	A	A	A	A	A	A	0.9976	A	A	A	A	A	38.8889	P 39%; A 17%; G 11%; V 6%	25.7576	A 26%; P 14%; F 8%; S 5%; T 5%; C 3%; D 3%; G 3%; V 3%; E 2%; L 2%; N 2%	13.1313
966	GAP	GAP	a	0.644	GAP	GAP	GAP	GAP	GAP	GAP	a	0.679	GAP	GAP	GAP	GAP	GAP	5.55556	A 6%	1.51515	A 2%	4.0404
967	S	S	S	1	S	S	S	S	S	S	S	0.9999	S	S	S	S	S	44.4444	S 44%; P 11%; A 6%	46.9697	S 47%; P 6%; A 5%; L 5%	-2.52525
968	GAP	GAP	a	0.1883	GAP	GAP	GAP	GAP	GAP	GAP	a	0.2295	GAP	GAP	GAP	GAP	GAP	22.2222	S 22%; A 6%; P 6%; V 6%	6.06061	S 6%; A 2%; P 2%; V 2%	16.1616
969	GAP	GAP	f	0.2322	GAP	GAP	GAP	GAP	GAP	GAP	f	0.1854	GAP	GAP	GAP	GAP	GAP	22.2222	A 22%; D 6%; H 6%; Y 6%	6.06061	A 6%; D 2%; H 2%; Y 2%	16.1616
970	GAP	GAP	t	0.2936	GAP	GAP	GAP	GAP	GAP	GAP	t	0.3272	GAP	GAP	GAP	GAP	GAP	16.6667	S 17%; N 11%; A 6%; T 6%	4.54545	S 5%; N 3%; A 2%; T 2%	12.1212
971	GAP	GAP	k	0.7195	GAP	GAP	GAP	GAP	GAP	GAP	k	0.7634	GAP	GAP	GAP	GAP	GAP	16.6667	K 17%; A 6%	4.54545	K 5%; A 2%	12.1212
972	GAP	GAP	v	0.5854	GAP	GAP	GAP	GAP	GAP	GAP	v	0.6118	GAP	GAP	GAP	GAP	GAP	5.55556	V 6%	1.51515	V 2%	4.0404
973	GAP	GAP	g	0.7181	GAP	GAP	GAP	GAP	GAP	GAP	g	0.7411	GAP	GAP	GAP	GAP	GAP	5.55556	G 6%	1.51515	G 2%	4.0404
974	GAP	GAP	g	0.7181	GAP	GAP	GAP	GAP	GAP	GAP	g	0.7411	GAP	GAP	GAP	GAP	GAP	5.55556	G 6%	1.51515	G 2%	4.0404
975	GAP	GAP	g	0.7181	GAP	GAP	GAP	GAP	GAP	GAP	g	0.7411	GAP	GAP	GAP	GAP	GAP	5.55556	G 6%	1.51515	G 2%	4.0404
976	GAP	GAP	g	0.7181	GAP	GAP	GAP	GAP	GAP	GAP	g	0.7411	GAP	GAP	GAP	GAP	GAP	5.55556	G 6%	1.51515	G 2%	4.0404
977	GAP	GAP	g	0.7181	GAP	GAP	GAP	GAP	GAP	GAP	g	0.7411	GAP	GAP	GAP	GAP	GAP	5.55556	G 6%	1.51515	G 2%	4.0404
978	D	D	D	0.9999	D	D	D	D	D	D	D	0.9982	D	D	D	D	D	27.7778	D 28%; E 11%; S 11%; A 6%; G 6%; P 6%; Q 6%	37.8788	D 38%; E 11%; G 5%; N 5%; S 3%; A 2%; P 2%; Q 2%; V 2%	-10.101
979	G	G	G	0.9713	G	G	G	G	A	A	v	0.6376	v	A	FALSE	v	FALSE	22.2222	A 22%; E 17%; S 11%; V 11%; G 6%; M 6%	18.1818	G 18%; E 15%; A 8%; N 6%; R 5%; Q 3%; S 3%; V 3%; K 2%; M 2%; T 2%	4.0404
980	R	R	R	0.9936	R	R	R	R	R	R	R	0.946	R	R	R	R	R	22.2222	A 22%; G 22%; R 11%; D 6%; Q 6%	19.697	R 20%; A 9%; K 9%; G 8%; I 5%; P 5%; D 2%; E 2%; L 2%; M 2%; Q 2%; S 2%; T 2%	2.52525
981	GAP	GAP	p	0.1298	GAP	GAP	GAP	GAP	GAP	GAP	h	0.1526	GAP	GAP	GAP	GAP	GAP	5.55556	H 6%; P 6%; T 6%	1.51515	H 2%; P 2%; T 2%	4.0404
982	L	L	l	0.6953	l	L	l	l	I	I	l	0.6734	l	I	FALSE	I	FALSE	16.6667	I 17%; A 11%; L 11%; T 11%; G 6%; H 6%; V 6%	13.6364	L 14%; F 9%; I 8%; S 8%; V 8%; A 6%; H 3%; T 3%; G 2%; N 2%; P 2%; Q 2%; Y 2%	3.0303
983	N	N	N	0.9814	N	N	N	N	N	N	n	0.7487	n	N	n	n	n	33.3333	H 33%; A 11%; N 11%; E 6%; G 6%; L 6%; V 6%	18.1818	N 18%; H 12%; D 9%; K 8%; A 3%; E 3%; I 3%; V 3%; C 2%; F 2%; G 2%; L 2%; Q 2%; S 2%	15.1515
984	K	K	K	0.964	K	K	K	K	K	K	K	0.9994	K	K	K	K	K	38.8889	K 39%; M 11%; S 11%; N 6%; P 6%; V 6%	24.2424	K 24%; E 11%; G 6%; N 5%; Q 5%; A 3%; M 3%; S 3%; T 3%; D 2%; P 2%; R 2%; V 2%	14.6465
985	E	E	E	0.9999	E	E	E	E	E	E	E	0.9997	E	E	E	E	E	38.8889	E 39%; L 28%; I 11%; H 6%	42.4242	E 42%; L 8%; A 6%; I 3%; N 3%; Q 3%; D 2%; H 2%; K 2%; V 2%	-3.53535
986	E	E	E	0.9999	E	E	E	E	E	E	E	1	E	E	E	E	E	55.5556	E 56%; S 22%; G 6%	46.9697	E 47%; G 6%; S 6%; A 3%; D 3%; N 3%; Q 2%; V 2%	8.58586
987	T	T	T	0.9947	T	T	T	T	T	T	T	0.985	T	T	T	T	T	27.7778	Q 28%; T 28%; K 11%; C 6%; P 6%; S 6%	33.3333	T 33%; S 12%; Q 8%; K 6%; N 5%; V 3%; C 2%; D 2%; I 2%; L 2%; P 2%	-5.55555
988	Q	Q	Q	0.9995	Q	Q	Q	Q	Q	Q	Q	0.9982	Q	Q	Q	Q	Q	27.7778	L 28%; V 22%; Q 17%; H 6%; K 6%; P 6%	24.2424	Q 24%; L 9%; V 9%; R 6%; H 5%; P 5%; G 3%; K 3%; S 3%; T 3%; D 2%; E 2%; M 2%; N 2%	3.53535
989	K	K	K	0.9998	K	K	K	K	K	K	K	0.9995	K	K	K	K	K	27.7778	D 28%; K 22%; L 17%; E 11%; T 6%	31.8182	K 32%; E 11%; D 8%; N 8%; F 5%; L 5%; T 5%; G 2%; I 2%	-4.0404
990	F	F	f	0.519	f	F	f	f	F	F	f	0.5086	f	F	f	f	f	33.3333	F 33%; A 22%; L 11%; S 11%; T 6%	18.1818	F 18%; L 15%; S 12%; A 6%; T 6%; C 3%; P 3%; D 2%; I 2%; K 2%; N 2%; R 2%; V 2%	15.1515
991	GAP	GAP	g	0.4262	GAP	GAP	GAP	GAP	GAP	GAP	g	0.371	GAP	GAP	GAP	GAP	GAP	5.55556	A 6%; D 6%	1.51515	A 2%; D 2%	4.0404
992	GAP	GAP	t	0.4405	GAP	GAP	GAP	GAP	GAP	GAP	t	0.4973	GAP	GAP	GAP	GAP	GAP	5.55556	A 6%; T 6%	1.51515	A 2%; T 2%	4.0404
993	GAP	GAP	t	0.5354	GAP	GAP	GAP	GAP	GAP	GAP	t	0.6168	GAP	GAP	GAP	GAP	GAP	5.55556	S 6%; T 6%	1.51515	S 2%; T 2%	4.0404
994	GAP	GAP	t	0.3986	GAP	GAP	GAP	GAP	GAP	GAP	t	0.4664	GAP	GAP	GAP	GAP	GAP	5.55556	A 6%; T 6%	1.51515	A 2%; T 2%	4.0404
995	GAP	GAP	n	0.6317	GAP	GAP	GAP	GAP	GAP	GAP	n	0.6682	GAP	GAP	GAP	GAP	GAP	5.55556	N 6%	1.51515	N 2%	4.0404
996	GAP	GAP	s	0.6495	GAP	GAP	GAP	GAP	GAP	GAP	s	0.6361	GAP	GAP	GAP	GAP	GAP	5.55556	S 6%; T 6%	1.51515	S 2%; T 2%	4.0404
997	V	A	V	0.9183	V	FALSE	FALSE	V	A	A	v	0.6941	v	A	FALSE	v	v	27.7778	G 28%; A 22%; T 11%; V 11%; I 6%	15.1515	V 15%; A 11%; G 9%; L 5%; D 3%; I 3%; K 3%; M 3%; T 3%; E 2%; R 2%	12.6263
998	GAP	GAP	m	0.5238	GAP	GAP	GAP	GAP	GAP	GAP	m	0.5005	GAP	GAP	GAP	GAP	GAP	0		3.0303	M 3%	-3.0303
999	GAP	GAP	s	0.3832	GAP	GAP	GAP	GAP	GAP	GAP	s	0.3398	GAP	GAP	GAP	GAP	GAP	0		3.0303	K 3%; L 3%; S 3%; P 2%	-3.0303
1000	S	S	S	0.9997	S	S	S	S	S	S	S	0.9997	S	S	S	S	S	72.2222	S 72%; G 11%; A 6%; T 6%	46.9697	S 47%; A 11%; G 9%; Q 6%; I 5%; P 3%; H 2%; K 2%; L 2%; T 2%; V 2%	25.2525
1001	S	S	S	0.9825	S	S	S	S	S	S	S	0.9764	S	S	S	S	S	16.6667	G 17%; P 17%; Q 17%; S 17%; C 11%; T 11%; A 6%	40.9091	S 41%; P 12%; L 6%; F 5%; G 5%; K 5%; Q 5%; C 3%; N 3%; T 3%; Y 3%; A 2%	-24.2424
1002	GAP	GAP	h	0.3266	GAP	GAP	GAP	GAP	GAP	GAP	h	0.3108	GAP	GAP	GAP	GAP	GAP	22.2222	C 22%; S 17%; H 6%; N 6%	6.06061	C 6%; S 5%; H 2%; N 2%	16.1616
1003	P	P	P	0.9997	P	P	P	P	P	P	P	0.9997	P	P	P	P	P	44.4444	S 44%; P 33%; I 6%; L 6%; T 6%	39.3939	S 39%; P 38%; L 6%; V 5%; T 3%; C 2%; I 2%	5.0505
1004	S	S	S	0.9724	S	S	S	S	T	T	s	0.5036	s	T	FALSE	s	s	33.3333	T 33%; E 17%; H 11%; M 11%; C 6%; L 6%; S 6%; V 6%	27.2727	S 27%; L 18%; T 9%; A 6%; C 5%; E 5%; F 5%; H 3%; K 3%; M 3%; V 3%; Y 3%; I 2%; P 2%	6.0606
1005	GAP	GAP	l	0.7463	GAP	GAP	GAP	GAP	GAP	GAP	l	0.7897	GAP	GAP	GAP	GAP	GAP	11.1111	L 11%; G 6%	3.0303	L 3%; G 2%	8.08081
1006	GAP	GAP	e	0.6765	GAP	GAP	GAP	GAP	GAP	GAP	e	0.706	GAP	GAP	GAP	GAP	GAP	5.55556	E 6%	1.51515	E 2%	4.0404
1007	GAP	GAP	g	0.7459	GAP	GAP	GAP	GAP	GAP	GAP	g	0.7721	GAP	GAP	GAP	GAP	GAP	5.55556	G 6%	1.51515	G 2%	4.0404
1008	GAP	GAP	d	0.6524	GAP	GAP	GAP	GAP	GAP	GAP	d	0.6833	GAP	GAP	GAP	GAP	GAP	5.55556	D 6%	1.51515	D 2%	4.0404
1009	K	K	K	0.9992	K	K	K	K	K	K	K	0.8235	K	K	K	K	K	33.3333	E 33%; K 28%; D 17%; S 11%; H 6%; R 6%	46.9697	K 47%; E 15%; T 8%; N 6%; R 6%; S 6%; D 5%; A 3%; H 2%	-13.6364
1010	E	E	E	0.9993	E	E	E	E	E	E	E	0.9979	E	E	E	E	E	33.3333	E 33%; S 22%; D 17%; H 17%; G 6%; Q 6%	48.4848	E 48%; D 17%; H 8%; K 6%; S 6%; N 3%; Q 3%; T 3%; G 2%; R 2%	-15.1515
1011	S	S	P	0.8479	P	S	FALSE	S	S	S	p	0.59	p	S	S	S	S	27.7778	T 28%; S 22%; P 17%; A 11%; C 6%; E 6%; G 6%; K 6%	22.7273	P 23%; S 20%; T 14%; A 11%; N 8%; I 6%; L 5%; K 3%; C 2%; D 2%; E 2%; G 2%; R 2%	5.05051
1012	S	S	S	0.9998	S	S	S	S	S	S	S	1	S	S	S	S	S	44.4444	S 44%; C 11%; Q 11%; T 11%; E 6%; N 6%	48.4848	S 48%; E 8%; T 6%; F 5%; H 5%; Q 5%; C 3%; D 3%; P 3%; Y 3%; K 2%; N 2%; R 2%	-4.0404
1013	P	P	P	0.9818	P	P	P	P	P	P	P	0.8463	P	P	P	P	P	50	S 50%; V 11%; A 6%; G 6%; K 6%; M 6%; P 6%; Q 6%; T 6%	21.2121	P 21%; S 20%; Q 18%; M 6%; T 6%; E 5%; V 5%; A 3%; G 3%; K 3%; L 3%; R 3%; D 2%	28.7879
1014	GAP	GAP	k	0.5051	GAP	GAP	GAP	GAP	GAP	GAP	k	0.6121	GAP	GAP	GAP	GAP	GAP	5.55556	K 6%	1.51515	K 2%; Q 2%; V 2%	4.0404
1015	E	E	E	0.9973	E	E	E	E	K	K	K	0.8313	K	K	K	K	FALSE	50	K 50%; S 22%; E 17%; D 11%	43.9394	E 44%; K 20%; D 14%; S 6%; A 5%; Q 5%; N 3%; G 2%; L 2%	6.06061
1016	GAP	GAP	q	0.3907	GAP	GAP	GAP	GAP	GAP	GAP	q	0.3345	GAP	GAP	GAP	GAP	GAP	5.55556	S 6%	1.51515	Q 2%; S 2%	4.0404
1017	E	E	E	0.9999	E	E	E	E	E	E	E	0.9991	E	E	E	E	E	44.4444	E 44%; S 39%; Q 11%; D 6%	53.0303	E 53%; S 15%; K 8%; D 6%; Q 6%; A 3%; G 3%; P 3%; R 2%	-8.58586
1018	S	S	S	1	S	S	S	S	S	S	S	1	S	S	S	S	S	66.6667	S 67%; C 22%; P 6%; Q 6%	72.7273	S 73%; P 8%; C 6%; T 5%; L 3%; A 2%; Q 2%; V 2%	-6.06061
1019	S	S	S	1	S	S	S	S	S	S	S	1	S	S	S	S	S	100	S 100%	87.8788	S 88%; F 5%; L 3%; A 2%; P 2%	12.1212
1020	W	W	W	1	W	W	W	W	W	W	W	1	W	W	W	W	W	100	W 100%	93.9394	W 94%; G 2%; L 2%; S 2%	6.06061
1021	I	I	I	1	I	I	I	I	I	I	I	1	I	I	I	I	I	94.4444	I 94%; V 6%	77.2727	I 77%; T 6%; F 5%; L 5%; V 5%; M 2%	17.1717
1022	A	A	A	1	A	A	A	A	A	A	A	1	A	A	A	A	A	100	A 100%	65.1515	A 65%; S 24%; P 6%; T 2%; V 2%	34.8485
1023	H	H	H	0.9997	H	H	H	H	H	H	H	1	H	H	H	H	H	100	H 100%	56.0606	H 56%; Q 15%; N 8%; R 5%; Y 5%; C 3%; E 3%; F 3%; S 2%	43.9394
1024	M	M	M	1	M	M	M	M	M	M	M	1	M	M	M	M	M	100	M 100%	84.8485	M 85%; T 5%; F 3%; V 3%; E 2%; K 2%	15.1515
1025	M	M	M	0.9999	M	M	M	M	M	M	M	1	M	M	M	M	M	94.4444	M 94%; I 6%	57.5758	M 58%; I 21%; L 8%; V 6%; A 3%; K 2%; T 2%	36.8687
1026	E	E	E	1	E	E	E	E	E	E	E	1	E	E	E	E	E	100	E 100%	72.7273	E 73%; D 12%; K 6%; G 5%; Q 3%	27.2727
1027	A	A	A	1	A	A	A	A	A	A	A	1	A	A	A	A	A	94.4444	A 94%; V 6%	77.2727	A 77%; G 6%; P 6%; V 5%; T 3%; S 2%	17.1717
1028	GAP	GAP	Q	0.8545	GAP	GAP	GAP	GAP	GAP	GAP	Q	0.8842	GAP	GAP	GAP	GAP	GAP	22.2222	Q 22%	6.06061	Q 6%	16.1616
1029	GAP	GAP	t	0.298	GAP	GAP	GAP	GAP	GAP	GAP	t	0.3244	GAP	GAP	GAP	GAP	GAP	11.1111	N 11%; T 6%; V 6%	3.0303	N 3%; T 2%; V 2%	8.08081
1030	Q	Q	Q	1	Q	Q	Q	Q	Q	Q	Q	1	Q	Q	Q	Q	Q	100	Q 100%	90.9091	Q 91%; N 6%; E 2%	9.09091
1031	Q	Q	Q	0.9183	Q	Q	Q	Q	Q	Q	Q	0.9999	Q	Q	Q	Q	Q	66.6667	Q 67%; H 17%; N 11%; E 6%	43.9394	Q 44%; K 14%; R 14%; E 9%; H 6%; N 6%; P 3%; S 2%; Y 2%	22.7273
1032	GAP	GAP	r	0.4018	GAP	GAP	GAP	GAP	GAP	GAP	r	0.3894	GAP	GAP	GAP	GAP	GAP	0		1.51515	Q 2%	-1.51515
1033	GAP	GAP	e	0.3286	GAP	GAP	GAP	GAP	GAP	GAP	e	0.3138	GAP	GAP	GAP	GAP	GAP	0		1.51515	K 2%	-1.51515
1034	K	K	K	1	K	K	K	K	K	K	K	1	K	K	K	K	K	88.8889	K 89%; Q 11%	84.8485	K 85%; N 5%; Q 5%; E 2%; I 2%; P 2%	4.0404
1035	G	G	G	1	G	G	G	G	G	G	G	1	G	G	G	G	G	100	G 100%	86.3636	G 86%; S 8%; D 2%; N 2%; R 2%	13.6364
1036	K	K	K	1	K	K	K	K	K	K	K	1	K	K	K	K	K	94.4444	K 94%; R 6%	89.3939	K 89%; E 3%; N 3%; D 2%; R 2%	5.0505
1037	G	G	G	1	G	G	G	G	G	G	G	1	G	G	G	G	G	94.4444	G 94%; C 6%	69.697	G 70%; E 9%; D 6%; S 6%; C 3%; F 2%; N 2%; R 2%	24.7475
1038	V	V	V	0.9993	V	V	V	V	V	V	V	0.9994	V	V	V	V	V	94.4444	V 94%; L 6%	68.1818	V 68%; I 8%; A 6%; C 3%; F 3%; L 3%; T 3%; D 2%; P 2%; S 2%	26.2626
1039	GAP	GAP	n	0.2919	GAP	GAP	GAP	GAP	GAP	GAP	n	0.2779	GAP	GAP	GAP	GAP	GAP	0		0		0
1040	GAP	GAP	a	0.22	GAP	GAP	GAP	GAP	GAP	GAP	a	0.2028	GAP	GAP	GAP	GAP	GAP	0		0		0
1041	GAP	GAP	l	0.3864	GAP	GAP	GAP	GAP	GAP	GAP	l	0.3691	GAP	GAP	GAP	GAP	GAP	0		0		0
1042	GAP	GAP	p	0.2202	GAP	GAP	GAP	GAP	GAP	GAP	p	0.2019	GAP	GAP	GAP	GAP	GAP	0		0		0
1043	GAP	GAP	v	0.3064	GAP	GAP	GAP	GAP	GAP	GAP	v	0.2834	GAP	GAP	GAP	GAP	GAP	0		3.0303	F 3%	-3.0303
1044	S	S	S	1	S	S	S	S	S	S	S	1	S	S	S	S	S	94.4444	S 94%; C 6%	60.6061	S 61%; A 12%; C 12%; V 6%; F 3%; I 2%; L 2%; Y 2%	33.8384
1045	V	V	V	0.9992	V	V	V	V	V	V	V	0.9903	V	V	V	V	V	83.3333	V 83%; I 11%; L 6%	63.6364	V 64%; I 12%; L 12%; F 5%; A 2%; G 2%; M 2%; S 2%	19.697
1046	S	S	S	1	S	S	S	S	S	S	S	1	S	S	S	S	S	100	S 100%	84.8485	S 85%; L 5%; V 5%; T 3%; F 2%; P 2%	15.1515
1047	L	L	L	0.9962	L	L	L	L	L	L	L	1	L	L	L	L	L	100	L 100%	48.4848	L 48%; W 33%; R 5%; V 5%; Q 3%; F 2%; G 2%; P 2%	51.5152
1048	E	E	E	0.9999	E	E	E	E	E	E	E	0.9971	E	E	E	E	E	77.7778	E 78%; D 17%; Q 6%	62.1212	E 62%; D 23%; G 8%; Q 3%; K 2%	15.6566
1049	Y	Y	Y	0.9985	Y	Y	Y	Y	Y	Y	Y	1	Y	Y	Y	Y	Y	100	Y 100%	48.4848	Y 48%; C 11%; S 11%; F 8%; H 6%; N 5%; D 3%; A 2%; K 2%; R 2%; V 2%	51.5152
1050	Q	Q	Q	0.9999	Q	Q	Q	Q	Q	Q	Q	1	Q	Q	Q	Q	Q	44.4444	Q 44%; L 6%	37.8788	Q 38%; G 6%; H 6%; L 5%; R 5%; K 3%; P 3%; A 2%; S 2%; T 2%	6.56565
1051	GAP	GAP	l	0.3292	GAP	GAP	GAP	GAP	GAP	GAP	l	0.3662	GAP	GAP	GAP	GAP	GAP	5.55556	L 6%	1.51515	L 2%	4.0404
1052	GAP	GAP	t	0.4127	GAP	GAP	GAP	GAP	GAP	GAP	t	0.3984	GAP	GAP	GAP	GAP	GAP	0		0		0
1053	K	K	K	0.9931	K	K	K	K	K	K	k	0.5377	k	K	k	k	k	50	L 50%; T 17%; E 11%; M 11%; D 6%; V 6%	34.8485	K 35%; L 14%; E 12%; P 11%; Q 6%; T 5%; M 3%; D 2%; S 2%; V 2%	15.1515
1054	E	E	E	0.9995	E	E	E	E	E	E	E	0.9999	E	E	E	E	E	66.6667	E 67%; Q 28%; D 6%	59.0909	E 59%; K 17%; Q 9%; D 6%; R 3%; G 2%; N 2%	7.57576
1055	E	E	E	1	E	E	E	E	E	E	E	1	E	E	E	E	E	100	E 100%	87.8788	E 88%; D 5%; Q 5%	12.1212
1056	P	P	P	1	P	P	P	P	P	P	P	1	P	P	P	P	P	83.3333	P 83%; A 11%; Q 6%	83.3333	P 83%; A 6%; L 3%; Q 3%; N 2%	0
1057	K	K	K	0.9997	K	K	K	K	K	K	K	0.9998	K	K	K	K	K	88.8889	K 89%; E 6%; N 6%	57.5758	K 58%; E 14%; S 8%; N 5%; R 5%; H 3%; Q 3%; T 3%	31.3131
1058	E	E	E	1	E	E	E	E	E	E	E	1	E	E	E	E	E	77.7778	E 78%; Q 22%	75.7576	E 76%; K 9%; Q 6%; D 5%; T 3%	2.0202
1059	E	E	E	1	E	E	E	E	E	E	E	1	E	E	E	E	E	100	E 100%	75.7576	E 76%; G 9%; A 3%; N 3%; D 2%; K 2%; Q 2%	24.2424
1060	GAP	GAP	r	0.6509	GAP	GAP	GAP	GAP	GAP	GAP	r	0.6824	GAP	GAP	GAP	GAP	GAP	5.55556	R 6%	1.51515	R 2%	4.0404
1061	GAP	GAP	e	0.6765	GAP	GAP	GAP	GAP	GAP	GAP	e	0.706	GAP	GAP	GAP	GAP	GAP	5.55556	E 6%	1.51515	E 2%	4.0404
1062	GAP	GAP	g	0.7459	GAP	GAP	GAP	GAP	GAP	GAP	g	0.7721	GAP	GAP	GAP	GAP	GAP	5.55556	G 6%	1.51515	G 2%	4.0404
1063	F	F	F	1	F	F	F	F	F	F	F	1	F	F	F	F	F	100	F 100%	92.4242	F 92%	7.57576
1064	K	K	K	0.9995	K	K	K	K	K	K	K	0.995	K	K	K	K	K	83.3333	K 83%; R 17%	69.697	K 70%; R 9%; S 5%; M 3%; E 2%; H 2%; Q 2%; T 2%	13.6364
1065	V	V	V	0.9999	V	V	V	V	V	V	V	1	V	V	V	V	V	100	V 100%	68.1818	V 68%; M 12%; L 11%; I 2%; T 2%	31.8182
1066	T	T	T	1	T	T	T	T	T	T	T	1	T	T	T	T	T	100	T 100%	69.697	T 70%; I 6%; M 6%; A 5%; K 5%; S 3%	30.303
1067	GAP	GAP	a	0.6538	GAP	GAP	GAP	GAP	GAP	GAP	a	0.6284	GAP	GAP	GAP	GAP	GAP	0		3.0303	A 3%	-3.0303
1068	T	T	T	1	T	T	T	T	T	T	T	1	T	T	T	T	T	88.8889	T 89%; S 6%	66.6667	T 67%; S 11%; A 5%; I 5%	22.2222
1069	GAP	GAP	c	0.7204	GAP	GAP	GAP	GAP	GAP	GAP	c	0.7396	GAP	GAP	GAP	GAP	GAP	22.2222	C 22%	6.06061	C 6%	16.1616
1070	H	H	H	0.997	H	H	H	H	H	H	H	0.9997	H	H	H	H	H	66.6667	N 67%; H 28%; Y 6%	36.3636	H 36%; N 27%; G 6%; Q 5%; S 5%; Y 5%; D 3%; E 3%; F 2%; K 2%; P 2%	30.303
1071	W	W	W	1	W	W	W	W	W	W	W	1	W	W	W	W	W	94.4444	W 94%; C 6%	90.9091	W 91%; R 3%; C 2%; S 2%	3.53535
1072	D	D	D	1	D	D	D	D	D	D	D	1	D	D	D	D	D	77.7778	D 78%; E 6%; G 6%; S 6%	59.0909	D 59%; E 17%; G 9%; S 8%; I 3%; K 2%	18.6869
1073	GAP	GAP	n	0.7355	GAP	GAP	GAP	GAP	GAP	GAP	n	0.7906	GAP	GAP	GAP	GAP	GAP	5.55556	N 6%	1.51515	N 2%	4.0404
1074	GAP	GAP	i	0.7436	GAP	GAP	GAP	GAP	GAP	GAP	i	0.796	GAP	GAP	GAP	GAP	GAP	5.55556	I 6%	1.51515	I 2%	4.0404
1075	N	N	N	0.9763	N	N	N	N	N	N	N	0.9967	N	N	N	N	N	22.2222	N 22%; R 17%; G 11%; I 11%; S 11%; A 6%; F 6%; T 6%	36.3636	N 36%; D 18%; E 11%; R 6%; G 5%; I 5%; T 5%; S 3%; Y 3%; A 2%; F 2%; K 2%	-14.1414
1076	T	T	T	0.9867	T	T	T	T	T	T	T	0.9938	T	T	T	T	T	27.7778	S 28%; T 28%; E 22%; C 6%; L 6%; N 6%	30.303	T 30%; S 24%; N 17%; E 6%; A 3%; C 3%; D 3%; G 3%; L 2%; P 2%; V 2%; Y 2%	-2.52525
1077	Q	Q	Q	0.8757	Q	Q	Q	Q	Q	Q	Q	0.9973	Q	Q	Q	Q	Q	27.7778	N 28%; Q 22%; R 22%; G 11%; L 6%; T 6%	28.7879	Q 29%; E 18%; R 15%; N 8%; D 6%; L 6%; G 5%; A 3%; H 3%; K 2%; T 2%	-1.0101
1078	GAP	GAP	n	0.2492	GAP	GAP	GAP	GAP	GAP	GAP	n	0.2772	GAP	GAP	GAP	GAP	GAP	11.1111	E 11%; G 6%; H 6%; N 6%	3.0303	E 3%; G 2%; H 2%; N 2%	8.08081
1079	V	A	V	0.8203	V	FALSE	FALSE	V	G	G	G	0.9866	G	G	G	G	FALSE	33.3333	G 33%; S 17%; D 11%; L 11%	13.6364	L 14%; G 12%; D 11%; E 11%; I 6%; P 6%; R 6%; S 6%; V 6%; A 3%; M 3%; K 2%; Q 2%	19.697
1080	GAP	GAP	h	0.4502	GAP	GAP	GAP	GAP	GAP	GAP	h	0.4988	GAP	GAP	GAP	GAP	GAP	11.1111	H 11%	3.0303	H 3%; Q 2%	8.08081
1081	GAP	GAP	h	0.5856	GAP	GAP	GAP	GAP	GAP	GAP	h	0.6134	GAP	GAP	GAP	GAP	GAP	11.1111	H 11%	3.0303	H 3%	8.08081
1082	GAP	GAP	g	0.7171	GAP	GAP	GAP	GAP	GAP	GAP	g	0.7395	GAP	GAP	GAP	GAP	GAP	11.1111	G 11%	3.0303	G 3%	8.08081
1083	GAP	GAP	v	0.5407	GAP	GAP	GAP	GAP	GAP	GAP	v	0.537	GAP	GAP	GAP	GAP	GAP	11.1111	G 11%; L 6%; V 6%	3.0303	G 3%; V 3%; L 2%	8.08081
1084	E	E	E	0.9455	E	E	E	E	G	G	G	0.9119	G	G	G	G	FALSE	22.2222	G 22%; L 11%; Q 11%; D 6%; E 6%; H 6%; N 6%; S 6%	33.3333	E 33%; D 14%; G 14%; S 8%; K 3%; L 3%; N 3%; Q 3%; V 3%; H 2%	-11.1111
1085	L	L	L	0.9998	L	L	L	L	L	L	L	0.9664	L	L	L	L	L	22.2222	L 22%; A 17%; S 17%; C 11%; D 6%	37.8788	L 38%; S 15%; A 5%; I 5%; M 5%; P 5%; C 3%; F 3%; V 3%; D 2%; T 2%; Y 2%	-15.6566
1086	H	H	H	0.988	H	H	H	H	H	H	H	0.9928	H	H	H	H	H	22.2222	E 22%; H 22%; C 11%; Q 11%; N 6%; P 6%; S 6%; T 6%	21.2121	Y 21%; H 17%; E 14%; Q 11%; N 6%; C 3%; D 3%; F 3%; G 3%; P 3%; S 3%; V 3%; I 2%; T 2%	1.0101
1087	H	H	H	0.9964	H	H	H	H	N	N	n	0.5192	n	N	n	n	FALSE	44.4444	N 44%; G 17%; H 11%; E 6%; Q 6%; R 6%; T 6%	30.303	H 30%; N 15%; G 6%; L 6%; Q 6%; S 6%; P 5%; R 5%; A 3%; D 3%; E 3%; F 2%; T 2%; Y 2%	14.1414
1088	G	G	G	0.9815	G	G	G	G	G	G	G	0.9999	G	G	G	G	G	50	G 50%; N 17%; A 6%; D 6%; E 6%; R 6%; T 6%	27.2727	G 27%; K 23%; N 17%; E 6%; A 5%; D 5%; Q 3%; R 3%; S 2%; T 2%; V 2%	22.7273
1089	GAP	GAP	l	0.6888	GAP	GAP	GAP	GAP	GAP	GAP	l	0.6686	GAP	GAP	GAP	GAP	GAP	0		1.51515	L 2%	-1.51515
1090	Q	Q	Q	1	Q	Q	Q	Q	Q	Q	Q	1	Q	Q	Q	Q	Q	66.6667	Q 67%; S 17%; E 11%; N 6%	51.5152	Q 52%; E 9%; N 8%; P 8%; S 8%; H 3%; L 3%; T 3%; K 2%; R 2%	15.1515
1091	V	V	V	0.9981	V	V	V	V	V	V	V	0.9971	V	V	V	V	V	77.7778	V 78%; A 17%; L 6%	51.5152	V 52%; A 18%; I 9%; T 6%; F 5%; L 5%; D 2%; M 2%	26.2626
1092	F	F	F	0.9999	F	F	F	F	F	F	F	1	F	F	F	F	F	94.4444	F 94%; I 6%	60.6061	F 61%; L 15%; I 6%; V 5%; G 3%; P 3%; H 2%; S 2%; Y 2%	33.8384
1093	GAP	GAP	s	0.4981	GAP	GAP	GAP	GAP	GAP	GAP	s	0.5261	GAP	GAP	GAP	GAP	GAP	5.55556	S 6%	1.51515	S 2%	4.0404
1094	GAP	GAP	s	0.5226	GAP	GAP	GAP	GAP	GAP	GAP	s	0.6091	GAP	GAP	GAP	GAP	GAP	22.2222	S 22%	6.06061	S 6%; P 2%; Q 2%	16.1616
1095	S	S	S	1	S	S	S	S	S	S	S	1	S	S	S	S	S	94.4444	S 94%; T 6%	72.7273	S 73%; P 11%; L 6%; A 3%; T 3%; E 2%; K 2%; Q 2%	21.7172
1096	E	E	E	0.9928	E	E	E	E	D	D	e	0.5163	e	D	FALSE	e	e	50	D 50%; E 50%	46.9697	E 47%; D 33%; G 6%; R 3%; A 2%; L 2%; V 2%	3.0303
1097	F	F	F	1	F	F	F	F	F	F	F	1	F	F	F	F	F	83.3333	F 83%; L 11%; Y 6%	48.4848	F 48%; L 12%; S 8%; A 6%; C 3%; H 3%; I 3%; P 3%; E 2%; N 2%; T 2%; Y 2%	34.8485
1098	G	G	G	0.9995	G	G	G	G	G	G	G	1	G	G	G	G	G	83.3333	G 83%; E 6%; S 6%; T 6%	46.9697	G 47%; E 18%; K 8%; N 6%; D 5%; Q 5%; H 2%; R 2%; S 2%; T 2%	36.3636
1099	Q	Q	Q	1	Q	Q	Q	Q	Q	Q	Q	1	Q	Q	Q	Q	Q	72.2222	Q 72%; E 17%; H 6%	53.0303	Q 53%; L 8%; N 8%; E 6%; H 6%; K 5%; P 5%; R 3%; I 2%; T 2%	19.1919
1100	L	L	L	0.9943	L	L	L	L	L	L	L	0.9933	L	L	L	L	L	44.4444	V 44%; L 33%; I 6%; M 6%; Q 6%	34.8485	L 35%; I 17%; V 15%; F 12%; M 3%; P 3%; Q 3%; S 3%; A 2%; N 2%	9.59596
1101	GAP	GAP	h	0.3217	GAP	GAP	GAP	GAP	GAP	GAP	h	0.3418	GAP	GAP	GAP	GAP	GAP	22.2222	L 22%; H 11%	6.06061	L 6%; H 3%	16.1616
1102	GAP	GAP	q	0.7334	GAP	GAP	GAP	GAP	GAP	GAP	q	0.7768	GAP	GAP	GAP	GAP	GAP	16.6667	Q 17%; H 6%	4.54545	Q 5%; H 2%	12.1212
1103	GAP	GAP	Q	0.854	GAP	GAP	GAP	GAP	GAP	GAP	Q	0.8821	GAP	GAP	GAP	GAP	GAP	22.2222	Q 22%	6.06061	Q 6%	16.1616
1104	GAP	GAP	q	0.5956	GAP	GAP	GAP	GAP	GAP	GAP	q	0.6181	GAP	GAP	GAP	GAP	GAP	11.1111	Q 11%	3.0303	Q 3%	8.08081
1105	GAP	GAP	q	0.6171	GAP	GAP	GAP	GAP	GAP	GAP	q	0.6391	GAP	GAP	GAP	GAP	GAP	22.2222	Q 22%	6.06061	Q 6%	16.1616
1106	GAP	GAP	h	0.4921	GAP	GAP	GAP	GAP	GAP	GAP	h	0.5282	GAP	GAP	GAP	GAP	GAP	22.2222	H 22%	6.06061	H 6%	16.1616
1107	Q	Q	Q	1	Q	Q	Q	Q	Q	Q	Q	1	Q	Q	Q	Q	Q	44.4444	Q 44%; D 17%; E 6%; H 6%	59.0909	Q 59%; H 9%; D 5%; N 5%; E 2%; L 2%; P 2%; R 2%; T 2%; V 2%	-14.6465
1108	Q	Q	Q	1	Q	Q	Q	Q	Q	Q	Q	1	Q	Q	Q	Q	Q	61.1111	Q 61%; H 6%; V 6%	68.1818	Q 68%; K 5%; D 3%; H 3%; E 2%; P 2%; R 2%; T 2%; V 2%	-7.07071
1109	GAP	GAP	v	0.3771	GAP	GAP	GAP	GAP	GAP	GAP	v	0.3527	GAP	GAP	GAP	GAP	GAP	0		3.0303	V 3%; Q 2%	-3.0303
1110	GAP	GAP	s	0.2414	GAP	GAP	GAP	GAP	GAP	GAP	s	0.2325	GAP	GAP	GAP	GAP	GAP	0		1.51515	S 2%; T 2%	-1.51515
1111	N	N	N	0.987	N	N	N	N	S	S	S	0.963	S	S	S	S	FALSE	72.2222	S 72%; C 6%; D 6%; N 6%; Q 6%	31.8182	N 32%; S 21%; D 17%; I 5%; A 3%; F 3%; H 3%; C 2%; E 2%; Q 2%; T 2%; V 2%	40.404
1112	S	S	S	1	S	S	S	S	S	S	S	1	S	S	S	S	S	83.3333	S 83%; C 6%; V 6%	60.6061	S 61%; A 6%; F 6%; H 3%; P 3%; C 2%; D 2%; L 2%; T 2%; V 2%; Y 2%	22.7273
1113	GAP	GAP	l	0.2157	GAP	GAP	GAP	GAP	GAP	GAP	l	0.2571	GAP	GAP	GAP	GAP	GAP	5.55556	L 6%; M 6%	3.0303	T 3%; L 2%; M 2%; P 2%	2.52525
1114	GAP	GAP	s	0.2568	GAP	GAP	GAP	GAP	GAP	GAP	s	0.2517	GAP	GAP	GAP	GAP	GAP	5.55556	E 6%; S 6%	3.0303	S 3%; E 2%; P 2%	2.52525
1115	G	G	G	1	G	G	G	G	G	G	G	1	G	G	G	G	G	50	G 50%; N 22%; A 11%; H 6%; S 6%	54.5455	G 55%; E 11%; N 6%; A 5%; R 5%; V 5%; M 3%; C 2%; H 2%; Q 2%; S 2%	-4.54546
1116	S	S	s	0.5591	s	S	s	s	S	S	s	0.5811	s	S	s	s	s	72.2222	S 72%; P 11%; F 6%; L 6%	34.8485	S 35%; P 18%; L 15%; T 12%; A 8%; F 3%; N 2%; R 2%	37.3737
1117	K	K	K	1	K	K	K	K	K	K	K	0.9996	K	K	K	K	K	50	R 50%; K 28%; N 11%; A 6%	50	K 50%; R 21%; N 11%; H 3%; A 2%; D 2%; E 2%; I 2%; Q 2%	0
1118	G	G	g	0.7922	g	G	g	g	G	G	G	0.9324	G	G	G	G	G	44.4444	A 44%; G 22%; S 22%; V 6%	30.303	G 30%; S 20%; A 15%; D 5%; I 5%; V 5%; F 3%; P 3%; E 2%; K 2%; L 2%; R 2%; T 2%	14.1414
1119	GAP	GAP	a	0.2067	GAP	GAP	GAP	GAP	GAP	GAP	a	0.2317	GAP	GAP	GAP	GAP	GAP	16.6667	R 17%; S 17%; A 6%	6.06061	I 6%; R 5%; S 5%; A 2%	10.6061
1120	GAP	GAP	a	0.42	GAP	GAP	GAP	GAP	GAP	GAP	a	0.4495	GAP	GAP	GAP	GAP	GAP	16.6667	A 17%; S 6%; T 6%	4.54545	A 5%; S 2%; T 2%	12.1212
1121	GAP	GAP	r	0.6185	GAP	GAP	GAP	GAP	GAP	GAP	r	0.6452	GAP	GAP	GAP	GAP	GAP	5.55556	R 6%	1.51515	R 2%	4.0404
1122	GAP	GAP	s	0.2274	GAP	GAP	GAP	GAP	GAP	GAP	s	0.2761	GAP	GAP	GAP	GAP	GAP	16.6667	S 17%; V 11%; G 6%	4.54545	S 5%; V 3%; G 2%	12.1212
1123	GAP	GAP	i	0.3304	GAP	GAP	GAP	GAP	GAP	GAP	i	0.3074	GAP	GAP	GAP	GAP	GAP	11.1111	V 11%; M 6%; T 6%	3.0303	V 3%; I 2%; M 2%; T 2%	8.08081
1124	S	S	S	0.9999	S	S	S	S	S	S	S	0.9996	S	S	S	S	S	50	S 50%; T 28%; A 6%; G 6%; N 6%	39.3939	S 39%; T 11%; C 6%; D 6%; G 6%; N 6%; A 5%; R 5%; L 2%	10.6061
1125	V	V	V	0.9992	V	V	V	V	V	V	V	0.9989	V	V	V	V	V	83.3333	V 83%; D 6%; I 6%	45.4545	V 45%; I 14%; A 6%; M 5%; E 3%; S 3%; T 3%; D 2%; F 2%; G 2%; L 2%; N 2%	37.8788
1126	E	E	E	0.9997	E	E	E	E	E	E	E	0.9999	E	E	E	E	E	88.8889	E 89%; D 6%	50	E 50%; D 14%; G 9%; N 6%; K 3%; A 2%; T 2%; V 2%	38.8889
1127	GAP	GAP	l	0.3408	GAP	GAP	GAP	GAP	GAP	GAP	l	0.3509	GAP	GAP	GAP	GAP	GAP	5.55556	L 6%; V 6%	1.51515	L 2%; V 2%	4.0404
1128	GAP	GAP	g	0.7178	GAP	GAP	GAP	GAP	GAP	GAP	g	0.7395	GAP	GAP	GAP	GAP	GAP	11.1111	G 11%	3.0303	G 3%	8.08081
1129	GAP	GAP	t	0.2373	GAP	GAP	GAP	GAP	GAP	GAP	t	0.2507	GAP	GAP	GAP	GAP	GAP	5.55556	S 6%; T 6%	1.51515	S 2%; T 2%	4.0404
1130	GAP	GAP	G	0.9929	GAP	GAP	GAP	GAP	GAP	GAP	G	0.9921	GAP	GAP	GAP	GAP	GAP	11.1111	G 11%	7.57576	G 8%	3.53535
1131	G	G	G	1	G	G	G	G	G	G	G	1	G	G	G	G	G	77.7778	G 78%; A 17%; S 6%	53.0303	G 53%; A 11%; P 6%; C 5%; D 5%; S 5%; N 2%; T 2%	24.7475
1132	GAP	GAP	t	0.4736	GAP	GAP	GAP	GAP	GAP	GAP	t	0.5013	GAP	GAP	GAP	GAP	GAP	5.55556	T 6%	1.51515	T 2%	4.0404
1133	G	G	G	1	G	G	G	G	G	G	G	1	G	G	G	G	G	100	G 100%	59.0909	G 59%; S 12%; D 5%; N 5%; T 5%; V 3%; I 2%; Y 2%	40.9091
1134	G	G	G	0.9999	G	G	G	G	G	G	G	0.9999	G	G	G	G	G	38.8889	E 39%; G 39%; A 6%; D 6%; I 6%; S 6%	42.4242	G 42%; E 12%; T 9%; F 5%; Q 5%; A 3%; D 3%; S 3%; V 3%; C 2%; I 2%; L 2%; N 2%	-3.53535
1135	D	D	D	1	D	D	D	D	D	D	D	0.9997	D	D	D	D	D	55.5556	E 56%; D 33%; Q 6%; V 6%	40.9091	D 41%; E 27%; V 11%; S 8%; N 3%; G 2%; K 2%; Q 2%; T 2%	14.6465
1136	S	S	S	1	S	S	S	S	S	S	S	1	S	S	S	S	S	77.7778	S 78%; C 11%; E 6%; G 6%	60.6061	S 61%; F 9%; G 6%; N 5%; A 3%; C 3%; R 3%; D 2%; E 2%; L 2%; V 2%	17.1717
1137	S	S	S	0.9993	S	S	S	S	Y	Y	Y	0.9996	Y	Y	Y	Y	FALSE	61.1111	Y 61%; G 17%; F 6%; P 6%; S 6%; V 6%	48.4848	S 48%; Y 17%; A 6%; P 6%; F 5%; G 5%; T 3%; R 2%; V 2%	12.6263
1138	S	S	S	1	S	S	S	S	S	S	S	1	S	S	S	S	S	61.1111	S 61%; G 28%; A 11%	62.1212	S 62%; G 8%; A 6%; F 5%; T 5%; Y 3%; I 2%; V 2%	-1.0101
1139	GAP	GAP	f	0.349	GAP	GAP	GAP	GAP	GAP	GAP	f	0.3923	GAP	GAP	GAP	GAP	GAP	11.1111	G 11%; C 6%; F 6%; Y 6%	3.0303	G 3%; C 2%; F 2%; Y 2%	8.08081
1140	GAP	GAP	g	0.697	GAP	GAP	GAP	GAP	GAP	GAP	g	0.7167	GAP	GAP	GAP	GAP	GAP	16.6667	G 17%	4.54545	G 5%	12.1212
1141	GAP	GAP	g	0.6298	GAP	GAP	GAP	GAP	GAP	GAP	g	0.6498	GAP	GAP	GAP	GAP	GAP	5.55556	G 6%	1.51515	G 2%	4.0404
1142	GAP	GAP	r	0.2503	GAP	GAP	GAP	GAP	GAP	GAP	r	0.2663	GAP	GAP	GAP	GAP	GAP	5.55556	R 6%; S 6%; T 6%	1.51515	R 2%; S 2%; T 2%	4.0404
1143	F	F	F	0.9967	F	F	F	F	F	F	F	0.9908	F	F	F	F	F	38.8889	F 39%; Y 22%; G 11%; V 11%; L 6%; T 6%	22.7273	F 23%; S 15%; V 12%; L 9%; I 8%; Y 6%; A 5%; G 5%; T 5%; R 3%; C 2%; D 2%; N 2%; P 2%	16.1616
1144	G	G	G	1	G	G	G	G	G	G	G	1	G	G	G	G	G	83.3333	G 83%; A 6%; N 6%; S 6%	71.2121	G 71%; S 6%; A 5%; D 5%; T 5%; K 3%; E 2%; N 2%	12.1212
1145	GAP	GAP	e	0.3755	GAP	GAP	GAP	GAP	GAP	GAP	e	0.3102	GAP	GAP	GAP	GAP	GAP	16.6667	G 17%; A 6%; C 6%	4.54545	G 5%; V 3%; A 2%; C 2%; D 2%; E 2%	12.1212
1146	G	G	G	0.9998	G	G	G	G	G	G	G	0.9966	G	G	G	G	G	72.2222	G 72%; S 22%	60.6061	G 61%; S 11%; E 9%; A 3%; Q 3%; C 2%; H 2%; R 2%	11.6162
1147	GAP	GAP	R	0.996	GAP	GAP	GAP	GAP	R	R	R	1	R	R	R	R	FALSE	100	R 100%	30.303	R 30%	69.697
1148	H	H	H	0.9897	H	H	H	H	R	R	R	0.9899	R	R	R	R	FALSE	88.8889	R 89%; H 6%; K 6%	42.4242	R 42%; H 21%; Q 9%; F 5%; G 5%; K 5%; L 3%; N 3%; S 3%; P 2%; Y 2%	46.4646
1149	GAP	GAP	s	0.4829	GAP	GAP	GAP	GAP	GAP	GAP	s	0.5262	GAP	GAP	GAP	GAP	GAP	33.3333	S 33%; H 6%	9.09091	S 9%; Q 3%; H 2%	24.2424
1150	GAP	GAP	s	0.7945	GAP	GAP	GAP	GAP	GAP	GAP	S	0.821	GAP	GAP	GAP	GAP	GAP	38.8889	S 39%	10.6061	S 11%	28.2828
1151	GAP	GAP	s	0.7091	GAP	GAP	GAP	GAP	GAP	GAP	s	0.7403	GAP	GAP	GAP	GAP	GAP	16.6667	S 17%	4.54545	S 5%	12.1212
1152	GAP	GAP	i	0.2211	GAP	GAP	GAP	GAP	GAP	GAP	i	0.2348	GAP	GAP	GAP	GAP	GAP	5.55556	I 6%; T 6%	1.51515	I 2%; T 2%	4.0404
1153	GAP	GAP	t	0.5717	GAP	GAP	GAP	GAP	GAP	GAP	t	0.5981	GAP	GAP	GAP	GAP	GAP	11.1111	T 11%	3.0303	T 3%	8.08081
1154	GAP	GAP	t	0.5717	GAP	GAP	GAP	GAP	GAP	GAP	t	0.5981	GAP	GAP	GAP	GAP	GAP	11.1111	T 11%	3.0303	T 3%	8.08081
1155	GAP	GAP	i	0.2057	GAP	GAP	GAP	GAP	GAP	GAP	i	0.2168	GAP	GAP	GAP	GAP	GAP	5.55556	I 6%; N 6%	1.51515	I 2%; N 2%	4.0404
1156	H	H	h	0.6737	h	H	h	h	GAP	GAP	h	0.4556	GAP	GAP	GAP	GAP	FALSE	38.8889	S 39%; C 6%; T 6%	18.1818	H 18%; R 15%; S 12%; L 8%; T 8%; Q 6%; G 5%; A 3%; C 3%; N 3%; P 3%; F 2%; W 2%	20.7071
1157	S	S	S	1	S	S	S	S	S	S	S	0.9999	S	S	S	S	S	66.6667	S 67%; G 11%; N 6%; T 6%	53.0303	S 53%; L 12%; P 11%; N 5%; A 3%; G 3%; M 3%; V 3%; I 2%; R 2%; T 2%	13.6364
1158	S	S	S	0.9575	S	S	S	S	S	S	S	0.9992	S	S	S	S	S	83.3333	S 83%; C 6%	42.4242	S 42%; L 26%; P 8%; A 5%; I 5%; F 3%; V 3%; C 2%; E 2%; G 2%; Q 2%	40.9091
1159	G	G	G	1	G	G	G	G	G	G	G	1	G	G	G	G	G	77.7778	G 78%; S 17%; N 6%	68.1818	G 68%; S 17%; A 5%; D 5%; N 2%; P 2%; Q 2%; R 2%	9.59596
1160	S	S	S	0.9068	S	S	S	S	G	G	G	0.9935	G	G	G	G	FALSE	88.8889	G 89%; A 6%; L 6%	39.3939	S 39%; G 30%; A 14%; I 5%; N 5%; C 2%; L 2%; R 2%; T 2%; V 2%	49.4949
1161	GAP	GAP	g	0.6759	GAP	GAP	GAP	GAP	GAP	GAP	g	0.696	GAP	GAP	GAP	GAP	GAP	5.55556	G 6%	1.51515	G 2%	4.0404
1162	GAP	GAP	e	0.6222	GAP	GAP	GAP	GAP	GAP	GAP	e	0.6458	GAP	GAP	GAP	GAP	GAP	5.55556	E 6%	1.51515	E 2%	4.0404
1163	GAP	GAP	n	0.5312	GAP	GAP	GAP	GAP	GAP	GAP	n	0.5576	GAP	GAP	GAP	GAP	GAP	5.55556	N 6%	1.51515	N 2%	4.0404
1164	GAP	GAP	p	0.6676	GAP	GAP	GAP	GAP	GAP	GAP	p	0.691	GAP	GAP	GAP	GAP	GAP	5.55556	P 6%	1.51515	P 2%	4.0404
1165	GAP	GAP	a	0.5478	GAP	GAP	GAP	GAP	GAP	GAP	a	0.573	GAP	GAP	GAP	GAP	GAP	5.55556	A 6%	1.51515	A 2%	4.0404
1166	R	R	R	1	R	R	R	R	R	R	R	1	R	R	R	R	R	100	R 100%	78.7879	R 79%; K 14%; T 3%; A 2%; E 2%; I 2%	21.2121
1167	K	K	K	1	K	K	K	K	K	K	K	1	K	K	K	K	K	88.8889	K 89%; R 11%	71.2121	K 71%; R 21%; Q 3%; S 2%	17.6768
1168	A	A	A	0.9977	A	A	A	A	A	A	A	0.9934	A	A	A	A	A	55.5556	S 56%; A 28%; T 11%; D 6%	42.4242	A 42%; S 29%; T 8%; P 6%; F 5%; M 3%; D 2%; E 2%; V 2%	13.1313
1169	G	G	G	1	G	G	G	G	G	G	G	1	G	G	G	G	G	100	G 100%	81.8182	G 82%; S 11%; V 5%; R 2%; T 2%	18.1818
1170	E	E	E	1	E	E	E	E	E	E	E	0.9999	E	E	E	E	E	55.5556	E 56%; D 39%; L 6%	68.1818	E 68%; D 18%; G 5%; Q 5%; K 3%; L 2%	-12.6263
1171	K	K	K	1	K	K	K	K	K	K	K	1	K	K	K	K	K	94.4444	K 94%; R 6%	84.8485	K 85%; R 12%; N 2%; Y 2%	9.59595
1172	R	R	R	1	R	R	R	R	R	R	R	1	R	R	R	R	R	100	R 100%	89.3939	R 89%; K 6%; G 2%; M 2%; T 2%	10.6061
1173	R	R	R	1	R	R	R	R	R	R	R	1	R	R	R	R	R	100	R 100%	93.9394	R 94%; Q 6%	6.06061
1174	T	T	T	1	T	T	T	T	T	T	T	1	T	T	T	T	T	94.4444	T 94%; R 6%	77.2727	T 77%; S 8%; A 5%; M 5%; I 3%; K 2%; R 2%	17.1717
1175	K	K	K	1	K	K	K	K	K	K	K	1	K	K	K	K	K	94.4444	K 94%; L 6%	96.9697	K 97%; L 2%; S 2%	-2.52526
1176	T	T	T	1	T	T	T	T	T	T	T	0.9994	T	T	T	T	T	66.6667	A 67%; T 22%; L 6%; S 6%	54.5455	T 55%; A 26%; M 6%; S 6%; I 5%; L 3%	12.1212
1177	E	E	E	1	E	E	E	E	E	E	E	1	E	E	E	E	E	94.4444	E 94%; A 6%	89.3939	E 89%; Q 6%; D 3%; A 2%	5.0505
1178	GAP	GAP	i	0.6712	GAP	GAP	GAP	GAP	GAP	GAP	i	0.6438	GAP	GAP	GAP	GAP	GAP	0		3.0303	I 3%	-3.0303
1179	K	K	K	1	K	K	K	K	K	K	K	1	K	K	K	K	K	94.4444	K 94%; C 6%	90.9091	K 91%; Q 3%; C 2%; D 2%; N 2%; R 2%	3.53535
1180	T	T	T	1	T	T	T	T	T	T	T	1	T	T	T	T	T	94.4444	T 94%; L 6%	83.3333	T 83%; S 11%; A 2%; I 2%; L 2%; P 2%	11.1111
1181	I	I	I	1	I	I	I	I	I	I	I	1	I	I	I	I	I	94.4444	I 94%; F 6%	93.9394	I 94%; V 5%; F 2%	0.50505
1182	S	S	S	1	S	S	S	S	S	S	S	1	S	S	S	S	S	100	S 100%	81.8182	S 82%; G 11%; D 3%; N 3%; T 2%	18.1818
1183	L	L	L	1	L	L	L	L	L	L	L	1	L	L	L	L	L	94.4444	L 94%; D 6%	96.9697	L 97%; D 2%; I 2%	-2.52526
1184	Q	Q	Q	0.9994	Q	Q	Q	Q	P	P	P	0.9973	P	P	P	P	FALSE	72.2222	P 72%; S 17%; Q 11%	43.9394	Q 44%; P 21%; E 18%; D 11%; S 5%; G 2%	28.2828
1185	V	V	V	1	V	V	V	V	V	V	V	1	V	V	V	V	V	94.4444	V 94%; T 6%	87.8788	V 88%; I 5%; T 5%; D 2%; E 2%	6.56566
1186	L	L	L	1	L	L	L	L	L	L	L	1	L	L	L	L	L	100	L 100%	100	L 100%	0
1187	R	R	R	1	R	R	R	R	R	R	R	1	R	R	R	R	R	94.4444	R 94%; Q 6%	89.3939	R 89%; Q 9%; S 2%	5.0505
1188	Q	Q	Q	1	Q	Q	Q	Q	Q	Q	Q	1	Q	Q	Q	Q	Q	94.4444	Q 94%; E 6%	92.4242	Q 92%; H 3%; E 2%; P 2%; R 2%	2.0202
1189	Y	Y	Y	1	Y	Y	Y	Y	Y	Y	Y	1	Y	Y	Y	Y	Y	94.4444	Y 94%; V 6%	90.9091	Y 91%; H 8%; V 2%	3.53535
1190	F	F	F	1	F	F	F	F	F	F	F	1	F	F	F	F	F	94.4444	F 94%	98.4848	F 98%	-4.04041
1191	A	A	A	1	A	A	A	A	A	A	A	1	A	A	A	A	A	94.4444	A 94%	90.9091	A 91%; S 6%; G 2%	3.53535
1192	G	G	G	1	G	G	G	G	G	G	G	1	G	G	G	G	G	94.4444	G 94%	98.4848	G 98%	-4.04041
1193	S	S	S	1	S	S	S	S	S	S	S	1	S	S	S	S	S	94.4444	S 94%	95.4545	S 95%; T 3%	-1.0101
1194	L	L	L	1	L	L	L	L	L	L	L	1	L	L	L	L	L	100	L 100%	100	L 100%	0
1195	K	K	K	1	K	K	K	K	K	K	K	1	K	K	K	K	K	100	K 100%	96.9697	K 97%; N 2%; Q 2%	3.0303
1196	D	D	D	1	D	D	D	D	D	D	D	1	D	D	D	D	D	94.4444	D 94%; M 6%	96.9697	D 97%; E 2%; M 2%	-2.52526
1197	A	A	A	1	A	A	A	A	A	A	A	1	A	A	A	A	A	94.4444	A 94%; L 6%	98.4848	A 98%; L 2%	-4.04041
1198	A	A	A	1	A	A	A	A	A	A	A	1	A	A	A	A	A	94.4444	A 94%; P 6%	98.4848	A 98%; P 2%	-4.04041
1199	K	K	K	1	K	K	K	K	K	K	K	1	K	K	K	K	K	94.4444	K 94%; R 6%	84.8485	K 85%; R 9%; A 3%; Q 3%	9.59595
1200	S	S	S	1	S	S	S	S	S	S	S	1	S	S	S	S	S	94.4444	S 94%; A 6%	93.9394	S 94%; N 5%; A 2%	0.50505
1201	I	I	I	1	I	I	I	I	I	I	I	1	I	I	I	I	I	94.4444	I 94%; L 6%	86.3636	I 86%; L 14%	8.0808
1202	G	G	G	1	G	G	G	G	G	G	G	1	G	G	G	G	G	94.4444	G 94%; V 6%	96.9697	G 97%; S 2%; V 2%	-2.52526
1203	GAP	GAP	g	0.6716	GAP	GAP	GAP	GAP	GAP	GAP	g	0.7344	GAP	GAP	GAP	GAP	GAP	5.55556	G 6%	1.51515	G 2%	4.0404
1204	GAP	GAP	k	0.5695	GAP	GAP	GAP	GAP	GAP	GAP	k	0.6437	GAP	GAP	GAP	GAP	GAP	5.55556	K 6%	1.51515	K 2%	4.0404
1205	GAP	GAP	d	0.4854	GAP	GAP	GAP	GAP	GAP	GAP	d	0.4708	GAP	GAP	GAP	GAP	GAP	0		0		0
1206	GAP	GAP	n	0.4149	GAP	GAP	GAP	GAP	GAP	GAP	n	0.4002	GAP	GAP	GAP	GAP	GAP	0		0		0
1207	GAP	GAP	y	0.6057	GAP	GAP	GAP	GAP	GAP	GAP	y	0.5908	GAP	GAP	GAP	GAP	GAP	0		0		0
1208	GAP	GAP	k	0.518	GAP	GAP	GAP	GAP	GAP	GAP	k	0.5032	GAP	GAP	GAP	GAP	GAP	0		0		0
1209	GAP	GAP	q	0.4639	GAP	GAP	GAP	GAP	GAP	GAP	q	0.4486	GAP	GAP	GAP	GAP	GAP	0		0		0
1210	GAP	GAP	i	0.4429	GAP	GAP	GAP	GAP	GAP	GAP	i	0.4289	GAP	GAP	GAP	GAP	GAP	0		0		0
1211	GAP	GAP	y	0.6057	GAP	GAP	GAP	GAP	GAP	GAP	y	0.5908	GAP	GAP	GAP	GAP	GAP	0		0		0
1212	GAP	GAP	k	0.6419	GAP	GAP	GAP	GAP	GAP	GAP	k	0.7064	GAP	GAP	GAP	GAP	GAP	5.55556	K 6%	1.51515	K 2%	4.0404
1213	GAP	GAP	i	0.5785	GAP	GAP	GAP	GAP	GAP	GAP	i	0.6482	GAP	GAP	GAP	GAP	GAP	5.55556	I 6%	1.51515	I 2%	4.0404
1214	GAP	GAP	S	0.9276	GAP	GAP	GAP	GAP	GAP	GAP	S	0.938	GAP	GAP	GAP	GAP	GAP	5.55556	S 6%	1.51515	S 2%	4.0404
1215	GAP	GAP	t	0.5835	GAP	GAP	GAP	GAP	GAP	GAP	t	0.6527	GAP	GAP	GAP	GAP	GAP	5.55556	T 6%	1.51515	T 2%	4.0404
1216	GAP	GAP	T	0.9424	GAP	GAP	GAP	GAP	GAP	GAP	T	0.9508	GAP	GAP	GAP	GAP	GAP	5.55556	T 6%	1.51515	T 2%	4.0404
1217	GAP	GAP	i	0.5785	GAP	GAP	GAP	GAP	GAP	GAP	i	0.6482	GAP	GAP	GAP	GAP	GAP	5.55556	I 6%	1.51515	I 2%	4.0404
1218	GAP	GAP	S	0.9276	GAP	GAP	GAP	GAP	GAP	GAP	S	0.938	GAP	GAP	GAP	GAP	GAP	5.55556	S 6%	1.51515	S 2%	4.0404
1219	GAP	GAP	f	0.5938	GAP	GAP	GAP	GAP	GAP	GAP	f	0.5789	GAP	GAP	GAP	GAP	GAP	0		0		0
1220	GAP	GAP	d	0.4854	GAP	GAP	GAP	GAP	GAP	GAP	d	0.4708	GAP	GAP	GAP	GAP	GAP	0		0		0
1221	GAP	GAP	v	0.4529	GAP	GAP	GAP	GAP	GAP	GAP	v	0.4389	GAP	GAP	GAP	GAP	GAP	0		0		0
1222	GAP	GAP	h	0.435	GAP	GAP	GAP	GAP	GAP	GAP	h	0.4194	GAP	GAP	GAP	GAP	GAP	0		0		0
1223	GAP	GAP	i	0.4429	GAP	GAP	GAP	GAP	GAP	GAP	i	0.4289	GAP	GAP	GAP	GAP	GAP	0		0		0
1224	GAP	GAP	N	0.9571	GAP	GAP	GAP	GAP	GAP	GAP	N	0.9635	GAP	GAP	GAP	GAP	GAP	5.55556	N 6%	1.51515	N 2%	4.0404
1225	GAP	GAP	I	0.9289	GAP	GAP	GAP	GAP	GAP	GAP	I	0.9394	GAP	GAP	GAP	GAP	GAP	5.55556	I 6%	1.51515	I 2%	4.0404
1226	GAP	GAP	i	0.5785	GAP	GAP	GAP	GAP	GAP	GAP	i	0.6482	GAP	GAP	GAP	GAP	GAP	5.55556	I 6%	1.51515	I 2%	4.0404
1227	GAP	GAP	l	0.7422	GAP	GAP	GAP	GAP	GAP	GAP	l	0.7936	GAP	GAP	GAP	GAP	GAP	5.55556	L 6%	1.51515	L 2%	4.0404
1228	GAP	GAP	g	0.5891	GAP	GAP	GAP	GAP	GAP	GAP	g	0.5742	GAP	GAP	GAP	GAP	GAP	0		0		0
1229	GAP	GAP	c	0.6096	GAP	GAP	GAP	GAP	GAP	GAP	c	0.5941	GAP	GAP	GAP	GAP	GAP	0		0		0
1230	GAP	GAP	f	0.7316	GAP	GAP	GAP	GAP	GAP	GAP	f	0.786	GAP	GAP	GAP	GAP	GAP	5.55556	F 6%	1.51515	F 2%	4.0404
1231	GAP	GAP	I	0.9289	GAP	GAP	GAP	GAP	GAP	GAP	I	0.9394	GAP	GAP	GAP	GAP	GAP	5.55556	I 6%	1.51515	I 2%	4.0404
1232	GAP	GAP	k	0.6723	GAP	GAP	GAP	GAP	GAP	GAP	k	0.7333	GAP	GAP	GAP	GAP	GAP	5.55556	K 6%	1.51515	K 2%	4.0404
1233	GAP	GAP	g	0.5891	GAP	GAP	GAP	GAP	GAP	GAP	g	0.5742	GAP	GAP	GAP	GAP	GAP	0		0		0
1234	GAP	GAP	s	0.4396	GAP	GAP	GAP	GAP	GAP	GAP	s	0.5217	GAP	GAP	GAP	GAP	GAP	5.55556	S 6%	1.51515	S 2%	4.0404
1235	GAP	GAP	I	0.8282	GAP	GAP	GAP	GAP	GAP	GAP	I	0.8403	GAP	GAP	GAP	GAP	GAP	5.55556	I 6%; V 6%	1.51515	I 2%; V 2%	4.0404
1236	V	V	V	1	V	V	V	V	V	V	V	1	V	V	V	V	V	94.4444	V 94%; L 6%	98.4848	V 98%; L 2%	-4.04041
1237	C	C	C	1	C	C	C	C	C	C	C	1	C	C	C	C	C	100	C 100%	100	C 100%	0
1238	P	P	P	1	P	P	P	P	P	P	P	1	P	P	P	P	P	100	P 100%	100	P 100%	0
1239	T	T	T	1	T	T	T	T	T	T	T	1	T	T	T	T	T	100	T 100%	100	T 100%	0
1240	T	T	T	1	T	T	T	T	T	T	T	1	T	T	T	T	T	100	T 100%	100	T 100%	0
1241	L	L	L	1	L	L	L	L	L	L	L	1	L	L	L	L	L	100	L 100%	100	L 100%	0
1242	K	K	K	1	K	K	K	K	K	K	K	1	K	K	K	K	K	100	K 100%	100	K 100%	0
1243	R	R	R	1	R	R	R	R	R	R	R	1	R	R	R	R	R	100	R 100%	100	R 100%	0
1244	I	I	I	1	I	I	I	I	I	I	I	1	I	I	I	I	I	100	I 100%	100	I 100%	0
1245	C	C	C	1	C	C	C	C	C	C	C	1	C	C	C	C	C	100	C 100%	100	C 100%	0
1246	R	R	R	1	R	R	R	R	R	R	R	1	R	R	R	R	R	100	R 100%	100	R 100%	0
1247	Q	Q	Q	1	Q	Q	Q	Q	Q	Q	Q	1	Q	Q	Q	Q	Q	100	Q 100%	95.4545	Q 95%; K 3%; H 2%	4.54546
1248	H	H	H	1	H	H	H	H	H	H	H	1	H	H	H	H	H	100	H 100%	95.4545	H 95%; Y 3%; N 2%	4.54546
1249	G	G	G	1	G	G	G	G	G	G	G	1	G	G	G	G	G	100	G 100%	100	G 100%	0
1250	I	I	I	1	I	I	I	I	I	I	I	1	I	I	I	I	I	100	I 100%	100	I 100%	0
1251	T	T	T	1	T	T	T	T	T	T	T	1	T	T	T	T	T	100	T 100%	68.1818	T 68%; S 11%; A 8%; N 8%; M 5%; K 2%	31.8182
1252	R	R	R	1	R	R	R	R	R	R	R	1	R	R	R	R	R	100	R 100%	100	R 100%	0
1253	W	W	W	1	W	W	W	W	W	W	W	1	W	W	W	W	W	100	W 100%	100	W 100%	0
1254	P	P	P	1	P	P	P	P	P	P	P	1	P	P	P	P	P	100	P 100%	100	P 100%	0
1255	S	S	S	1	S	S	S	S	S	S	S	1	S	S	S	S	S	100	S 100%	100	S 100%	0
1256	R	R	R	1	R	R	R	R	R	R	R	1	R	R	R	R	R	100	R 100%	100	R 100%	0
1257	K	K	K	1	K	K	K	K	K	K	K	1	K	K	K	K	K	100	K 100%	100	K 100%	0
1258	I	I	I	1	I	I	I	I	I	I	I	1	I	I	I	I	I	100	I 100%	96.9697	I 97%; L 3%	3.0303
1259	K	K	K	1	K	K	K	K	K	K	K	1	K	K	K	K	K	100	K 100%	98.4848	K 98%; N 2%	1.51515
1260	K	K	K	1	K	K	K	K	K	K	K	1	K	K	K	K	K	100	K 100%	100	K 100%	0
1261	V	V	V	1	V	V	V	V	V	V	V	1	V	V	V	V	V	100	V 100%	100	V 100%	0
1262	G	G	G	1	G	G	G	G	G	G	G	1	G	G	G	G	G	94.4444	G 94%; S 6%	83.3333	G 83%; D 14%; S 3%	11.1111
1263	H	H	H	1	H	H	H	H	H	H	H	1	H	H	H	H	H	100	H 100%	98.4848	H 98%; R 2%	1.51515
1264	S	S	S	1	S	S	S	S	S	S	S	1	S	S	S	S	S	100	S 100%	96.9697	S 97%; T 3%	3.0303
1265	L	L	L	1	L	L	L	L	L	L	L	1	L	L	L	L	L	100	L 100%	100	L 100%	0
1266	R	R	R	0.9998	R	R	R	R	R	R	R	1	R	R	R	R	R	50	K 50%; R 50%	50	R 50%; K 47%; Q 3%	0
1267	K	K	K	1	K	K	K	K	K	K	K	1	K	K	K	K	K	100	K 100%	100	K 100%	0
1268	L	L	L	1	L	L	L	L	L	L	L	1	L	L	L	L	L	100	L 100%	100	L 100%	0
1269	Q	Q	Q	1	Q	Q	Q	Q	Q	Q	Q	1	Q	Q	Q	Q	Q	100	Q 100%	98.4848	Q 98%; E 2%	1.51515
1270	L	L	L	1	L	L	L	L	L	L	L	1	L	L	L	L	L	100	L 100%	89.3939	L 89%; Q 3%; V 3%; K 2%; R 2%; S 2%	10.6061
1271	V	V	V	1	V	V	V	V	V	V	V	1	V	V	V	V	V	100	V 100%	95.4545	V 95%; I 5%	4.54546
1272	I	I	I	1	I	I	I	I	I	I	I	1	I	I	I	I	I	100	I 100%	87.8788	I 88%; M 9%; V 3%	12.1212
1273	D	D	D	1	D	D	D	D	D	D	D	1	D	D	D	D	D	100	D 100%	93.9394	D 94%; N 5%; E 2%	6.06061
1274	S	S	S	1	S	S	S	S	S	S	S	1	S	S	S	S	S	100	S 100%	96.9697	S 97%; T 3%	3.0303
1275	V	V	V	1	V	V	V	V	V	V	V	1	V	V	V	V	V	100	V 100%	96.9697	V 97%; I 3%	3.0303
1276	GAP	GAP	h	0.4622	GAP	GAP	GAP	GAP	GAP	GAP	h	0.445	GAP	GAP	GAP	GAP	GAP	0		0		0
1277	Q	Q	Q	1	Q	Q	Q	Q	Q	Q	Q	1	Q	Q	Q	Q	Q	100	Q 100%	92.4242	Q 92%; H 5%; P 2%; R 2%	7.57576
1278	G	G	G	1	G	G	G	G	G	G	G	1	G	G	G	G	G	100	G 100%	100	G 100%	0
1279	A	A	A	1	A	A	A	A	A	A	A	1	A	A	A	A	A	100	A 100%	84.8485	A 85%; V 5%; N 3%; S 3%; P 2%; T 2%	15.1515
1280	E	E	E	1	E	E	E	E	E	E	E	1	E	E	E	E	E	100	E 100%	75.7576	E 76%; D 11%; Q 8%; K 5%	24.2424
1281	G	G	G	1	G	G	G	G	G	G	G	1	G	G	G	G	G	100	G 100%	98.4848	G 98%	1.51515
1282	GAP	GAP	a	0.1728	GAP	GAP	GAP	GAP	GAP	GAP	a	0.1669	GAP	GAP	GAP	GAP	GAP	0		0		0
1283	A	A	A	0.9996	A	A	A	A	A	A	A	1	A	A	A	A	A	88.8889	A 89%; S 11%	60.6061	A 61%; S 33%; L 3%; G 2%; T 2%	28.2828
1284	I	I	I	1	I	I	I	I	I	I	I	1	I	I	I	I	I	100	I 100%	96.9697	I 97%; V 3%	3.0303
1285	Q	Q	Q	1	Q	Q	Q	Q	Q	Q	Q	1	Q	Q	Q	Q	Q	94.4444	Q 94%; H 6%	90.9091	Q 91%; H 3%; K 3%; P 2%; R 2%	3.53535
1286	I	I	I	1	I	I	I	I	I	I	I	1	I	I	I	I	I	100	I 100%	72.7273	I 73%; L 24%; M 2%; V 2%	27.2727
1287	G	G	G	0.9999	G	G	G	G	G	G	G	1	G	G	G	G	G	94.4444	G 94%; S 6%	60.6061	G 61%; S 23%; D 9%; E 6%; R 2%	33.8384
1288	S	S	S	1	S	S	S	S	S	S	S	1	S	S	S	S	S	100	S 100%	95.4545	S 95%; N 3%; T 2%	4.54546
1289	F	F	F	1	F	F	F	F	F	F	F	1	F	F	F	F	F	100	F 100%	100	F 100%	0
1290	Y	Y	Y	1	Y	Y	Y	Y	Y	Y	Y	1	Y	Y	Y	Y	Y	100	Y 100%	100	Y 100%	0
1291	GAP	GAP	v	0.3691	GAP	GAP	GAP	GAP	GAP	GAP	v	0.3592	GAP	GAP	GAP	GAP	GAP	0		0		0
1292	GAP	GAP	s	0.3171	GAP	GAP	GAP	GAP	GAP	GAP	s	0.3078	GAP	GAP	GAP	GAP	GAP	0		0		0
1293	GAP	GAP	s	0.3171	GAP	GAP	GAP	GAP	GAP	GAP	s	0.3078	GAP	GAP	GAP	GAP	GAP	0		0		0
1294	GAP	GAP	i	0.3585	GAP	GAP	GAP	GAP	GAP	GAP	i	0.3486	GAP	GAP	GAP	GAP	GAP	0		0		0
1295	GAP	GAP	p	0.4592	GAP	GAP	GAP	GAP	GAP	GAP	p	0.4473	GAP	GAP	GAP	GAP	GAP	0		0		0
1296	GAP	GAP	w	0.6597	GAP	GAP	GAP	GAP	GAP	GAP	w	0.6483	GAP	GAP	GAP	GAP	GAP	0		0		0
1297	GAP	GAP	t	0.3278	GAP	GAP	GAP	GAP	GAP	GAP	t	0.3179	GAP	GAP	GAP	GAP	GAP	0		0		0
1298	GAP	GAP	h	0.3416	GAP	GAP	GAP	GAP	GAP	GAP	h	0.3306	GAP	GAP	GAP	GAP	GAP	0		0		0
1299	GAP	GAP	g	0.4958	GAP	GAP	GAP	GAP	GAP	GAP	g	0.4841	GAP	GAP	GAP	GAP	GAP	0		0		0
1300	GAP	GAP	q	0.3714	GAP	GAP	GAP	GAP	GAP	GAP	q	0.3604	GAP	GAP	GAP	GAP	GAP	0		0		0
1301	S	S	S	0.9912	S	S	S	S	S	S	S	0.9995	S	S	S	S	S	44.4444	S 44%; A 33%; T 17%; K 6%	39.3939	S 39%; T 32%; A 11%; K 11%; N 3%; D 2%; E 2%; P 2%	5.0505
1302	S	S	S	0.9958	S	S	S	S	S	S	S	0.9955	S	S	S	S	S	88.8889	S 89%; N 11%	53.0303	S 53%; N 20%; T 15%; K 8%; A 5%	35.8586
1303	F	F	F	1	F	F	F	F	F	F	F	1	F	F	F	F	F	100	F 100%	100	F 100%	0
1304	P	P	P	1	P	P	P	P	P	P	P	1	P	P	P	P	P	100	P 100%	98.4848	P 98%; G 2%	1.51515
1305	E	E	E	1	E	E	E	E	E	E	E	1	E	E	E	E	E	94.4444	E 94%; Q 6%	89.3939	E 89%; D 6%; Q 3%; G 2%	5.0505
1306	L	L	L	1	L	L	L	L	L	L	L	1	L	L	L	L	L	100	L 100%	98.4848	L 98%; F 2%	1.51515
1307	S	S	S	0.9978	S	S	S	S	S	S	S	0.9976	S	S	S	S	S	72.2222	S 72%; C 11%; N 11%; G 6%	50	S 50%; N 21%; T 12%; G 6%; R 5%; C 3%; V 2%	22.2222
1308	GAP	GAP	a	0.2912	GAP	GAP	GAP	GAP	GAP	GAP	a	0.2781	GAP	GAP	GAP	GAP	GAP	0		0		0
1309	S	S	S	1	S	S	S	S	S	S	S	1	S	S	S	S	S	72.2222	S 72%; T 22%; N 6%	89.3939	S 89%; T 8%; N 2%	-17.1717
1310	P	P	P	1	P	P	P	P	P	P	P	0.9999	P	P	P	P	P	38.8889	A 39%; T 28%; P 22%; S 6%	69.697	P 70%; A 12%; T 9%; S 6%	-30.8081
1311	N	N	N	1	N	N	N	N	N	N	N	0.9954	N	N	N	N	N	22.2222	D 22%; T 22%; K 17%; N 11%; S 11%; A 6%	51.5152	N 52%; K 15%; T 9%; S 8%; D 6%; A 3%; H 3%; R 2%	-29.2929
1312	F	F	F	0.9902	F	F	F	F	F	F	F	0.9896	F	F	F	F	F	27.7778	A 28%; F 22%; L 17%; G 11%; N 6%; V 6%	28.7879	F 29%; L 14%; A 9%; V 9%; I 8%; M 6%; H 5%; T 5%; D 3%; G 3%; N 3%; K 2%; S 2%; Y 2%	-1.0101
1313	S	S	S	1	S	S	S	S	S	S	S	0.9986	S	S	S	S	S	27.7778	S 28%; H 11%; N 11%; P 11%; R 11%; D 6%; L 6%; Q 6%; V 6%	56.0606	S 56%; P 15%; Q 6%; H 3%; L 3%; N 3%; R 3%; T 3%; C 2%; D 2%; G 2%; V 2%	-28.2828
1314	G	G	G	1	G	G	G	G	G	G	G	0.9975	G	G	G	G	G	44.4444	S 44%; G 39%; A 11%; V 6%	54.5455	G 55%; S 17%; A 8%; E 6%; P 5%; N 3%; V 3%; I 2%; R 2%; T 2%	-10.101
1315	N	N	N	0.8874	N	N	N	N	N	N	N	0.9057	N	N	N	N	N	27.7778	G 28%; N 17%; S 17%; D 11%; E 11%; P 6%; R 6%; T 6%	28.7879	N 29%; T 20%; S 15%; K 12%; G 8%; D 3%; E 3%; H 3%; I 3%; A 2%; P 2%; R 2%	-1.0101
1316	GAP	GAP	s	0.4384	GAP	GAP	GAP	GAP	GAP	GAP	s	0.4918	GAP	GAP	GAP	GAP	GAP	5.55556	D 6%; S 6%; T 6%	3.0303	P 3%; Q 3%; D 2%; S 2%; T 2%	2.52525
1317	GAP	GAP	t	0.552	GAP	GAP	GAP	GAP	GAP	GAP	t	0.5802	GAP	GAP	GAP	GAP	GAP	5.55556	T 6%	1.51515	T 2%	4.0404
1318	GAP	GAP	n	0.3186	GAP	GAP	GAP	GAP	GAP	GAP	n	0.3567	GAP	GAP	GAP	GAP	GAP	5.55556	N 6%; T 6%	1.51515	N 2%; T 2%	4.0404
1319	G	G	G	0.9701	G	G	G	G	G	G	G	0.9463	G	G	G	G	G	16.6667	D 17%; G 17%; S 17%; V 11%; C 6%	27.2727	G 27%; S 21%; D 12%; V 11%; T 5%; A 3%; H 3%; N 3%; R 3%; C 2%	-10.6061
1320	P	P	P	0.9999	P	P	P	P	P	P	P	0.9905	P	P	P	P	P	22.2222	P 22%; S 17%; Q 11%; A 6%; E 6%; R 6%	42.4242	P 42%; S 12%; Q 11%; T 8%; H 5%; G 3%; N 3%; A 2%; E 2%; L 2%; R 2%	-20.202
1321	F	F	F	1	F	F	F	F	F	F	F	0.9997	F	F	F	F	F	27.7778	F 28%; S 17%; H 11%; G 6%; Q 6%; Y 6%	27.2727	F 27%; S 20%; L 12%; H 6%; V 6%; C 3%; Y 3%; G 2%; I 2%; Q 2%; R 2%; T 2%	0.505051
1322	S	S	S	1	S	S	S	S	S	S	S	1	S	S	S	S	S	55.5556	S 56%; D 6%; G 6%; Q 6%	66.6667	S 67%; P 9%; Q 6%; D 2%; G 2%; T 2%	-11.1111
1323	GAP	GAP	t	0.4123	GAP	GAP	GAP	GAP	GAP	GAP	t	0.3695	GAP	GAP	GAP	GAP	GAP	0		1.51515	I 2%; K 2%; S 2%; T 2%	-1.51515
1324	S	S	S	0.9999	S	S	S	S	S	S	S	1	S	S	S	S	S	77.7778	S 78%; G 11%; P 6%	72.7273	S 73%; T 11%; V 5%; A 3%; G 3%; P 2%	5.05051
1325	L	L	L	0.8149	L	L	L	L	L	L	L	0.9773	L	L	L	L	L	27.7778	S 28%; L 22%; G 11%; M 11%; Q 11%; I 6%; T 6%	25.7576	S 26%; L 23%; F 11%; I 9%; A 6%; M 6%; T 5%; G 3%; Q 3%; K 2%; V 2%	2.0202
1326	K	K	K	1	K	K	K	K	K	K	K	0.9999	K	K	K	K	K	44.4444	K 44%; N 22%; S 17%; G 11%	57.5758	K 58%; N 18%; R 5%; S 5%; G 3%; M 3%; T 3%; E 2%	-13.1313
1327	GAP	GAP	l	0.3369	GAP	GAP	GAP	GAP	GAP	GAP	l	0.3252	GAP	GAP	GAP	GAP	GAP	0		0		0
1328	GAP	GAP	g	0.2589	GAP	GAP	GAP	GAP	GAP	GAP	g	0.2498	GAP	GAP	GAP	GAP	GAP	0		1.51515	Q 2%	-1.51515
1329	GAP	GAP	p	0.4592	GAP	GAP	GAP	GAP	GAP	GAP	p	0.4473	GAP	GAP	GAP	GAP	GAP	0		0		0
1330	GAP	GAP	n	0.3269	GAP	GAP	GAP	GAP	GAP	GAP	n	0.3167	GAP	GAP	GAP	GAP	GAP	0		0		0
1331	GAP	GAP	h	0.3416	GAP	GAP	GAP	GAP	GAP	GAP	h	0.3306	GAP	GAP	GAP	GAP	GAP	0		0		0
1332	GAP	GAP	v	0.2716	GAP	GAP	GAP	GAP	GAP	GAP	v	0.2563	GAP	GAP	GAP	GAP	GAP	0		1.51515	V 2%	-1.51515
1333	M	M	M	0.9992	M	M	M	M	M	M	M	0.9988	M	M	M	M	M	22.2222	K 22%; G 17%; I 17%; M 17%; P 17%; L 6%; S 6%	16.6667	I 17%; M 17%; L 15%; K 9%; N 8%; A 5%; G 5%; P 5%; R 5%; S 5%; T 5%; Q 3%; V 2%	5.55556
1334	S	S	S	0.9705	S	S	S	S	S	S	S	0.9713	S	S	S	S	S	38.8889	S 39%; M 22%; N 22%; G 11%; T 6%	37.8788	S 38%; N 23%; D 8%; G 6%; M 6%; T 6%; F 3%; I 3%; H 2%; P 2%; R 2%	1.0101
1335	D	D	D	0.9998	D	D	D	D	D	D	D	0.9902	D	D	D	D	D	33.3333	D 33%; H 28%; E 17%; N 17%; Y 6%	42.4242	D 42%; N 24%; E 12%; H 11%; C 2%; G 2%; T 2%; Y 2%	-9.09091
1336	GAP	GAP	n	0.4625	GAP	GAP	GAP	GAP	GAP	GAP	n	0.4898	GAP	GAP	GAP	GAP	GAP	11.1111	N 11%	3.0303	N 3%; R 3%	8.08081
1337	GAP	GAP	i	0.5814	GAP	GAP	GAP	GAP	GAP	GAP	i	0.6073	GAP	GAP	GAP	GAP	GAP	11.1111	I 11%	3.0303	I 3%	8.08081
1338	GAP	GAP	n	0.3732	GAP	GAP	GAP	GAP	GAP	GAP	n	0.3097	GAP	GAP	GAP	GAP	GAP	16.6667	T 17%; S 11%	4.54545	T 5%; S 3%; H 2%; L 2%	12.1212
1339	GAP	GAP	n	0.6041	GAP	GAP	GAP	GAP	GAP	GAP	n	0.5087	GAP	GAP	GAP	GAP	GAP	27.7778	D 28%; N 11%; T 6%; Y 6%	7.57576	D 8%; N 5%; H 3%; I 2%; T 2%; Y 2%	20.202
1340	H	H	H	0.9998	H	H	H	H	H	H	H	0.999	H	H	H	H	H	55.5556	H 56%; N 22%; Q 11%; Y 6%	36.3636	H 36%; Q 23%; N 15%; D 5%; P 5%; S 5%; C 2%; E 2%; Y 2%	19.1919
1341	GAP	GAP	h	0.3568	GAP	GAP	GAP	GAP	GAP	GAP	h	0.4215	GAP	GAP	GAP	GAP	GAP	5.55556	H 6%	3.0303	L 3%; H 2%	2.52525
1342	GAP	GAP	h	0.4946	GAP	GAP	GAP	GAP	GAP	GAP	h	0.5589	GAP	GAP	GAP	GAP	GAP	5.55556	H 6%	3.0303	N 3%; H 2%	2.52525
1343	GAP	GAP	H	0.8883	GAP	GAP	GAP	GAP	GAP	GAP	H	0.8959	GAP	GAP	GAP	GAP	GAP	5.55556	H 6%	3.0303	H 3%; R 2%	2.52525
1344	GAP	GAP	h	0.5004	GAP	GAP	GAP	GAP	GAP	GAP	h	0.5652	GAP	GAP	GAP	GAP	GAP	5.55556	H 6%	3.0303	Q 3%; H 2%	2.52525
1345	GAP	GAP	q	0.2643	GAP	GAP	GAP	GAP	GAP	GAP	h	0.2477	GAP	GAP	GAP	GAP	GAP	0		1.51515	H 2%; Q 2%	-1.51515
1346	GAP	GAP	e	0.6852	GAP	GAP	GAP	GAP	GAP	GAP	e	0.6617	GAP	GAP	GAP	GAP	GAP	0		3.0303	E 3%	-3.0303
1347	GAP	GAP	e	0.6852	GAP	GAP	GAP	GAP	GAP	GAP	e	0.6617	GAP	GAP	GAP	GAP	GAP	0		3.0303	E 3%	-3.0303
1348	GAP	GAP	a	0.6252	GAP	GAP	GAP	GAP	GAP	GAP	a	0.5998	GAP	GAP	GAP	GAP	GAP	0		3.0303	A 3%	-3.0303
1349	GAP	GAP	s	0.5939	GAP	GAP	GAP	GAP	GAP	GAP	s	0.5679	GAP	GAP	GAP	GAP	GAP	0		3.0303	S 3%	-3.0303
1350	GAP	GAP	l	0.4024	GAP	GAP	GAP	GAP	GAP	GAP	l	0.3926	GAP	GAP	GAP	GAP	GAP	0		1.51515	L 2%; M 2%	-1.51515
1351	GAP	GAP	n	0.6138	GAP	GAP	GAP	GAP	GAP	GAP	n	0.5873	GAP	GAP	GAP	GAP	GAP	0		3.0303	N 3%	-3.0303
1352	GAP	GAP	p	0.7248	GAP	GAP	GAP	GAP	GAP	GAP	p	0.7017	GAP	GAP	GAP	GAP	GAP	0		3.0303	P 3%	-3.0303
1353	GAP	GAP	l	0.705	GAP	GAP	GAP	GAP	GAP	GAP	l	0.6843	GAP	GAP	GAP	GAP	GAP	0		1.51515	L 2%	-1.51515
1354	GAP	GAP	s	0.5184	GAP	GAP	GAP	GAP	GAP	GAP	s	0.4941	GAP	GAP	GAP	GAP	GAP	0		1.51515	S 2%	-1.51515
1355	GAP	GAP	i	0.5614	GAP	GAP	GAP	GAP	GAP	GAP	i	0.5379	GAP	GAP	GAP	GAP	GAP	0		1.51515	I 2%	-1.51515
1356	GAP	GAP	r	0.6028	GAP	GAP	GAP	GAP	GAP	GAP	r	0.5789	GAP	GAP	GAP	GAP	GAP	0		1.51515	R 2%	-1.51515
1357	GAP	GAP	r	0.6028	GAP	GAP	GAP	GAP	GAP	GAP	r	0.5789	GAP	GAP	GAP	GAP	GAP	0		1.51515	R 2%	-1.51515
1358	GAP	GAP	k	0.6376	GAP	GAP	GAP	GAP	GAP	GAP	k	0.6147	GAP	GAP	GAP	GAP	GAP	0		1.51515	K 2%	-1.51515
1359	GAP	GAP	h	0.3419	GAP	GAP	GAP	GAP	GAP	GAP	h	0.4042	GAP	GAP	GAP	GAP	GAP	5.55556	H 6%	1.51515	H 2%; N 2%; P 2%; S 2%	4.0404
1360	GAP	GAP	d	0.5956	GAP	GAP	GAP	GAP	GAP	GAP	d	0.5315	GAP	GAP	GAP	GAP	GAP	5.55556	G 6%; H 6%	4.54545	D 5%; G 2%; H 2%	1.0101
1361	GAP	GAP	v	0.2355	GAP	GAP	GAP	GAP	GAP	GAP	l	0.2853	GAP	GAP	GAP	GAP	GAP	5.55556	I 6%; L 6%; V 6%	3.0303	D 3%; G 2%; I 2%; L 2%; V 2%	2.52525
1362	S	S	S	0.9999	S	S	S	S	S	S	S	1	S	S	S	S	S	55.5556	S 56%; P 17%; N 11%	50	S 50%; L 15%; P 14%; A 3%; N 3%; C 2%; F 2%; M 2%	5.55556
1363	GAP	GAP	K	0.9538	GAP	GAP	GAP	GAP	GAP	GAP	K	0.9613	GAP	GAP	GAP	GAP	GAP	22.2222	K 22%	12.1212	K 12%	10.101
1364	GAP	GAP	q	0.1888	GAP	GAP	GAP	GAP	GAP	GAP	a	0.1727	GAP	GAP	GAP	GAP	GAP	5.55556	A 6%; T 6%	1.51515	A 2%; Q 2%; T 2%	4.0404
1365	GAP	GAP	e	0.5987	GAP	GAP	GAP	GAP	GAP	GAP	e	0.62	GAP	GAP	GAP	GAP	GAP	5.55556	E 6%	1.51515	E 2%	4.0404
1366	GAP	GAP	f	0.269	GAP	GAP	GAP	GAP	GAP	GAP	f	0.286	GAP	GAP	GAP	GAP	GAP	5.55556	F 6%; I 6%; S 6%	1.51515	F 2%; I 2%; S 2%	4.0404
1367	K	K	K	0.9996	K	K	K	K	K	K	K	0.9997	K	K	K	K	K	33.3333	K 33%; E 11%; D 6%; H 6%; N 6%; Q 6%	40.9091	K 41%; Q 17%; E 9%; D 3%; H 3%; M 3%; N 3%; S 3%; A 2%; C 2%; R 2%; V 2%	-7.57576
1368	Q	Q	Q	1	Q	Q	Q	Q	Q	Q	Q	0.9996	Q	Q	Q	Q	Q	33.3333	Q 33%; K 11%; C 6%; H 6%; N 6%; Y 6%	40.9091	Q 41%; P 12%; H 11%; K 9%; E 3%; N 3%; V 3%; C 2%; I 2%; R 2%; S 2%; Y 2%	-7.57576
1369	S	S	S	0.9411	S	S	S	S	S	S	S	0.9686	S	S	S	S	S	22.2222	N 22%; S 17%; T 11%; D 6%; L 6%; Q 6%; V 6%	31.8182	L 32%; S 20%; V 9%; T 8%; N 6%; F 3%; I 3%; P 3%; Q 3%; A 2%; D 2%; R 2%	-9.59596
1370	N	N	N	1	N	N	N	N	N	N	N	1	N	N	N	N	N	55.5556	N 56%; H 11%; Q 6%	56.0606	N 56%; Q 8%; T 8%; E 6%; H 6%; D 3%; K 3%; V 3%	-0.505051
1371	P	P	P	1	P	P	P	P	P	P	P	0.9995	P	P	P	P	P	22.2222	P 22%; H 17%; N 11%; S 11%; A 6%; T 6%	37.8788	P 38%; T 20%; A 14%; S 9%; H 6%; N 3%; F 2%; R 2%	-15.6566
1372	GAP	GAP	d	0.1236	GAP	GAP	GAP	GAP	GAP	GAP	d	0.1196	GAP	GAP	GAP	GAP	GAP	0		0		0
1373	Q	Q	Q	1	Q	Q	Q	Q	Q	Q	Q	0.9952	Q	Q	Q	Q	Q	27.7778	N 28%; Q 22%; H 17%; I 17%; D 6%; L 6%; Y 6%	59.0909	Q 59%; N 8%; P 8%; H 5%; I 5%; S 5%; E 3%; R 3%; D 2%; K 2%; L 2%; Y 2%	-31.3131
1374	P	P	P	0.9998	P	P	P	P	P	P	P	0.9959	P	P	P	P	P	27.7778	H 28%; N 22%; P 17%; S 11%; A 6%; T 6%; V 6%; Y 6%	46.9697	P 47%; T 11%; H 8%; S 8%; L 6%; N 6%; Q 6%; I 3%; A 2%; E 2%; V 2%; Y 2%	-19.1919
1375	E	E	E	0.9999	E	E	E	E	E	E	E	0.9997	E	E	E	E	E	38.8889	E 39%; N 28%; H 17%; G 6%; Q 6%; Y 6%	60.6061	E 61%; D 14%; N 8%; H 5%; Q 3%; R 3%; A 2%; G 2%; K 2%; T 2%; Y 2%	-21.7172
1376	GAP	GAP	s	0.3151	GAP	GAP	GAP	GAP	GAP	GAP	s	0.4039	GAP	GAP	GAP	GAP	GAP	5.55556	Q 6%; S 6%; T 6%	1.51515	G 2%; Q 2%; S 2%; T 2%	4.0404
1377	S	S	N	0.8143	N	S	FALSE	S	S	S	n	0.6594	n	S	S	S	S	44.4444	N 44%; S 28%; A 6%; H 6%; Q 6%	34.8485	N 35%; S 21%; G 12%; A 8%; T 8%; D 3%; E 2%; H 2%; L 2%; Q 2%; R 2%	9.59596
1378	G	G	G	1	G	G	G	G	G	G	G	1	G	G	G	G	G	55.5556	G 56%; S 22%; A 6%; H 6%	46.9697	G 47%; S 18%; A 11%; T 6%; N 5%; C 2%; D 2%; H 2%; R 2%; V 2%	8.58586
1379	L	L	L	0.9999	L	L	L	L	L	L	L	0.9999	L	L	L	L	L	38.8889	F 39%; L 39%; D 6%; Q 6%	40.9091	L 41%; F 14%; I 12%; V 9%; M 6%; G 3%; C 2%; D 2%; Q 2%; T 2%	-2.0202
1380	F	F	F	0.9999	F	F	F	F	F	F	F	0.9996	F	F	F	F	F	38.8889	Y 39%; F 33%; H 11%; L 6%	34.8485	F 35%; L 15%; Y 14%; I 9%; H 6%; S 5%; C 2%; M 2%; P 2%; V 2%	4.04041
1381	GAP	GAP	n	0.4391	GAP	GAP	GAP	GAP	GAP	GAP	n	0.4582	GAP	GAP	GAP	GAP	GAP	5.55556	N 6%	1.51515	N 2%	4.0404
1382	S	S	S	1	S	S	S	S	S	S	S	0.9961	S	S	S	S	S	33.3333	N 33%; S 22%; G 11%; I 11%; Q 6%	40.9091	S 41%; N 15%; P 9%; A 6%; D 5%; G 3%; I 3%; R 3%; T 3%; C 2%; Q 2%	-7.57576
1383	H	H	h	0.5589	h	H	h	h	H	H	H	0.8698	H	H	H	H	H	33.3333	H 33%; G 17%; N 11%; Q 11%; S 11%; D 6%	21.2121	P 21%; Q 17%; H 14%; S 14%; A 6%; G 5%; T 5%; E 3%; N 3%; D 2%; M 2%	12.1212
1384	G	G	G	1	G	G	G	G	G	G	G	0.9999	G	G	G	G	G	33.3333	G 33%; H 17%; Q 17%; N 6%; V 6%	48.4848	G 48%; A 9%; Q 6%; E 5%; H 5%; V 5%; L 3%; K 2%; N 2%; P 2%; R 2%	-15.1515
1385	GAP	GAP	a	0.374	GAP	GAP	GAP	GAP	G	G	s	0.4361	GAP	G	FALSE	GAP	GAP	33.3333	G 33%; H 11%; S 6%	9.09091	G 9%; H 3%; A 2%; R 2%; S 2%	24.2424
1386	GAP	GAP	a	0.7376	GAP	GAP	GAP	GAP	GAP	GAP	a	0.6414	GAP	GAP	GAP	GAP	GAP	16.6667	D 17%; H 11%; V 6%	4.54545	D 5%; H 3%; A 2%; V 2%	12.1212
1387	GAP	GAP	t	0.4623	GAP	GAP	GAP	GAP	GAP	GAP	t	0.458	GAP	GAP	GAP	GAP	GAP	11.1111	G 11%; H 11%; T 6%	3.0303	G 3%; H 3%; T 2%	8.08081
1388	GAP	GAP	t	0.4904	GAP	GAP	GAP	GAP	GAP	GAP	t	0.5512	GAP	GAP	GAP	GAP	GAP	16.6667	T 17%; I 6%; L 6%; V 6%	4.54545	T 5%; I 2%; L 2%; V 2%	12.1212
1389	GAP	GAP	e	0.2785	GAP	GAP	GAP	GAP	GAP	GAP	e	0.293	GAP	GAP	GAP	GAP	GAP	11.1111	E 11%; T 6%	3.0303	E 3%; T 2%	8.08081
1390	A	A	A	0.9582	A	A	A	A	A	A	a	0.7874	a	A	a	a	a	27.7778	V 28%; I 11%; G 6%; S 6%; T 6%	25.7576	A 26%; T 20%; G 12%; V 11%; I 6%; N 5%; S 3%; D 2%; E 2%; L 2%; P 2%	2.0202
1391	GAP	GAP	a	0.2568	GAP	GAP	GAP	GAP	GAP	GAP	a	0.2402	GAP	GAP	GAP	GAP	GAP	0		1.51515	A 2%; T 2%	-1.51515
1392	T	T	T	0.9999	T	T	T	T	T	T	T	0.9998	T	T	T	T	T	55.5556	T 56%; A 11%; S 11%; G 6%; N 6%	54.5455	T 55%; A 21%; S 8%; N 6%; G 2%; K 2%	1.0101
1393	T	T	T	0.9092	T	T	T	T	T	T	T	0.9582	T	T	T	T	T	27.7778	T 28%; N 17%; P 11%; S 11%; A 6%; F 6%; G 6%; L 6%	30.303	A 30%; T 30%; N 8%; S 6%; V 6%; G 3%; P 3%; D 2%; F 2%; I 2%; L 2%	-2.52525
1394	GAP	GAP	s	0.3593	GAP	GAP	GAP	GAP	GAP	GAP	s	0.4167	GAP	GAP	GAP	GAP	GAP	11.1111	G 11%; S 11%	3.0303	G 3%; S 3%	8.08081
1395	GAP	GAP	g	0.6098	GAP	GAP	GAP	GAP	GAP	GAP	g	0.592	GAP	GAP	GAP	GAP	GAP	0		0		0
1396	GAP	GAP	p	0.2193	GAP	GAP	GAP	GAP	GAP	GAP	p	0.2508	GAP	GAP	GAP	GAP	GAP	11.1111	L 11%; N 6%; P 6%	3.0303	L 3%; N 2%; P 2%	8.08081
1397	S	S	S	1	S	S	S	S	S	S	S	0.9849	S	S	S	S	S	50	L 50%; M 11%; S 11%; A 6%; F 6%; T 6%	53.0303	S 53%; P 17%; L 15%; M 3%; A 2%; F 2%; R 2%; T 2%	-3.0303
1398	K	K	K	1	K	K	K	K	K	K	K	1	K	K	K	K	K	88.8889	K 89%	74.2424	K 74%; N 11%; R 6%; S 3%	14.6465
1399	S	S	S	1	S	S	S	S	S	S	S	1	S	S	S	S	S	88.8889	S 89%	93.9394	S 94%; A 2%; T 2%	-5.05051
1400	GAP	GAP	P	0.9997	GAP	GAP	GAP	GAP	GAP	GAP	P	0.9986	GAP	GAP	GAP	GAP	GAP	5.55556	P 6%	10.6061	P 11%	-5.05051
1401	GAP	GAP	s	0.4612	GAP	GAP	GAP	GAP	GAP	GAP	s	0.4428	GAP	GAP	GAP	GAP	GAP	0		0		0
1402	P	P	P	1	P	P	P	P	P	P	P	1	P	P	P	P	P	83.3333	P 83%; S 6%	63.6364	P 64%; A 11%; H 8%; T 8%; Q 2%; R 2%; S 2%	19.697
1403	S	S	S	0.9997	S	S	S	S	S	S	S	0.8423	S	S	S	S	S	55.5556	P 56%; S 22%; A 6%; T 6%	69.697	S 70%; P 17%; A 5%; T 5%; L 2%	-14.1414
1404	S	S	S	1	S	S	S	S	S	S	S	1	S	S	S	S	S	88.8889	S 89%; D 11%	87.8788	S 88%; T 9%; D 3%	1.0101
1405	S	S	S	1	S	S	S	S	S	S	S	1	S	S	S	S	S	38.8889	A 39%; S 33%; C 17%; M 6%; V 6%	78.7879	S 79%; A 11%; C 5%; P 3%; M 2%; V 2%	-39.899
1406	C	C	C	1	C	C	C	C	C	C	C	1	C	C	C	C	C	88.8889	C 89%; S 11%	68.1818	C 68%; S 18%; G 12%	20.7071
1407	S	S	S	1	S	S	S	S	S	S	S	1	S	S	S	S	S	100	S 100%	98.4848	S 98%	1.51515
1408	Q	Q	Q	1	Q	Q	Q	Q	Q	Q	Q	1	Q	Q	Q	Q	Q	100	Q 100%	72.7273	Q 73%; H 15%; K 5%; R 5%; N 2%	27.2727
1409	S	S	S	0.9989	S	S	S	S	T	T	T	0.982	T	T	T	T	FALSE	72.2222	T 72%; N 22%; A 6%	50	S 50%; T 26%; N 15%; G 3%; K 3%; A 2%	22.2222
1410	S	S	S	1	S	S	S	S	S	S	S	1	S	S	S	S	S	50	S 50%; F 17%; H 17%; C 6%; L 6%; V 6%	80.303	S 80%; F 5%; H 5%; T 5%; C 2%; L 2%; V 2%	-30.303
1411	G	G	G	0.9955	G	G	G	G	G	G	G	0.9996	G	G	G	G	G	33.3333	G 33%; A 28%; T 17%; E 6%; I 6%; N 6%	46.9697	G 47%; T 14%; A 8%; S 8%; E 6%; C 5%; D 3%; R 3%; I 2%; K 2%; N 2%	-13.6364
1412	S	S	S	0.9998	S	S	S	S	P	P	P	0.9984	P	P	P	P	FALSE	33.3333	P 33%; A 22%; I 17%; G 11%; L 6%; N 6%	63.6364	S 64%; P 11%; A 6%; I 5%; C 3%; G 3%; L 3%; N 2%	-30.303
1413	S	S	S	0.9993	S	S	S	S	S	S	S	1	S	S	S	S	S	33.3333	S 33%; G 11%; N 11%; T 11%; Q 6%	65.1515	S 65%; T 11%; N 6%; G 3%; C 2%; Q 2%; R 2%	-31.8182
1414	T	T	t	0.5665	t	T	t	t	T	T	i	0.5163	i	T	FALSE	i	FALSE	11.1111	I 11%; N 11%; T 11%; V 11%; K 6%; Q 6%; S 6%	19.697	T 20%; I 11%; N 11%; S 11%; Y 9%; L 8%; K 5%; V 3%; F 2%; G 2%; M 2%; Q 2%	-8.58586
1415	C	C	C	0.9982	C	C	C	C	C	C	c	0.6512	c	C	c	c	c	11.1111	F 11%; K 11%; L 6%; N 6%; P 6%	40.9091	C 41%; S 12%; F 6%; K 3%; G 2%; L 2%; N 2%; P 2%	-29.798
1416	C	C	C	1	C	C	C	C	C	C	C	1	C	C	C	C	C	27.7778	C 28%; L 6%; Q 6%	46.9697	C 47%; F 12%; G 8%; Y 6%; L 2%; Q 2%	-19.1919
1417	S	S	S	0.9996	S	S	S	S	S	S	a	0.5682	a	S	FALSE	S	S	11.1111	A 11%; I 6%; P 6%; R 6%; S 6%; T 6%; V 6%	59.0909	S 59%; P 5%; A 3%; C 2%; F 2%; I 2%; R 2%; T 2%; V 2%; Y 2%	-47.9798
1418	T	T	T	1	T	T	T	T	T	T	T	0.9974	T	T	T	T	T	16.6667	T 17%; P 11%; A 6%; I 6%; S 6%	40.9091	T 41%; S 17%; A 8%; G 3%; I 3%; P 3%; M 2%; N 2%	-24.2424
1419	GAP	GAP	c	0.2289	GAP	GAP	GAP	GAP	GAP	GAP	c	0.2194	GAP	GAP	GAP	GAP	GAP	0		0		0
1420	GAP	GAP	p	0.5087	GAP	GAP	GAP	GAP	GAP	GAP	p	0.4962	GAP	GAP	GAP	GAP	GAP	0		0		0
1421	GAP	GAP	s	0.172	GAP	GAP	GAP	GAP	GAP	GAP	s	0.1647	GAP	GAP	GAP	GAP	GAP	0		0		0
1422	G	G	G	1	G	G	G	G	G	G	G	0.9999	G	G	G	G	G	16.6667	G 17%; A 6%; N 6%	50	G 50%; E 11%; A 5%; R 3%; D 2%; N 2%; Q 2%	-33.3333
1423	A	A	A	0.9997	A	A	A	A	A	A	A	0.9997	A	A	A	A	A	16.6667	A 17%; H 6%; V 6%	45.4545	A 45%; E 9%; S 6%; V 5%; G 3%; T 3%; H 2%	-28.7879
1424	K	K	K	0.9999	K	K	K	K	K	K	K	0.8728	K	K	K	K	K	11.1111	H 11%; K 6%; N 6%; Q 6%	46.9697	K 47%; N 6%; Q 6%; E 5%; H 5%; D 3%; R 2%	-35.8586
1425	Q	Q	Q	1	Q	Q	Q	Q	Q	Q	Q	0.9955	Q	Q	Q	Q	Q	22.2222	Q 22%; H 11%	40.9091	Q 41%; H 11%; E 6%; K 3%; L 3%; M 3%; D 2%; I 2%	-18.6869
1426	GAP	GAP	L	0.8081	GAP	GAP	GAP	GAP	GAP	GAP	l	0.5947	GAP	GAP	GAP	GAP	GAP	5.55556	H 6%	3.0303	L 3%; H 2%	2.52525
1427	H	H	H	0.9989	H	H	H	H	H	H	H	0.9991	H	H	H	H	H	16.6667	H 17%; Q 11%; M 6%	18.1818	H 18%; S 8%; L 6%; N 5%; P 5%; Q 5%; R 5%; V 5%; D 3%; M 3%; T 3%; A 2%; C 2%; G 2%	-1.51515
1428	T	T	T	0.9459	T	T	T	T	T	T	T	0.9501	T	T	T	T	T	11.1111	I 11%; A 6%; N 6%; P 6%; S 6%; T 6%	21.2121	T 21%; S 14%; N 8%; A 6%; P 6%; F 5%; I 3%; L 3%; V 3%; K 2%	-10.101
1429	T	T	T	0.9975	T	T	T	T	T	T	T	0.9961	T	T	T	T	T	22.2222	T 22%; A 11%; N 6%; P 6%; S 6%; V 6%	25.7576	T 26%; A 12%; P 9%; N 8%; V 8%; I 5%; L 5%; S 3%	-3.53535
1430	T	T	T	0.9996	T	T	T	T	T	T	T	0.9993	T	T	T	T	T	22.2222	T 22%; I 17%; M 11%; N 11%; L 6%	33.3333	T 33%; I 8%; N 8%; A 6%; M 6%; L 5%; S 5%; P 3%; V 3%; R 2%	-11.1111
1431	GAP	GAP	p	0.3201	GAP	GAP	GAP	GAP	GAP	GAP	p	0.2964	GAP	GAP	GAP	GAP	GAP	0		1.51515	P 2%; T 2%; V 2%	-1.51515
1432	GAP	GAP	h	0.6115	GAP	GAP	GAP	GAP	GAP	GAP	h	0.5772	GAP	GAP	GAP	GAP	GAP	0		0		0
1433	GAP	GAP	p	0.2646	GAP	GAP	GAP	GAP	GAP	GAP	p	0.2511	GAP	GAP	GAP	GAP	GAP	0		0		0
1434	I	I	I	0.9931	I	I	I	I	I	I	I	0.9942	I	I	I	I	I	61.1111	I 61%; T 17%; V 11%	33.3333	I 33%; T 14%; V 9%; G 5%; N 5%; K 3%; M 3%; A 2%; L 2%; S 2%	27.7778
1435	N	N	N	1	N	N	N	N	N	N	N	1	N	N	N	N	N	77.7778	N 78%; F 6%; T 6%	57.5758	N 58%; T 15%; S 3%; V 3%; D 2%; F 2%; H 2%	20.202
1436	GAP	GAP	N	0.9541	GAP	GAP	GAP	GAP	GAP	GAP	N	0.9252	GAP	GAP	GAP	GAP	GAP	11.1111	G 11%; N 11%; S 6%; T 6%	6.06061	N 6%; G 3%; T 3%; S 2%	5.0505
1437	GAP	GAP	f	0.1598	GAP	GAP	GAP	GAP	GAP	GAP	f	0.1552	GAP	GAP	GAP	GAP	GAP	0		0		0
1438	GAP	GAP	a	0.3822	GAP	GAP	GAP	GAP	GAP	GAP	a	0.3928	GAP	GAP	GAP	GAP	GAP	11.1111	N 11%; A 6%	6.06061	I 6%; N 3%; A 2%	5.0505
1439	A	A	A	0.9997	A	A	A	A	A	A	A	0.9965	A	A	A	A	A	33.3333	A 33%; N 17%; T 17%; D 11%; G 6%; S 6%	42.4242	A 42%; T 11%; N 9%; G 8%; D 5%; V 5%; I 2%; P 2%; S 2%	-9.09091
1440	GAP	GAP	v	0.2362	GAP	GAP	GAP	GAP	GAP	GAP	v	0.2584	GAP	GAP	GAP	GAP	GAP	11.1111	H 11%; I 11%; A 6%; L 6%; V 6%	3.0303	H 3%; I 3%; A 2%; F 2%; L 2%; V 2%	8.08081
1441	L	L	L	0.9806	L	L	L	L	L	L	L	0.992	L	L	L	L	L	22.2222	I 22%; L 17%; N 17%; H 11%; S 11%; C 6%; F 6%; M 6%	31.8182	S 32%; L 27%; I 6%; N 5%; E 3%; F 3%; H 3%; C 2%; M 2%	-9.59596
1442	S	S	S	0.997	S	S	S	S	S	S	S	0.9988	S	S	S	S	S	44.4444	N 44%; S 28%; H 11%; F 6%; G 6%	22.7273	N 23%; S 23%; G 18%; A 3%; C 3%; H 3%; T 3%; E 2%; F 2%; K 2%; V 2%	21.7172
1443	S	S	S	0.9992	S	S	S	S	S	S	S	0.9933	S	S	S	S	S	44.4444	N 44%; H 17%; S 17%; G 11%; T 6%	33.3333	S 33%; N 17%; T 15%; G 8%; H 5%; C 2%; D 2%; P 2%	11.1111
1444	G	G	G	1	G	G	G	G	G	G	G	1	G	G	G	G	G	50	G 50%; N 22%; H 17%; A 6%	39.3939	G 39%; A 6%; K 6%; N 6%; V 6%; E 5%; H 5%; R 5%; T 3%	10.6061
1445	GAP	GAP	g	0.4029	GAP	GAP	GAP	GAP	GAP	GAP	g	0.429	GAP	GAP	GAP	GAP	GAP	11.1111	G 11%; D 6%	3.0303	G 3%; D 2%	8.08081
1446	GAP	GAP	g	0.3553	GAP	GAP	GAP	GAP	GAP	GAP	g	0.4099	GAP	GAP	GAP	GAP	GAP	11.1111	G 11%	3.0303	G 3%	8.08081
1447	GAP	GAP	v	0.1796	GAP	GAP	GAP	GAP	GAP	GAP	v	0.2157	GAP	GAP	GAP	GAP	GAP	11.1111	V 11%	3.0303	V 3%	8.08081
1448	D	D	D	1	D	D	D	D	D	D	D	0.9999	D	D	D	D	D	72.2222	D 72%; H 17%; E 6%; V 6%	54.5455	D 55%; N 14%; H 5%; S 5%; C 3%; E 3%; T 3%; V 2%; Y 2%	17.6768
1449	A	A	A	0.9893	A	A	A	A	A	A	A	0.9234	A	A	A	A	A	38.8889	V 39%; I 22%; A 11%; T 11%; F 6%; L 6%; P 6%	27.2727	A 27%; T 14%; V 12%; P 11%; G 9%; I 8%; D 3%; C 2%; F 2%; L 2%; S 2%	11.6162
1450	GAP	GAP	h	0.1756	GAP	GAP	GAP	GAP	GAP	GAP	h	0.1644	GAP	GAP	GAP	GAP	GAP	0		0		0
1451	GAP	GAP	h	0.1356	GAP	GAP	GAP	GAP	GAP	GAP	h	0.1264	GAP	GAP	GAP	GAP	GAP	0		0		0
1452	GAP	GAP	v	0.1759	GAP	GAP	GAP	GAP	GAP	GAP	v	0.2075	GAP	GAP	GAP	GAP	GAP	5.55556	I 6%; L 6%; V 6%	1.51515	G 2%; I 2%; L 2%; N 2%; S 2%; V 2%	4.0404
1453	L	L	L	0.9995	L	L	L	L	L	L	L	0.9999	L	L	L	L	L	50	L 50%; M 17%; V 17%; I 11%; F 6%	51.5152	L 52%; S 9%; V 6%; I 5%; M 5%; F 2%; K 2%; T 2%	-1.51515
1454	GAP	GAP	a	0.4778	GAP	GAP	GAP	GAP	GAP	GAP	a	0.4591	GAP	GAP	GAP	GAP	GAP	0		1.51515	A 2%	-1.51515
1455	M	M	M	0.9984	M	M	M	M	M	M	M	1	M	M	M	M	M	88.8889	M 89%; I 11%	36.3636	M 36%; L 12%; T 11%; A 5%; V 5%; F 3%; I 3%; P 3%; S 3%; G 2%; N 2%	52.5252
1456	T	T	a	0.4063	a	T	FALSE	a	T	T	T	0.8181	T	T	T	T	FALSE	72.2222	T 72%; A 11%; R 11%; S 6%	21.2121	T 21%; V 21%; A 20%; S 11%; E 5%; I 5%; G 3%; R 3%; M 2%	51.0101
1457	E	E	E	0.9997	E	E	E	E	E	E	E	1	E	E	E	E	E	100	E 100%	72.7273	E 73%; K 5%; A 3%; D 3%; N 3%; Q 3%	27.2727
1458	N	N	n	0.5889	n	N	n	n	N	N	n	0.5924	n	N	n	n	n	50	N 50%; S 28%; D 22%	34.8485	D 35%; N 24%; S 14%; E 11%; T 3%; H 2%; K 2%; Q 2%; V 2%	15.1515
1459	GAP	GAP	s	0.3995	GAP	GAP	GAP	GAP	GAP	GAP	s	0.3864	GAP	GAP	GAP	GAP	GAP	0		0		0
1460	P	P	P	1	P	P	P	P	P	P	P	1	P	P	P	P	P	72.2222	P 72%; S 11%; L 6%; N 6%	65.1515	P 65%; A 9%; S 9%; H 6%; L 2%; N 2%	7.07071
1461	GAP	GAP	g	0.3413	GAP	GAP	GAP	GAP	GAP	GAP	g	0.3029	GAP	GAP	GAP	GAP	GAP	5.55556	T 6%	3.0303	A 3%; T 2%	2.52525
1462	G	G	G	0.8744	G	G	G	G	V	V	V	0.9432	V	V	V	V	FALSE	22.2222	E 22%; V 22%; A 17%; P 17%; G 6%; I 6%; Q 6%; S 6%	28.7879	G 29%; S 15%; E 9%; V 9%; A 8%; N 8%; D 5%; P 5%; R 3%; I 2%; Q 2%; T 2%	-6.56566
1463	G	G	G	0.9997	G	G	G	G	G	G	G	0.9999	G	G	G	G	G	38.8889	A 39%; G 28%; D 11%; V 11%; L 6%; S 6%	48.4848	G 48%; A 17%; V 6%; D 5%; K 5%; S 5%; E 3%; L 3%; N 3%	-9.59596
1464	GAP	GAP	p	0.1784	GAP	GAP	GAP	GAP	GAP	GAP	p	0.2189	GAP	GAP	GAP	GAP	GAP	22.2222	P 22%; A 11%; H 6%	6.06061	P 6%; A 3%; H 2%	16.1616
1465	GAP	GAP	l	0.5388	GAP	GAP	GAP	GAP	GAP	GAP	l	0.5393	GAP	GAP	GAP	GAP	GAP	11.1111	L 11%; E 6%	3.0303	L 3%; E 2%	8.08081
1466	GAP	GAP	l	0.2945	GAP	GAP	GAP	GAP	GAP	GAP	l	0.2955	GAP	GAP	GAP	GAP	GAP	11.1111	A 11%; H 11%; S 11%; G 6%; L 6%	3.0303	A 3%; H 3%; S 3%; G 2%; L 2%	8.08081
1467	GAP	GAP	v	0.1643	GAP	GAP	GAP	GAP	GAP	GAP	v	0.1743	GAP	GAP	GAP	GAP	GAP	11.1111	V 11%; A 6%; T 6%	3.0303	V 3%; A 2%; T 2%	8.08081
1468	GAP	GAP	p	0.4592	GAP	GAP	GAP	GAP	GAP	GAP	p	0.4473	GAP	GAP	GAP	GAP	GAP	0		0		0
1469	GAP	GAP	p	0.4592	GAP	GAP	GAP	GAP	GAP	GAP	p	0.4473	GAP	GAP	GAP	GAP	GAP	0		0		0
1470	GAP	GAP	y	0.5112	GAP	GAP	GAP	GAP	GAP	GAP	y	0.4992	GAP	GAP	GAP	GAP	GAP	0		0		0
1471	GAP	GAP	s	0.3171	GAP	GAP	GAP	GAP	GAP	GAP	s	0.3078	GAP	GAP	GAP	GAP	GAP	0		0		0
1472	GAP	GAP	r	0.3895	GAP	GAP	GAP	GAP	GAP	GAP	r	0.3786	GAP	GAP	GAP	GAP	GAP	0		0		0
1473	GAP	GAP	D	0.9225	GAP	GAP	GAP	GAP	GAP	GAP	D	0.9255	GAP	GAP	GAP	GAP	GAP	22.2222	D 22%	6.06061	D 6%	16.1616
1474	GAP	GAP	h	0.7212	GAP	GAP	GAP	GAP	GAP	GAP	h	0.7291	GAP	GAP	GAP	GAP	GAP	11.1111	H 11%; A 6%; S 6%	3.0303	H 3%; A 2%; S 2%	8.08081
1475	GAP	GAP	a	0.302	GAP	GAP	GAP	GAP	GAP	GAP	a	0.3289	GAP	GAP	GAP	GAP	GAP	5.55556	A 6%	1.51515	A 2%	4.0404
1476	GAP	GAP	h	0.4579	GAP	GAP	GAP	GAP	GAP	GAP	h	0.5164	GAP	GAP	GAP	GAP	GAP	16.6667	H 17%	4.54545	H 5%	12.1212
1477	GAP	GAP	a	0.4369	GAP	GAP	GAP	GAP	GAP	GAP	a	0.4638	GAP	GAP	GAP	GAP	GAP	5.55556	A 6%	1.51515	A 2%	4.0404
1478	GAP	GAP	h	0.5086	GAP	GAP	GAP	GAP	GAP	GAP	h	0.5647	GAP	GAP	GAP	GAP	GAP	16.6667	H 17%	4.54545	H 5%	12.1212
1479	GAP	GAP	A	0.8465	GAP	GAP	GAP	GAP	GAP	GAP	A	0.8506	GAP	GAP	GAP	GAP	GAP	5.55556	A 6%	1.51515	A 2%	4.0404
1480	GAP	GAP	h	0.3013	GAP	GAP	GAP	GAP	GAP	GAP	h	0.3309	GAP	GAP	GAP	GAP	GAP	5.55556	H 6%	1.51515	H 2%	4.0404
1481	GAP	GAP	a	0.2161	GAP	GAP	GAP	GAP	GAP	GAP	a	0.2413	GAP	GAP	GAP	GAP	GAP	5.55556	A 6%	1.51515	A 2%	4.0404
1482	GAP	GAP	A	0.8465	GAP	GAP	GAP	GAP	GAP	GAP	A	0.8506	GAP	GAP	GAP	GAP	GAP	5.55556	A 6%	1.51515	A 2%	4.0404
1483	GAP	GAP	m	0.3333	GAP	GAP	GAP	GAP	GAP	GAP	m	0.3225	GAP	GAP	GAP	GAP	GAP	0		0		0
1484	GAP	GAP	p	0.4592	GAP	GAP	GAP	GAP	GAP	GAP	p	0.4473	GAP	GAP	GAP	GAP	GAP	0		0		0
1485	GAP	GAP	n	0.3269	GAP	GAP	GAP	GAP	GAP	GAP	n	0.3167	GAP	GAP	GAP	GAP	GAP	0		0		0
1486	GAP	GAP	r	0.3895	GAP	GAP	GAP	GAP	GAP	GAP	r	0.3786	GAP	GAP	GAP	GAP	GAP	0		0		0
1487	GAP	GAP	l	0.5059	GAP	GAP	GAP	GAP	GAP	GAP	l	0.4948	GAP	GAP	GAP	GAP	GAP	0		0		0
1488	GAP	GAP	l	0.5059	GAP	GAP	GAP	GAP	GAP	GAP	l	0.4948	GAP	GAP	GAP	GAP	GAP	0		0		0
1489	GAP	GAP	g	0.4958	GAP	GAP	GAP	GAP	GAP	GAP	g	0.4841	GAP	GAP	GAP	GAP	GAP	0		0		0
1490	GAP	GAP	s	0.3171	GAP	GAP	GAP	GAP	GAP	GAP	s	0.3078	GAP	GAP	GAP	GAP	GAP	0		0		0
1491	GAP	GAP	i	0.3585	GAP	GAP	GAP	GAP	GAP	GAP	i	0.3486	GAP	GAP	GAP	GAP	GAP	0		0		0
1492	GAP	GAP	d	0.3965	GAP	GAP	GAP	GAP	GAP	GAP	d	0.3858	GAP	GAP	GAP	GAP	GAP	0		0		0
1493	GAP	GAP	h	0.3416	GAP	GAP	GAP	GAP	GAP	GAP	h	0.3306	GAP	GAP	GAP	GAP	GAP	0		0		0
1494	GAP	GAP	f	0.4998	GAP	GAP	GAP	GAP	GAP	GAP	f	0.488	GAP	GAP	GAP	GAP	GAP	0		0		0
1495	GAP	GAP	a	0.2804	GAP	GAP	GAP	GAP	GAP	GAP	a	0.307	GAP	GAP	GAP	GAP	GAP	5.55556	A 6%	1.51515	A 2%	4.0404
1496	GAP	GAP	d	0.2258	GAP	GAP	GAP	GAP	GAP	GAP	h	0.2538	GAP	GAP	GAP	GAP	GAP	11.1111	H 11%; L 6%	3.0303	H 3%; L 2%	8.08081
1497	GAP	GAP	m	0.3605	GAP	GAP	GAP	GAP	GAP	GAP	m	0.3685	GAP	GAP	GAP	GAP	GAP	11.1111	A 11%; M 6%	3.0303	A 3%; M 2%	8.08081
1498	V	V	V	0.992	V	V	V	V	V	V	V	0.9447	V	V	V	V	V	38.8889	L 39%; V 17%; F 11%; I 11%; A 6%; M 6%; Q 6%; S 6%	27.2727	V 27%; L 14%; S 12%; A 11%; M 11%; I 8%; F 5%; R 3%; P 2%; Q 2%; T 2%	11.6162
1499	L	L	L	1	L	L	L	L	L	L	L	1	L	L	L	L	L	55.5556	L 56%; I 22%; M 17%; F 6%	77.2727	L 77%; I 9%; M 5%; F 3%; P 2%; T 2%	-21.7172
1500	K	K	K	1	K	K	K	K	K	K	K	0.9861	K	K	K	K	K	33.3333	N 33%; K 17%; M 17%; Q 17%; G 6%; R 6%; S 6%	66.6667	K 67%; N 12%; Q 8%; M 5%; E 2%; G 2%; R 2%; S 2%	-33.3333
1501	GAP	GAP	s	0.1526	GAP	GAP	GAP	GAP	GAP	GAP	m	0.188	GAP	GAP	GAP	GAP	GAP	11.1111	S 11%; M 6%; R 6%	3.0303	S 3%; E 2%; M 2%; R 2%	8.08081
1502	R	R	R	1	R	R	R	R	R	R	R	0.9999	R	R	R	R	R	61.1111	R 61%; M 17%	78.7879	R 79%; M 5%; Q 3%; G 2%; K 2%; S 2%	-17.6768
1503	A	A	A	0.9998	A	A	A	A	A	A	A	0.9999	A	A	A	A	A	27.7778	A 28%; G 11%; D 6%; I 6%; M 6%; T 6%; V 6%	43.9394	A 44%; T 21%; V 8%; S 5%; D 3%; G 3%; E 2%; I 2%; M 2%	-16.1616
1504	C	C	r	0.6859	r	C	FALSE	r	C	C	C	0.9805	C	C	C	C	FALSE	44.4444	H 44%; C 28%; R 6%; S 6%	28.7879	R 29%; H 21%; C 18%; L 12%; Q 3%; S 3%; D 2%; G 2%; I 2%; Y 2%	15.6566
1505	GAP	GAP	s	0.3932	GAP	GAP	GAP	GAP	GAP	GAP	s	0.4456	GAP	GAP	GAP	GAP	GAP	11.1111	A 11%; C 6%; G 6%; S 6%	3.0303	A 3%; C 2%; G 2%; S 2%	8.08081
1506	S	S	S	1	S	S	S	S	S	S	S	0.9999	S	S	S	S	S	50	S 50%; T 22%; A 6%; E 6%; G 6%	75.7576	S 76%; T 9%; G 3%; A 2%; E 2%; F 2%; N 2%	-25.7576
1507	D	D	D	0.9983	D	D	D	D	D	D	d	0.7473	d	D	d	d	d	33.3333	E 33%; D 17%; Q 17%; N 11%; P 6%; T 6%	51.5152	D 52%; E 24%; N 6%; Q 5%; K 3%; P 2%; S 2%; T 2%	-18.1818
1508	GAP	GAP	e	0.3383	GAP	GAP	GAP	GAP	GAP	GAP	e	0.2798	GAP	GAP	GAP	GAP	GAP	11.1111	N 11%; A 6%	3.0303	E 3%; N 3%; A 2%	8.08081
1509	GAP	GAP	l	0.4635	GAP	GAP	GAP	GAP	GAP	GAP	l	0.4062	GAP	GAP	GAP	GAP	GAP	11.1111	H 11%	3.0303	H 3%; L 3%	8.08081
1510	GAP	GAP	a	0.5776	GAP	GAP	GAP	GAP	GAP	GAP	a	0.6042	GAP	GAP	GAP	GAP	GAP	11.1111	A 11%	3.0303	A 3%	8.08081
1511	GAP	GAP	l	0.7174	GAP	GAP	GAP	GAP	GAP	GAP	l	0.7392	GAP	GAP	GAP	GAP	GAP	11.1111	L 11%	3.0303	L 3%	8.08081
1512	GAP	GAP	i	0.5814	GAP	GAP	GAP	GAP	GAP	GAP	i	0.6073	GAP	GAP	GAP	GAP	GAP	11.1111	I 11%	3.0303	I 3%	8.08081
1513	GAP	GAP	e	0.6473	GAP	GAP	GAP	GAP	GAP	GAP	e	0.6717	GAP	GAP	GAP	GAP	GAP	11.1111	E 11%	3.0303	E 3%	8.08081
1514	A	A	A	1	A	A	A	A	A	A	A	0.9999	A	A	A	A	A	44.4444	A 44%; I 22%; E 6%; H 6%; V 6%	65.1515	A 65%; V 12%; I 6%; E 3%; T 3%; H 2%; P 2%	-20.7071
1515	E	E	E	0.9999	E	E	E	E	E	E	E	0.9907	E	E	E	E	E	50	E 50%; N 28%; D 6%; Q 6%; S 6%	62.1212	E 62%; N 12%; D 5%; Q 5%; G 3%; K 3%; R 3%; A 2%; S 2%	-12.1212
1516	L	L	L	1	L	L	L	L	L	L	L	1	L	L	L	L	L	72.2222	L 72%; I 17%	86.3636	L 86%; I 5%; F 2%; P 2%; V 2%	-14.1414
1517	GAP	GAP	L	0.9808	GAP	GAP	GAP	GAP	GAP	GAP	L	0.9807	GAP	GAP	GAP	GAP	GAP	16.6667	L 17%	7.57576	L 8%	9.09091
1518	H	H	H	1	H	H	H	H	H	H	H	1	H	H	H	H	H	27.7778	H 28%; Q 22%; F 6%; L 6%; N 6%	53.0303	H 53%; Q 17%; L 6%; F 5%; R 5%; D 2%; N 2%; Y 2%	-25.2525
1519	A	A	A	0.9938	A	A	A	A	A	A	A	0.9988	A	A	A	A	A	27.7778	A 28%; D 11%; H 11%; N 11%	27.2727	A 27%; D 12%; S 11%; T 8%; V 8%; N 6%; H 5%; I 5%; G 2%; L 2%; P 2%; Q 2%	0.505051
1520	S	S	S	0.9516	S	S	S	S	S	S	S	0.9511	S	S	S	S	S	16.6667	Y 17%; A 11%; S 11%; C 6%; H 6%; L 6%; M 6%	39.3939	L 39%; S 15%; M 6%; P 6%; Y 6%; V 5%; A 3%; F 3%; C 2%; H 2%	-22.7273
1521	GAP	GAP	c	0.1231	GAP	GAP	GAP	GAP	GAP	GAP	t	0.1155	GAP	GAP	GAP	GAP	GAP	11.1111	Q 11%; H 6%; T 6%	3.0303	Q 3%; H 2%; T 2%	8.08081
1522	GAP	GAP	p	0.4592	GAP	GAP	GAP	GAP	GAP	GAP	p	0.4473	GAP	GAP	GAP	GAP	GAP	0		0		0
1523	GAP	GAP	t	0.3278	GAP	GAP	GAP	GAP	GAP	GAP	t	0.3179	GAP	GAP	GAP	GAP	GAP	0		0		0
1524	GAP	GAP	a	0.3523	GAP	GAP	GAP	GAP	GAP	GAP	a	0.3424	GAP	GAP	GAP	GAP	GAP	0		0		0
1525	GAP	GAP	a	0.3523	GAP	GAP	GAP	GAP	GAP	GAP	a	0.3424	GAP	GAP	GAP	GAP	GAP	0		0		0
1526	GAP	GAP	s	0.278	GAP	GAP	GAP	GAP	GAP	GAP	s	0.3025	GAP	GAP	GAP	GAP	GAP	5.55556	S 6%	1.51515	S 2%	4.0404
1527	GAP	GAP	n	0.2201	GAP	GAP	GAP	GAP	GAP	GAP	n	0.2315	GAP	GAP	GAP	GAP	GAP	5.55556	N 6%; S 6%	3.0303	I 3%; N 2%; S 2%	2.52525
1528	GAP	GAP	s	0.2037	GAP	GAP	GAP	GAP	GAP	GAP	l	0.2267	GAP	GAP	GAP	GAP	GAP	5.55556	I 6%; L 6%	4.54545	S 5%; I 2%; L 2%	1.0101
1529	GAP	GAP	s	0.1914	GAP	GAP	GAP	GAP	GAP	GAP	s	0.2049	GAP	GAP	GAP	GAP	GAP	22.2222	Q 22%; S 11%; D 6%; T 6%	6.06061	Q 6%; S 6%; D 2%; K 2%; N 2%; T 2%	16.1616
1530	N	N	N	0.9933	N	N	N	N	N	N	N	0.9931	N	N	N	N	N	16.6667	I 17%; L 17%; N 17%; S 11%; F 6%; M 6%; V 6%	45.4545	N 45%; I 8%; G 6%; K 6%; S 6%; L 5%; F 3%; Y 3%; A 2%; M 2%; R 2%; T 2%; V 2%	-28.7879
1531	Q	Q	Q	0.9999	Q	Q	Q	Q	Q	Q	Q	1	Q	Q	Q	Q	Q	72.2222	Q 72%; L 6%	53.0303	Q 53%; H 9%; K 6%; R 6%; E 3%; N 3%; P 3%; V 3%; L 2%; S 2%	19.1919
1532	GAP	GAP	d	0.7996	GAP	GAP	GAP	GAP	GAP	GAP	D	0.8003	GAP	GAP	GAP	GAP	GAP	5.55556	D 6%	4.54545	D 5%	1.0101
1533	GAP	GAP	y	0.2441	GAP	GAP	GAP	GAP	GAP	GAP	y	0.2778	GAP	GAP	GAP	GAP	GAP	5.55556	Y 6%	1.51515	Y 2%	4.0404
1534	GAP	GAP	q	0.2527	GAP	GAP	GAP	GAP	GAP	GAP	q	0.2824	GAP	GAP	GAP	GAP	GAP	5.55556	Q 6%	1.51515	Q 2%	4.0404
1535	GAP	GAP	l	0.4876	GAP	GAP	GAP	GAP	GAP	GAP	l	0.5703	GAP	GAP	GAP	GAP	GAP	16.6667	L 17%	4.54545	L 5%; Y 3%	12.1212
1536	E	E	E	0.9999	E	E	E	E	E	E	E	0.9976	E	E	E	E	E	66.6667	E 67%; Q 11%; D 6%; G 6%; H 6%	68.1818	E 68%; D 11%; H 5%; Q 5%; G 2%; M 2%; N 2%; P 2%; S 2%	-1.51515
1537	GAP	GAP	e	0.5235	GAP	GAP	GAP	GAP	GAP	GAP	e	0.4803	GAP	GAP	GAP	GAP	GAP	22.2222	D 22%	6.06061	D 6%; A 2%; E 2%	16.1616
1538	GAP	GAP	q	0.1878	GAP	GAP	GAP	GAP	GAP	GAP	q	0.216	GAP	GAP	GAP	GAP	GAP	11.1111	Q 11%; H 6%; L 6%	3.0303	Q 3%; G 2%; H 2%; K 2%; L 2%; P 2%; V 2%	8.08081
1539	E	E	E	0.9988	E	E	E	E	E	E	E	0.9769	E	E	E	E	E	61.1111	D 61%; E 22%; K 6%	51.5152	E 52%; D 20%; A 6%; K 3%; Q 3%; T 3%; G 2%; P 2%	9.59596
1540	P	P	P	0.9588	P	P	P	P	A	A	t	0.5441	t	A	FALSE	A	FALSE	50	T 50%; A 28%; L 6%; M 6%	34.8485	T 35%; P 26%; A 8%; S 6%; M 5%; L 3%; Q 3%; D 2%; H 2%; N 2%	15.1515
1541	K	K	K	1	K	K	K	K	K	K	K	0.9987	K	K	K	K	K	66.6667	K 67%; N 11%; R 6%; S 6%	69.697	K 70%; Q 6%; N 5%; D 3%; P 3%; R 3%; E 2%; S 2%	-3.03031
1542	L	L	L	1	L	L	L	L	L	L	L	0.9997	L	L	L	L	L	27.7778	L 28%; H 22%; Q 22%; I 6%; R 6%	45.4545	L 45%; I 8%; V 8%; F 6%; H 6%; P 6%; Q 6%; S 3%; C 2%; N 2%; R 2%	-17.6768
1543	GAP	GAP	n	0.7924	GAP	GAP	GAP	GAP	GAP	GAP	N	0.8209	GAP	GAP	GAP	GAP	GAP	16.6667	N 17%	4.54545	N 5%	12.1212
1544	GAP	GAP	s	0.4558	GAP	GAP	GAP	GAP	GAP	GAP	s	0.4914	GAP	GAP	GAP	GAP	GAP	5.55556	S 6%	1.51515	S 2%	4.0404
1545	GAP	GAP	i	0.4105	GAP	GAP	GAP	GAP	GAP	GAP	i	0.3991	GAP	GAP	GAP	GAP	GAP	0		0		0
1546	GAP	GAP	y	0.2904	GAP	GAP	GAP	GAP	GAP	GAP	y	0.3077	GAP	GAP	GAP	GAP	GAP	22.2222	L 22%; Y 6%	6.06061	L 6%; Y 2%	16.1616
1547	L	L	L	0.9998	L	L	L	L	L	L	L	0.9946	L	L	L	L	L	38.8889	L 39%; F 22%; I 6%; M 6%	69.697	L 70%; F 11%; I 3%; M 3%; P 3%	-30.8081
1548	A	A	A	0.9693	A	A	A	A	A	A	a	0.4628	a	A	a	a	a	22.2222	L 22%; Q 11%; S 11%; T 11%; H 6%; I 6%; P 6%	30.303	A 30%; V 12%; S 11%; E 8%; L 8%; I 5%; Q 5%; G 3%; T 3%; D 2%; H 2%; K 2%; P 2%	-8.08081
1549	R	R	R	1	R	R	R	R	R	R	R	0.9998	R	R	R	R	R	27.7778	R 28%; H 22%; G 6%; N 6%; S 6%	69.697	R 70%; H 8%; S 6%; G 2%; K 2%; N 2%	-41.9192
1550	S	S	S	1	S	S	S	S	S	S	S	0.9994	S	S	S	S	S	27.7778	S 28%; F 22%; A 6%; P 6%; V 6%	65.1515	S 65%; T 8%; F 6%; A 2%; C 2%; P 2%; V 2%	-37.3737
1551	Q	Q	Q	1	Q	Q	Q	Q	Q	Q	Q	0.9973	Q	Q	Q	Q	Q	11.1111	K 11%; N 11%; Q 11%; E 6%; L 6%; M 6%; R 6%	53.0303	Q 53%; L 11%; H 5%; K 3%; N 3%; R 3%; E 2%; M 2%; Y 2%	-41.9192
1552	S	S	S	1	S	S	S	S	S	S	S	1	S	S	S	S	S	33.3333	S 33%; A 6%; I 6%	69.697	S 70%; I 5%; A 2%; R 2%; V 2%	-36.3636
1553	H	H	H	1	H	H	H	H	H	H	H	0.9636	H	H	H	H	H	11.1111	Y 11%; F 6%; H 6%; N 6%; T 6%	48.4848	H 48%; Q 11%; N 8%; F 3%; Y 3%; R 2%; T 2%	-37.3737
1554	K	K	K	1	K	K	K	K	K	K	K	0.9997	K	K	K	K	K	22.2222	K 22%; C 6%; E 6%; N 6%	62.1212	K 62%; N 5%; R 5%; C 2%; E 2%; M 2%; Q 2%	-39.899
1555	S	S	S	0.9023	S	S	S	S	S	S	S	0.9699	S	S	S	S	S	11.1111	A 11%; S 11%; G 6%; K 6%; P 6%	36.3636	T 36%; L 12%; I 11%; S 8%; A 5%; F 3%; G 2%; K 2%; P 2%	-25.2525
1556	L	L	f	0.7518	f	L	FALSE	f	F	L	F	0.828	F	FALSE	FALSE	F	F	16.6667	F 17%; L 17%; S 6%	31.8182	F 32%; L 29%; I 8%; Q 3%; R 3%; V 3%; S 2%	-15.1515
1557	GAP	GAP	t	0.2999	GAP	GAP	GAP	GAP	GAP	GAP	t	0.2807	GAP	GAP	GAP	GAP	GAP	0		3.0303	L 3%; T 3%	-3.0303
1558	GAP	GAP	v	0.26	GAP	GAP	GAP	GAP	GAP	GAP	v	0.2435	GAP	GAP	GAP	GAP	GAP	0		3.0303	G 3%; I 2%; V 2%	-3.0303
1559	GAP	GAP	g	0.6936	GAP	GAP	GAP	GAP	GAP	GAP	g	0.6715	GAP	GAP	GAP	GAP	GAP	0		3.0303	G 3%	-3.0303
1560	S	S	G	0.8487	G	S	FALSE	G	S	S	G	0.8204	G	S	FALSE	G	G	16.6667	N 17%; S 17%; G 11%; H 11%	27.2727	G 27%; S 21%; A 8%; N 8%; D 5%; H 5%; K 3%; P 3%; T 3%; R 2%	-10.6061
1561	E	E	E	0.8769	E	E	E	E	E	E	e	0.5266	e	E	e	e	e	27.7778	N 28%; D 11%; E 11%; H 6%; S 6%	40.9091	E 41%; D 23%; N 12%; G 6%; H 2%; S 2%	-13.1313
1562	GAP	GAP	h	0.1933	GAP	GAP	GAP	GAP	GAP	GAP	h	0.179	GAP	GAP	GAP	GAP	GAP	0		0		0
1563	H	H	H	1	H	H	H	H	H	H	H	0.9993	H	H	H	H	H	33.3333	H 33%; N 11%; Q 6%	45.4545	H 45%; L 9%; Q 8%; P 5%; N 3%; F 2%; R 2%; W 2%	-12.1212
1564	P	P	P	0.9998	P	P	P	P	P	P	P	0.9974	P	P	P	P	P	16.6667	P 17%; H 11%; N 11%; L 6%; R 6%	40.9091	P 41%; S 8%; A 5%; L 5%; N 5%; H 3%; I 3%; R 3%; F 2%; G 2%; V 2%	-24.2424
1565	GAP	GAP	p	0.6625	GAP	GAP	GAP	GAP	GAP	GAP	p	0.6862	GAP	GAP	GAP	GAP	GAP	5.55556	P 6%	1.51515	P 2%	4.0404
1566	GAP	GAP	i	0.5469	GAP	GAP	GAP	GAP	GAP	GAP	i	0.5718	GAP	GAP	GAP	GAP	GAP	5.55556	I 6%	1.51515	I 2%	4.0404
1567	GAP	GAP	p	0.6625	GAP	GAP	GAP	GAP	GAP	GAP	p	0.6862	GAP	GAP	GAP	GAP	GAP	5.55556	P 6%	1.51515	P 2%	4.0404
1568	GAP	GAP	i	0.5469	GAP	GAP	GAP	GAP	GAP	GAP	i	0.5718	GAP	GAP	GAP	GAP	GAP	5.55556	I 6%	1.51515	I 2%	4.0404
1569	GAP	GAP	s	0.5034	GAP	GAP	GAP	GAP	GAP	GAP	s	0.5292	GAP	GAP	GAP	GAP	GAP	5.55556	S 6%	1.51515	S 2%	4.0404
1570	GAP	GAP	I	0.9018	GAP	GAP	GAP	GAP	GAP	GAP	I	0.9035	GAP	GAP	GAP	GAP	GAP	5.55556	I 6%	3.0303	I 3%	2.52525
1571	GAP	GAP	h	0.4201	GAP	GAP	GAP	GAP	GAP	GAP	p	0.3906	GAP	GAP	GAP	GAP	GAP	5.55556	P 6%	3.0303	H 3%; P 2%	2.52525
1572	GAP	GAP	q	0.2837	GAP	GAP	GAP	GAP	GAP	GAP	q	0.2311	GAP	GAP	GAP	GAP	GAP	5.55556	I 6%	3.0303	Q 3%; I 2%	2.52525
1573	GAP	GAP	h	0.2931	GAP	GAP	GAP	GAP	GAP	GAP	h	0.3348	GAP	GAP	GAP	GAP	GAP	5.55556	H 6%; Q 6%	1.51515	H 2%; N 2%; Q 2%; S 2%	4.0404
1574	S	S	S	0.9945	S	S	S	S	S	S	S	0.8415	S	S	S	S	S	22.2222	N 22%; H 11%; T 11%; G 6%; K 6%; R 6%; S 6%	27.2727	S 27%; N 11%; L 8%; P 8%; I 6%; H 3%; T 3%; V 3%; C 2%; D 2%; E 2%; G 2%; K 2%; R 2%	-5.05051
1575	L	L	L	0.9998	L	L	L	L	L	L	L	0.9997	L	L	L	L	L	33.3333	L 33%; N 17%; I 6%; S 6%; V 6%; Y 6%	36.3636	L 36%; F 15%; I 6%; V 6%; N 5%; P 5%; S 3%; M 2%; T 2%; Y 2%	-3.0303
1576	GAP	GAP	l	0.7745	GAP	GAP	GAP	GAP	GAP	GAP	L	0.8005	GAP	GAP	GAP	GAP	GAP	5.55556	L 6%	1.51515	L 2%	4.0404
1577	GAP	GAP	D	0.8698	GAP	GAP	GAP	GAP	GAP	GAP	D	0.9461	GAP	GAP	GAP	GAP	GAP	11.1111	D 11%; V 6%	3.0303	D 3%; V 2%	8.08081
1578	E	E	E	1	E	E	E	E	E	E	E	0.9999	E	E	E	E	E	33.3333	E 33%; Q 33%; D 6%; T 6%	54.5455	E 55%; D 11%; Q 9%; C 2%; K 2%; S 2%; T 2%	-21.2121
1579	T	T	T	0.9969	T	T	T	T	T	T	T	0.9934	T	T	T	T	T	38.8889	T 39%; A 17%; I 6%; N 6%; S 6%; V 6%	36.3636	T 36%; N 12%; S 11%; A 9%; P 5%; M 3%; I 2%; Q 2%; V 2%	2.52525
1580	GAP	GAP	i	0.3128	GAP	GAP	GAP	GAP	GAP	GAP	i	0.2873	GAP	GAP	GAP	GAP	GAP	0		1.51515	I 2%	-1.51515
1581	L	L	L	0.9997	L	L	L	L	L	L	L	0.9999	L	L	L	L	L	77.7778	L 78%	59.0909	L 59%; G 6%; P 5%; S 5%; V 3%; K 2%; Q 2%	18.6869
1582	GAP	GAP	a	0.3378	GAP	GAP	GAP	GAP	GAP	GAP	a	0.38	GAP	GAP	GAP	GAP	GAP	5.55556	A 6%	1.51515	A 2%	4.0404
1583	P	P	P	0.9998	P	P	P	P	P	P	P	1	P	P	P	P	P	66.6667	P 67%; A 6%; L 6%; Q 6%	62.1212	P 62%; A 8%; S 8%; T 5%; L 3%; Q 3%; C 2%; H 2%; I 2%	4.54545
1584	P	P	P	1	P	P	P	P	P	P	P	0.9995	P	P	P	P	P	72.2222	P 72%; I 6%; V 6%	71.2121	P 71%; S 6%; R 5%; G 3%; A 2%; I 2%; L 2%; T 2%; V 2%	1.0101
1585	GAP	GAP	c	0.4458	GAP	GAP	GAP	GAP	GAP	GAP	c	0.422	GAP	GAP	GAP	GAP	GAP	0		1.51515	C 2%	-1.51515
1586	GAP	GAP	s	0.4993	GAP	GAP	GAP	GAP	GAP	GAP	s	0.4763	GAP	GAP	GAP	GAP	GAP	0		1.51515	S 2%	-1.51515
1587	GAP	GAP	f	0.6918	GAP	GAP	GAP	GAP	GAP	GAP	f	0.6711	GAP	GAP	GAP	GAP	GAP	0		1.51515	F 2%	-1.51515
1588	L	L	L	1	L	L	L	L	L	L	L	1	L	L	L	L	L	55.5556	L 56%; R 22%	63.6364	L 64%; R 6%; F 5%; M 5%; A 2%; I 2%; Q 2%; S 2%; V 2%; W 2%	-8.08081
1589	P	P	P	1	P	P	P	P	P	P	P	1	P	P	P	P	P	61.1111	P 61%; A 6%; Q 6%; S 6%	62.1212	P 62%; A 6%; Q 5%; H 3%; L 3%; S 3%; T 3%; G 2%; K 2%	-1.0101
1590	GAP	GAP	a	0.3708	GAP	GAP	GAP	GAP	GAP	GAP	a	0.3407	GAP	GAP	GAP	GAP	GAP	16.6667	T 17%; S 6%	4.54545	T 5%; S 2%	12.1212
1591	GAP	GAP	v	0.1688	GAP	GAP	GAP	GAP	GAP	GAP	v	0.175	GAP	GAP	GAP	GAP	GAP	11.1111	V 11%; A 6%; T 6%	3.0303	V 3%; A 2%; T 2%	8.08081
1592	GAP	GAP	g	0.6083	GAP	GAP	GAP	GAP	GAP	GAP	g	0.6263	GAP	GAP	GAP	GAP	GAP	5.55556	G 6%	1.51515	G 2%	4.0404
1593	GAP	GAP	t	0.2029	GAP	GAP	GAP	GAP	GAP	GAP	t	0.2187	GAP	GAP	GAP	GAP	GAP	11.1111	A 11%; T 11%	3.0303	A 3%; T 3%	8.08081
1594	GAP	GAP	w	0.3205	GAP	GAP	GAP	GAP	GAP	GAP	w	0.3239	GAP	GAP	GAP	GAP	GAP	16.6667	W 17%; T 6%	4.54545	W 5%; T 2%	12.1212
1595	GAP	GAP	n	0.4344	GAP	GAP	GAP	GAP	GAP	GAP	n	0.4533	GAP	GAP	GAP	GAP	GAP	5.55556	N 6%	1.51515	N 2%	4.0404
1596	GAP	GAP	k	0.4509	GAP	GAP	GAP	GAP	GAP	GAP	k	0.417	GAP	GAP	GAP	GAP	GAP	16.6667	N 17%	4.54545	N 5%	12.1212
1597	GAP	GAP	n	0.7856	GAP	GAP	GAP	GAP	GAP	GAP	n	0.7887	GAP	GAP	GAP	GAP	GAP	16.6667	N 17%	4.54545	N 5%	12.1212
1598	GAP	GAP	N	0.9065	GAP	GAP	GAP	GAP	GAP	GAP	N	0.8992	GAP	GAP	GAP	GAP	GAP	16.6667	N 17%	6.06061	N 6%; K 2%	10.6061
1599	K	K	K	0.9985	K	K	K	K	K	K	e	0.6372	e	K	FALSE	e	FALSE	16.6667	N 17%; D 11%; E 11%; G 11%; H 6%; Q 6%; T 6%	36.3636	K 36%; N 11%; G 9%; E 8%; D 5%; I 5%; T 5%; A 3%; H 2%; Q 2%; R 2%; V 2%	-19.697
1600	S	S	S	0.9992	S	S	S	S	S	S	S	0.9992	S	S	S	S	S	44.4444	S 44%; T 11%; H 6%; N 6%	42.4242	S 42%; T 17%; N 6%; G 5%; C 3%; F 3%; K 3%; P 3%; D 2%; H 2%; Q 2%; R 2%	2.0202
1601	S	S	S	0.9955	S	S	S	S	S	S	S	0.9989	S	S	S	S	S	55.5556	S 56%; N 17%; A 11%; E 6%	42.4242	S 42%; G 11%; N 11%; K 8%; T 6%; A 3%; F 3%; R 3%; E 2%; I 2%; V 2%	13.1313
1602	S	S	S	0.9082	S	S	S	S	S	S	S	0.9147	S	S	S	S	S	38.8889	S 39%; G 22%; E 17%; N 6%; Q 6%	28.7879	G 29%; S 29%; N 14%; E 5%; T 5%; C 3%; L 3%; Q 2%; V 2%; Y 2%	10.101
1603	GAP	GAP	p	0.3462	GAP	GAP	GAP	GAP	GAP	GAP	p	0.2882	GAP	GAP	GAP	GAP	GAP	5.55556	Y 6%	1.51515	P 2%; Y 2%	4.0404
1604	R	R	r	0.6122	r	R	r	r	R	R	r	0.6063	r	R	r	r	r	16.6667	S 17%; H 11%; I 11%; N 11%; R 11%; W 11%; D 6%; V 6%	27.2727	Q 27%; R 23%; H 11%; W 8%; S 5%; I 3%; K 3%; N 3%; D 2%; L 2%; P 2%; T 2%; V 2%	-10.6061
1605	GAP	GAP	i	0.4026	GAP	GAP	GAP	GAP	GAP	GAP	i	0.4574	GAP	GAP	GAP	GAP	GAP	5.55556	I 6%	1.51515	I 2%	4.0404
1606	N	N	N	0.9942	N	N	N	N	N	N	N	0.9997	N	N	N	N	N	38.8889	N 39%; T 17%; G 11%; A 6%; D 6%; M 6%; R 6%; W 6%	31.8182	N 32%; S 12%; V 11%; K 8%; A 6%; I 6%; L 6%; T 6%; G 3%; D 2%; M 2%; R 2%; W 2%	7.07071
1607	L	L	L	0.9828	L	L	L	L	S	S	S	0.9735	S	S	S	S	FALSE	33.3333	S 33%; L 22%; T 22%; D 6%; F 6%; N 6%	51.5152	L 52%; S 18%; T 8%; I 6%; F 3%; M 3%; D 2%; N 2%; P 2%; R 2%	-18.1818
1608	R	R	R	1	R	R	R	R	R	R	R	0.9998	R	R	R	R	R	27.7778	L 28%; R 22%; H 11%; T 11%; K 6%; N 6%; Q 6%; V 6%	54.5455	R 55%; Q 11%; K 8%; L 8%; H 5%; T 3%; C 2%; I 2%; N 2%; V 2%	-26.7677
1609	GAP	GAP	q	0.2399	GAP	GAP	GAP	GAP	GAP	GAP	q	0.2281	GAP	GAP	GAP	GAP	GAP	0		0		0
1610	GAP	GAP	e	0.2821	GAP	GAP	GAP	GAP	GAP	GAP	e	0.2645	GAP	GAP	GAP	GAP	GAP	0		0		0
1611	D	D	D	0.9994	D	D	D	D	D	D	D	0.9991	D	D	D	D	D	33.3333	E 33%; D 22%; G 11%; H 11%; N 6%; S 6%; W 6%; Y 6%	33.3333	D 33%; E 20%; A 8%; G 8%; R 6%; N 5%; T 5%; H 3%; P 2%; S 2%; W 2%; Y 2%	0
1612	G	G	G	1	G	G	G	G	G	G	G	1	G	G	G	G	G	44.4444	G 44%; R 33%; K 6%; N 6%; S 6%; T 6%	45.4545	G 45%; A 15%; R 12%; N 6%; S 6%; E 3%; Q 3%; C 2%; K 2%; L 2%; T 2%; V 2%	-1.0101
1613	G	G	G	1	G	G	G	G	G	G	G	1	G	G	G	G	G	88.8889	G 89%; A 6%; F 6%	69.697	G 70%; S 12%; A 6%; R 5%; D 2%; F 2%; I 2%; M 2%; V 2%	19.1919
1614	GAP	GAP	a	0.4949	GAP	GAP	GAP	GAP	GAP	GAP	a	0.4743	GAP	GAP	GAP	GAP	GAP	0		1.51515	S 2%	-1.51515
1615	GAP	GAP	q	0.507	GAP	GAP	GAP	GAP	GAP	GAP	q	0.4888	GAP	GAP	GAP	GAP	GAP	0		0		0
1616	A	A	A	0.9983	A	A	A	A	A	A	A	0.9994	A	A	A	A	A	72.2222	A 72%; G 11%; C 6%; L 6%; S 6%	43.9394	A 44%; G 15%; T 12%; V 12%; D 5%; I 3%; S 3%; C 2%; L 2%; N 2%; R 2%	28.2828
1617	F	F	F	1	F	F	F	F	F	F	F	0.9999	F	F	F	F	F	72.2222	F 72%; L 22%; Y 6%	75.7576	F 76%; L 11%; I 6%; S 5%; Y 3%	-3.53536
1618	R	R	R	1	R	R	R	R	R	R	R	1	R	R	R	R	R	94.4444	R 94%; K 6%	75.7576	R 76%; K 21%; G 2%; T 2%	18.6869
1619	V	V	V	0.9999	V	V	V	V	V	V	V	1	V	V	V	V	V	100	V 100%	86.3636	V 86%; A 6%; I 5%; L 3%	13.6364
1620	K	K	K	1	K	K	K	K	K	K	K	1	K	K	K	K	K	100	K 100%	100	K 100%	0
1621	A	A	A	1	A	A	A	A	A	A	A	1	A	A	A	A	A	100	A 100%	92.4242	A 92%; V 8%	7.57576
1622	T	T	T	1	T	T	T	T	T	T	T	0.9997	T	T	T	T	T	83.3333	T 83%; N 17%	68.1818	T 68%; S 11%; I 9%; N 8%; M 3%; A 2%	15.1515
1623	F	F	F	1	F	F	F	F	F	F	F	1	F	F	F	F	F	100	F 100%	93.9394	F 94%; Y 5%; L 2%	6.06061
1624	G	G	G	1	G	G	G	G	G	G	G	1	G	G	G	G	G	50	G 50%; A 28%; V 17%; R 6%	83.3333	G 83%; A 9%; V 5%; R 3%	-33.3333
1625	E	E	E	0.9628	E	E	E	E	D	D	D	0.9932	D	D	D	D	FALSE	94.4444	D 94%; E 6%	53.0303	E 53%; D 33%; A 5%; K 3%; V 3%; Q 2%; S 2%	41.4141
1626	E	E	E	1	E	E	E	E	E	E	E	1	E	E	E	E	E	88.8889	E 89%; K 11%	65.1515	E 65%; D 15%; V 11%; A 6%; K 3%	23.7374
1627	K	K	K	1	K	K	K	K	K	K	K	1	K	K	K	K	K	100	K 100%	87.8788	K 88%; N 6%; R 5%; I 2%	12.1212
1628	I	I	I	0.9842	I	I	I	I	I	I	I	0.9999	I	I	I	I	I	100	I 100%	57.5758	I 58%; V 36%; L 3%; T 3%	42.4242
1629	R	R	R	1	R	R	R	R	R	R	R	1	R	R	R	R	R	100	R 100%	98.4848	R 98%; L 2%	1.51515
1630	F	F	F	1	F	F	F	F	F	F	F	1	F	F	F	F	F	100	F 100%	93.9394	F 94%; L 6%	6.06061
1631	S	S	S	1	S	S	S	S	S	S	S	1	S	S	S	S	S	94.4444	S 94%; I 6%	72.7273	S 73%; T 15%; G 6%; C 2%; F 2%; I 2%; R 2%	21.7172
1632	L	L	L	1	L	L	L	L	L	L	L	1	L	L	L	L	L	88.8889	L 89%; M 6%; W 6%	78.7879	L 79%; M 11%; I 6%; F 3%; W 2%	10.101
1633	Q	Q	Q	1	Q	Q	Q	Q	Q	Q	Q	0.9999	Q	Q	Q	Q	Q	77.7778	Q 78%; H 11%; L 6%; P 6%	65.1515	Q 65%; L 17%; K 6%; P 6%; H 5%; T 2%	12.6263
1634	P	P	P	1	P	P	P	P	P	P	P	1	P	P	P	P	P	61.1111	P 61%; A 17%; G 6%; Q 6%; S 6%; T 6%	69.697	P 70%; S 8%; Q 6%; A 5%; N 3%; E 2%; G 2%; H 2%; L 2%; R 2%; T 2%	-8.58586
1635	N	N	N	1	N	N	N	N	N	N	N	1	N	N	N	N	N	55.5556	N 56%; M 17%; S 11%; I 6%; K 6%; V 6%	50	N 50%; S 18%; T 9%; H 6%; M 5%; D 3%; K 3%; A 2%; I 2%; V 2%; Y 2%	5.55556
1636	W	W	W	1	W	W	W	W	W	W	W	1	W	W	W	W	W	83.3333	W 83%; C 11%; S 6%	84.8485	W 85%; C 6%; M 6%; S 3%	-1.51515
1637	G	G	G	0.9994	G	G	G	G	G	G	G	0.909	G	G	G	G	G	61.1111	G 61%; S 17%; C 11%; T 11%	62.1212	G 62%; S 11%; C 8%; D 6%; T 5%; A 3%; R 3%; K 2%; V 2%	-1.0101
1638	F	F	F	1	F	F	F	F	F	F	F	1	F	F	F	F	F	100	F 100%	89.3939	F 89%; L 8%; Y 3%	10.6061
1639	R	R	R	0.9411	R	R	R	R	R	R	R	0.9942	R	R	R	R	R	77.7778	R 78%; G 17%; S 6%	46.9697	R 47%; K 17%; G 9%; L 8%; T 5%; A 3%; I 3%; E 2%; M 2%; Q 2%; S 2%; V 2%; W 2%	30.8081
1640	D	D	D	1	D	D	D	D	D	D	D	1	D	D	D	D	D	77.7778	D 78%; E 22%	74.2424	D 74%; E 23%; H 3%	3.53536
1641	L	L	L	1	L	L	L	L	L	L	L	1	L	L	L	L	L	100	L 100%	90.9091	L 91%; V 6%; F 3%	9.09091
1642	Q	Q	Q	1	Q	Q	Q	Q	Q	Q	Q	1	Q	Q	Q	Q	Q	94.4444	Q 94%; E 6%	81.8182	Q 82%; K 6%; L 6%; R 5%; E 2%	12.6263
1643	Q	Q	Q	0.9996	Q	Q	Q	Q	L	L	L	0.9652	L	L	L	L	FALSE	61.1111	L 61%; M 22%; V 17%	53.0303	Q 53%; L 18%; R 8%; H 6%; M 6%; V 5%; E 3%; G 2%	8.08081
1644	E	E	E	1	E	E	E	E	E	E	E	1	E	E	E	E	E	100	E 100%	96.9697	E 97%; D 2%; Q 2%	3.0303
1645	I	I	I	1	I	I	I	I	I	I	I	1	I	I	I	I	I	94.4444	I 94%; M 6%	83.3333	I 83%; V 11%; L 3%; M 2%; T 2%	11.1111
1646	A	A	A	1	A	A	A	A	A	A	A	1	A	A	A	A	A	61.1111	A 61%; T 17%; R 11%; G 6%; M 6%	57.5758	A 58%; V 14%; G 8%; M 6%; T 6%; R 3%; S 3%; F 2%; L 2%	3.53535
1647	R	R	R	0.9999	R	R	R	R	R	R	R	1	R	R	R	R	R	88.8889	R 89%; K 6%; S 6%	62.1212	R 62%; K 30%; N 5%; Q 2%; S 2%	26.7677
1648	R	R	R	1	R	R	R	R	R	R	R	1	R	R	R	R	R	100	R 100%	95.4545	R 95%; K 3%; H 2%	4.54546
1649	F	F	F	1	F	F	F	F	F	F	F	1	F	F	F	F	F	100	F 100%	98.4848	F 98%; L 2%	1.51515
1650	N	N	N	1	N	N	N	N	N	N	N	1	N	N	N	N	N	94.4444	N 94%; A 6%	77.2727	N 77%; K 11%; G 5%; A 2%; E 2%; H 2%; R 2%; S 2%	17.1717
1651	I	I	I	0.9996	I	I	I	I	L	L	L	0.9975	L	L	L	L	FALSE	100	L 100%	46.9697	I 47%; L 42%; V 9%; R 2%	53.0303
1652	GAP	GAP	d	0.523	GAP	GAP	GAP	GAP	GAP	GAP	d	0.4993	GAP	GAP	GAP	GAP	GAP	0		3.0303	D 3%; E 2%	-3.0303
1653	GAP	GAP	i	0.6593	GAP	GAP	GAP	GAP	GAP	GAP	i	0.6333	GAP	GAP	GAP	GAP	GAP	0		3.0303	I 3%	-3.0303
1654	D	D	D	0.9999	D	D	D	D	D	D	D	0.9998	D	D	D	D	D	55.5556	N 56%; D 28%; E 11%; T 6%	42.4242	D 42%; E 27%; N 15%; S 6%; G 5%; A 2%; H 2%; T 2%	13.1313
1655	D	D	D	1	D	D	D	D	D	D	D	1	D	D	D	D	D	77.7778	D 78%; E 11%; N 11%	81.8182	D 82%; E 9%; N 8%; V 2%	-4.0404
1656	GAP	GAP	l	0.2182	GAP	GAP	GAP	GAP	GAP	GAP	l	0.1872	GAP	GAP	GAP	GAP	GAP	5.55556	I 6%; N 6%; S 6%	3.0303	L 3%; I 2%; N 2%; S 2%	2.52525
1657	GAP	GAP	i	0.5814	GAP	GAP	GAP	GAP	GAP	GAP	i	0.6073	GAP	GAP	GAP	GAP	GAP	11.1111	I 11%	3.0303	I 3%	8.08081
1658	GAP	GAP	n	0.5628	GAP	GAP	GAP	GAP	GAP	GAP	n	0.5904	GAP	GAP	GAP	GAP	GAP	11.1111	N 11%	3.0303	N 3%	8.08081
1659	GAP	GAP	h	0.5856	GAP	GAP	GAP	GAP	GAP	GAP	h	0.6134	GAP	GAP	GAP	GAP	GAP	11.1111	H 11%	3.0303	H 3%	8.08081
1660	GAP	GAP	d	0.2956	GAP	GAP	GAP	GAP	GAP	GAP	d	0.3097	GAP	GAP	GAP	GAP	GAP	11.1111	D 11%; S 6%	3.0303	D 3%; S 2%	8.08081
1661	GAP	GAP	v	0.4324	GAP	GAP	GAP	GAP	GAP	GAP	v	0.4484	GAP	GAP	GAP	GAP	GAP	11.1111	V 11%; I 6%	3.0303	V 3%; I 2%	8.08081
1662	GAP	GAP	m	0.2195	GAP	GAP	GAP	GAP	GAP	GAP	m	0.2349	GAP	GAP	GAP	GAP	GAP	11.1111	M 11%; S 6%	3.0303	M 3%; S 2%	8.08081
1663	I	I	i	0.7679	i	I	i	i	I	I	I	0.867	I	I	I	I	I	44.4444	M 44%; I 28%; V 22%; S 6%	31.8182	V 32%; I 26%; M 15%; F 14%; L 6%; S 3%; G 2%; N 2%; Y 2%	12.6263
1664	S	S	S	0.9827	S	S	S	S	S	S	S	0.9906	S	S	S	S	S	38.8889	S 39%; N 33%; R 17%; T 11%	34.8485	S 35%; N 26%; T 12%; G 11%; C 5%; R 5%; A 3%; D 3%; K 2%	4.04041
1665	GAP	GAP	a	0.5517	GAP	GAP	GAP	GAP	GAP	GAP	a	0.5273	GAP	GAP	GAP	GAP	GAP	0		3.0303	A 3%	-3.0303
1666	GAP	GAP	c	0.7146	GAP	GAP	GAP	GAP	GAP	GAP	c	0.6926	GAP	GAP	GAP	GAP	GAP	0		3.0303	C 3%	-3.0303
1667	R	R	R	0.9492	R	R	R	R	R	R	R	0.9751	R	R	R	R	R	72.2222	N 72%; R 17%; G 6%; M 6%	27.2727	R 27%; K 23%; N 20%; G 8%; E 6%; S 5%; P 3%; C 2%; H 2%; L 2%; M 2%; T 2%; W 2%	44.9495
1668	I	I	I	0.9995	I	I	I	I	I	I	I	0.9889	I	I	I	I	I	44.4444	I 44%; L 22%; V 17%; F 11%; S 6%	50	I 50%; F 15%; V 15%; L 9%; M 8%; S 2%; T 2%	-5.55556
1669	D	D	D	1	D	D	D	D	D	D	D	0.9994	D	D	D	D	D	50	D 50%; V 22%; E 11%; G 6%; L 6%; Q 6%	53.0303	D 53%; G 12%; H 8%; V 6%; E 5%; N 3%; Q 3%; T 3%; C 2%; L 2%; R 2%; S 2%; Y 2%	-3.0303
1670	L	L	L	1	L	L	L	L	L	L	L	0.9952	L	L	L	L	L	66.6667	L 67%; I 22%; V 11%	77.2727	L 77%; I 15%; V 5%; F 3%	-10.6061
1671	K	K	K	1	K	K	K	K	K	K	K	1	K	K	K	K	K	100	K 100%	95.4545	K 95%; R 5%	4.54546
1672	Y	Y	Y	1	Y	Y	Y	Y	Y	Y	Y	1	Y	Y	Y	Y	Y	94.4444	Y 94%; F 6%	98.4848	Y 98%; F 2%	-4.04041
1673	L	L	L	1	L	L	L	L	L	L	L	1	L	L	L	L	L	94.4444	L 94%; M 6%	95.4545	L 95%; M 5%	-1.0101
1674	D	D	D	1	D	D	D	D	D	D	D	1	D	D	D	D	D	100	D 100%	100	D 100%	0
1675	D	D	D	1	D	D	D	D	D	D	D	1	D	D	D	D	D	88.8889	D 89%; E 11%	90.9091	D 91%; E 6%; I 3%	-2.02021
1676	D	D	D	1	D	D	D	D	D	D	D	1	D	D	D	D	D	55.5556	D 56%; E 39%; A 6%	81.8182	D 82%; E 17%; A 2%	-26.2626
1677	R	R	r	0.6169	r	R	r	r	R	R	R	0.9526	R	R	R	R	R	66.6667	G 67%; R 22%; H 6%; Q 6%	22.7273	G 23%; K 17%; S 15%; H 11%; Q 9%; N 8%; R 8%; C 3%; D 3%; E 3%; L 2%	43.9394
1678	E	E	E	1	E	E	E	E	E	E	E	1	E	E	E	E	E	100	E 100%	100	E 100%	0
1679	W	W	W	1	W	W	W	W	W	W	W	1	W	W	W	W	W	94.4444	W 94%; L 6%	95.4545	W 95%; L 2%; P 2%; S 2%	-1.0101
1680	V	V	V	1	V	V	V	V	V	V	V	1	V	V	V	V	V	100	V 100%	95.4545	V 95%; I 5%	4.54546
1681	L	L	L	1	L	L	L	L	L	L	L	1	L	L	L	L	L	66.6667	L 67%; V 33%	87.8788	L 88%; V 9%; R 3%	-21.2121
1682	L	L	L	1	L	L	L	L	L	L	L	1	L	L	L	L	L	94.4444	L 94%; M 6%	98.4848	L 98%; M 2%	-4.04041
1683	T	T	T	1	T	T	T	T	T	T	T	1	T	T	T	T	T	50	T 50%; A 33%; S 11%; Q 6%	84.8485	T 85%; A 9%; S 3%; N 2%; Q 2%	-34.8485
1684	C	C	C	1	C	C	C	C	C	C	C	1	C	C	C	C	C	100	C 100%	98.4848	C 98%; R 2%	1.51515
1685	D	D	D	1	D	D	D	D	D	D	D	1	D	D	D	D	D	88.8889	D 89%; N 11%	84.8485	D 85%; N 8%; E 6%; T 2%	4.0404
1686	A	A	A	1	A	A	A	A	A	A	A	1	A	A	A	A	A	83.3333	A 83%; G 11%; S 6%	77.2727	A 77%; D 14%; G 3%; P 3%; S 3%	6.06061
1687	D	D	D	1	D	D	D	D	D	D	D	1	D	D	D	D	D	100	D 100%	100	D 100%	0
1688	L	L	L	1	L	L	L	L	L	L	L	0.9996	L	L	L	L	L	88.8889	L 89%; F 11%	96.9697	L 97%; F 3%	-8.08081
1689	E	E	E	1	E	E	E	E	E	E	E	0.9993	E	E	E	E	E	77.7778	E 78%; Q 17%; K 6%	89.3939	E 89%; Q 8%; K 2%; V 2%	-11.6162
1690	E	E	E	1	E	E	E	E	E	E	E	1	E	E	E	E	E	100	E 100%	100	E 100%	0
1691	C	C	C	1	C	C	C	C	C	C	C	1	C	C	C	C	C	94.4444	C 94%; S 6%	98.4848	C 98%; S 2%	-4.04041
1692	I	I	I	0.9997	I	I	I	I	I	I	I	0.9365	I	I	I	I	I	72.2222	K 72%; I 11%; M 11%; L 6%	46.9697	I 47%; K 35%; V 6%; L 5%; M 3%; R 3%; T 2%	25.2525
1693	D	D	D	1	D	D	D	D	D	D	D	0.9965	D	D	D	D	D	77.7778	D 78%; E 22%	90.9091	D 91%; E 9%	-13.1313
1694	I	I	I	0.9947	I	I	I	I	I	I	I	1	I	I	I	I	I	61.1111	I 61%; L 33%; T 6%	69.697	I 70%; L 15%; V 12%; T 3%	-8.58586
1695	Y	Y	Y	1	Y	Y	Y	Y	Y	Y	Y	0.9999	Y	Y	Y	Y	Y	55.5556	H 56%; Y 39%; N 6%	50	Y 50%; H 44%; L 5%; N 2%	5.55556
1696	R	R	R	0.9997	R	R	R	R	R	R	R	0.9998	R	R	R	R	R	61.1111	R 61%; T 22%; S 11%; K 6%	50	R 50%; K 33%; T 6%; S 5%; V 3%; L 2%; N 2%	11.1111
1697	GAP	GAP	s	0.4744	GAP	GAP	GAP	GAP	GAP	GAP	s	0.4568	GAP	GAP	GAP	GAP	GAP	0		0		0
1698	S	S	S	0.9978	S	S	S	S	S	S	S	0.9983	S	S	S	S	S	77.7778	S 78%; A 11%; L 6%; Q 6%	59.0909	S 59%; L 21%; A 6%; F 5%; M 5%; Q 2%; V 2%; Y 2%	18.6869
1699	S	S	S	1	S	S	S	S	S	S	S	1	S	S	S	S	S	100	S 100%	74.2424	S 74%; T 11%; A 5%; C 5%; E 3%; F 3%	25.7576
1700	Q	Q	Q	1	Q	Q	Q	Q	Q	Q	Q	1	Q	Q	Q	Q	Q	61.1111	Q 61%; H 22%; E 6%; K 6%; P 6%	59.0909	Q 59%; H 9%; K 9%; G 6%; R 6%; E 5%; N 5%; P 2%	2.0202
1701	S	S	S	1	S	S	S	S	S	S	S	0.9996	S	S	S	S	S	50	S 50%; T 22%; G 17%; N 11%	54.5455	S 55%; T 17%; R 8%; N 6%; G 5%; I 3%; K 3%; A 2%; C 2%; M 2%	-4.54546
1702	H	H	H	0.998	H	H	H	H	H	H	H	0.9501	H	H	H	H	H	83.3333	R 83%; H 11%; N 6%	46.9697	R 47%; H 36%; N 8%; Q 5%; K 3%; Y 2%	36.3636
1703	T	T	T	1	T	T	T	T	T	T	T	1	T	T	T	T	T	100	T 100%	95.4545	T 95%; A 2%; I 2%; K 2%	4.54546
1704	I	I	I	1	I	I	I	I	I	I	I	0.9943	I	I	I	I	I	55.5556	I 56%; M 22%; V 17%; L 6%	81.8182	I 82%; M 8%; V 8%; L 3%	-26.2626
1705	GAP	GAP	v	0.515	GAP	GAP	GAP	GAP	GAP	GAP	v	0.497	GAP	GAP	GAP	GAP	GAP	0		0		0
1706	GAP	GAP	a	0.5003	GAP	GAP	GAP	GAP	GAP	GAP	a	0.4817	GAP	GAP	GAP	GAP	GAP	0		0		0
1707	GAP	GAP	c	0.6743	GAP	GAP	GAP	GAP	GAP	GAP	c	0.6562	GAP	GAP	GAP	GAP	GAP	0		0		0
1708	GAP	GAP	f	0.657	GAP	GAP	GAP	GAP	GAP	GAP	f	0.6392	GAP	GAP	GAP	GAP	GAP	0		0		0
1709	GAP	GAP	e	0.5767	GAP	GAP	GAP	GAP	GAP	GAP	e	0.5585	GAP	GAP	GAP	GAP	GAP	0		0		0
1710	GAP	GAP	l	0.655	GAP	GAP	GAP	GAP	GAP	GAP	l	0.6379	GAP	GAP	GAP	GAP	GAP	0		0		0
1711	GAP	GAP	c	0.6743	GAP	GAP	GAP	GAP	GAP	GAP	c	0.6562	GAP	GAP	GAP	GAP	GAP	0		0		0
1712	GAP	GAP	r	0.5457	GAP	GAP	GAP	GAP	GAP	GAP	r	0.5267	GAP	GAP	GAP	GAP	GAP	0		0		0
1713	GAP	GAP	r	0.5457	GAP	GAP	GAP	GAP	GAP	GAP	r	0.5267	GAP	GAP	GAP	GAP	GAP	0		0		0
1714	GAP	GAP	s	0.4612	GAP	GAP	GAP	GAP	GAP	GAP	s	0.4428	GAP	GAP	GAP	GAP	GAP	0		0		0
1715	K	K	K	0.9748	K	K	K	K	R	R	R	0.9947	R	R	R	R	FALSE	94.4444	R 94%; V 6%	66.6667	K 67%; R 29%; I 2%; Q 2%; V 2%	27.7778
1716	L	L	L	0.9573	L	L	L	L	L	L	L	0.9999	L	L	L	L	L	77.7778	L 78%; F 17%; I 6%	53.0303	L 53%; I 35%; F 5%; M 5%; V 3%	24.7475
1717	S	S	S	1	S	S	S	S	S	S	S	0.9963	S	S	S	S	S	72.2222	S 72%; C 17%; A 6%; F 6%	84.8485	S 85%; C 8%; A 3%; F 2%; L 2%; T 2%	-12.6263
1718	L	L	L	0.9971	L	L	L	L	L	L	L	0.9999	L	L	L	L	L	94.4444	L 94%; V 6%	71.2121	L 71%; V 17%; I 12%	23.2323
1719	GAP	GAP	l	0.3713	GAP	GAP	GAP	GAP	GAP	GAP	l	0.358	GAP	GAP	GAP	GAP	GAP	0		0		0
1720	H	H	H	0.9993	H	H	H	H	Q	Q	q	0.7987	q	Q	q	q	FALSE	66.6667	F 67%; Q 28%; S 6%	42.4242	H 42%; F 18%; N 9%; Q 8%; S 6%; Y 6%; L 3%; R 3%; C 2%; D 2%; E 2%	24.2424
1721	Q	Q	Q	0.9967	Q	Q	Q	Q	Q	Q	Q	0.9894	Q	Q	Q	Q	Q	72.2222	Q 72%; H 17%; R 6%; W 6%	40.9091	Q 41%; H 15%; E 9%; K 8%; P 8%; R 6%; I 3%; M 3%; Y 3%; L 2%; W 2%	31.3131
1722	A	A	A	0.9878	A	A	A	A	A	A	A	0.9999	A	A	A	A	A	88.8889	A 89%; S 6%; T 6%	59.0909	A 59%; S 12%; L 6%; T 6%; K 3%; P 3%; Q 3%; V 3%; Y 3%	29.798
1723	S	S	S	1	S	S	S	S	S	S	S	0.9999	S	S	S	S	S	83.3333	S 83%; P 11%; F 6%	65.1515	S 65%; P 12%; F 5%; R 5%; V 3%; Y 3%; A 2%; C 2%; L 2%	18.1818
1724	H	H	H	0.999	H	H	H	H	H	H	H	0.9827	H	H	H	H	H	61.1111	P 61%; N 11%; Y 11%; H 6%; L 6%; S 6%	21.2121	H 21%; Q 21%; P 17%; S 11%; Y 8%; K 5%; N 5%; G 3%; L 2%; R 2%; T 2%	39.899
1725	P	P	P	1	P	P	P	P	P	P	P	0.9999	P	P	P	P	P	44.4444	L 44%; P 22%; M 11%; D 6%; N 6%; Q 6%; V 6%	36.3636	P 36%; L 18%; V 6%; A 5%; M 5%; Q 5%; N 3%; T 3%; D 2%; G 2%; I 2%; K 2%; S 2%	8.08081
1726	GAP	GAP	L	0.8578	GAP	GAP	GAP	GAP	GAP	GAP	L	0.829	GAP	GAP	GAP	GAP	GAP	0		3.0303	L 3%	-3.0303
1727	GAP	GAP	r	0.561	GAP	GAP	GAP	GAP	GAP	GAP	r	0.5198	GAP	GAP	GAP	GAP	GAP	0		3.0303	R 3%; P 2%	-3.0303
1728	N	N	N	0.9998	N	N	N	N	N	N	N	0.9999	N	N	N	N	N	77.7778	N 78%; C 6%; H 6%; Q 6%; S 6%	43.9394	N 44%; K 14%; H 6%; D 5%; I 5%; V 5%; Q 3%; S 3%; C 2%	33.8384
1729	GAP	GAP	n	0.5054	GAP	GAP	GAP	GAP	GAP	GAP	n	0.5288	GAP	GAP	GAP	GAP	GAP	5.55556	N 6%	1.51515	N 2%	4.0404
1730	GAP	GAP	n	0.5054	GAP	GAP	GAP	GAP	GAP	GAP	n	0.5288	GAP	GAP	GAP	GAP	GAP	5.55556	N 6%	1.51515	N 2%	4.0404
1731	GAP	GAP	n	0.5765	GAP	GAP	GAP	GAP	GAP	GAP	n	0.6033	GAP	GAP	GAP	GAP	GAP	11.1111	N 11%	3.0303	N 3%	8.08081
1732	GAP	GAP	n	0.5765	GAP	GAP	GAP	GAP	GAP	GAP	n	0.6033	GAP	GAP	GAP	GAP	GAP	11.1111	N 11%	3.0303	N 3%	8.08081
1733	GAP	GAP	n	0.5765	GAP	GAP	GAP	GAP	GAP	GAP	n	0.6033	GAP	GAP	GAP	GAP	GAP	11.1111	N 11%	3.0303	N 3%	8.08081
1734	GAP	GAP	n	0.5765	GAP	GAP	GAP	GAP	GAP	GAP	n	0.6033	GAP	GAP	GAP	GAP	GAP	11.1111	N 11%	3.0303	N 3%	8.08081
1735	GAP	GAP	h	0.2985	GAP	GAP	GAP	GAP	GAP	GAP	h	0.3412	GAP	GAP	GAP	GAP	GAP	11.1111	H 11%; N 11%	3.0303	H 3%; N 3%	8.08081
1736	L	L	L	0.9999	L	L	L	L	L	L	L	1	L	L	L	L	L	77.7778	L 78%; H 6%; I 6%; P 6%; V 6%	77.2727	L 77%; M 5%; P 5%; H 2%; I 2%; V 2%	0.50505
1737	GAP	GAP	s	0.1421	GAP	GAP	GAP	GAP	GAP	GAP	t	0.1573	GAP	GAP	GAP	GAP	GAP	5.55556	A 6%; H 6%; I 6%; S 6%	1.51515	A 2%; H 2%; I 2%; S 2%	4.0404
1738	GAP	GAP	e	0.6467	GAP	GAP	GAP	GAP	GAP	GAP	e	0.6916	GAP	GAP	GAP	GAP	GAP	5.55556	E 6%	1.51515	E 2%	4.0404
1739	GAP	GAP	c	0.6358	GAP	GAP	GAP	GAP	GAP	GAP	c	0.6194	GAP	GAP	GAP	GAP	GAP	0		0		0
1740	G	G	G	0.9992	G	G	G	G	G	G	G	0.966	G	G	G	G	G	38.8889	A 39%; P 28%; G 17%; T 11%; E 6%	48.4848	G 48%; A 21%; P 8%; R 3%; S 3%; T 3%; E 2%; K 2%; V 2%	-9.59596
1741	S	S	S	1	S	S	S	S	S	S	S	0.9992	S	S	S	S	S	50	N 50%; S 39%; K 6%; T 6%	48.4848	S 48%; N 14%; G 12%; T 8%; K 3%; M 3%; V 3%	1.51515
1742	GAP	GAP	d	0.2304	GAP	GAP	GAP	GAP	GAP	GAP	d	0.244	GAP	GAP	GAP	GAP	GAP	11.1111	D 11%; T 6%	3.0303	D 3%; T 2%	8.08081
1743	S	S	S	1	S	S	S	S	S	S	S	0.9981	S	S	S	S	S	50	T 50%; P 17%; S 17%; A 6%; I 6%; N 6%	59.0909	S 59%; T 14%; N 5%; P 5%; V 3%; A 2%; I 2%; L 2%	-9.09091
1744	F	F	F	0.9998	F	F	F	F	F	F	F	0.9992	F	F	F	F	F	88.8889	F 89%; Y 11%	66.6667	F 67%; L 9%; V 6%; A 3%; Y 3%; G 2%	22.2222
1745	GAP	GAP	V	0.9495	GAP	GAP	GAP	GAP	GAP	GAP	V	0.9475	GAP	GAP	GAP	GAP	GAP	5.55556	V 6%	1.51515	V 2%	4.0404
1746	GAP	GAP	i	0.4749	GAP	GAP	GAP	GAP	GAP	GAP	i	0.4594	GAP	GAP	GAP	GAP	GAP	0		0		0
1747	GAP	GAP	h	0.4704	GAP	GAP	GAP	GAP	GAP	GAP	h	0.4532	GAP	GAP	GAP	GAP	GAP	0		0		0
1748	GAP	GAP	l	0.6259	GAP	GAP	GAP	GAP	GAP	GAP	l	0.6108	GAP	GAP	GAP	GAP	GAP	0		0		0
1749	G	G	G	1	G	G	G	G	G	G	G	1	G	G	G	G	G	72.2222	G 72%; R 28%	65.1515	G 65%; R 9%; D 6%; H 3%; C 2%; E 2%; F 2%; Q 2%; S 2%	7.07071
1750	GAP	GAP	g	0.47	GAP	GAP	GAP	GAP	GAP	GAP	g	0.4896	GAP	GAP	GAP	GAP	GAP	11.1111	G 11%; N 6%	3.0303	G 3%; N 2%	8.08081
1751	GAP	GAP	c	0.6956	GAP	GAP	GAP	GAP	GAP	GAP	c	0.7157	GAP	GAP	GAP	GAP	GAP	5.55556	C 6%	1.51515	C 2%	4.0404
1752	GAP	GAP	t	0.5006	GAP	GAP	GAP	GAP	GAP	GAP	t	0.5235	GAP	GAP	GAP	GAP	GAP	5.55556	T 6%	1.51515	T 2%	4.0404
1753	GAP	GAP	s	0.4839	GAP	GAP	GAP	GAP	GAP	GAP	s	0.5065	GAP	GAP	GAP	GAP	GAP	5.55556	S 6%	1.51515	S 2%	4.0404
1754	GAP	GAP	t	0.5006	GAP	GAP	GAP	GAP	GAP	GAP	t	0.5235	GAP	GAP	GAP	GAP	GAP	5.55556	T 6%	1.51515	T 2%	4.0404
1755	S	S	S	0.9852	S	S	S	S	S	S	s	0.652	s	S	s	s	s	50	N 50%; S 33%; G 11%; K 6%	51.5152	S 52%; N 20%; G 5%; C 3%; K 3%; R 3%; F 2%; I 2%; W 2%; Y 2%	-1.51515
1756	S	S	S	0.9839	S	S	S	S	S	S	S	0.9846	S	S	S	S	S	44.4444	S 44%; T 33%; N 11%; G 6%; R 6%	36.3636	S 36%; T 23%; N 9%; R 9%; C 3%; I 3%; K 3%; E 2%; G 2%; V 2%	8.08081
1757	G	A	G	0.8622	G	FALSE	FALSE	G	S	S	S	0.8348	S	S	S	S	FALSE	88.8889	S 89%; G 6%; T 6%	42.4242	G 42%; S 27%; A 11%; V 6%; D 3%; T 2%	46.4646
1758	P	P	P	1	P	P	P	P	P	P	P	0.9984	P	P	P	P	P	44.4444	S 44%; P 28%; T 17%; L 11%	37.8788	P 38%; L 20%; S 15%; T 6%; Q 3%; A 2%; C 2%; E 2%; G 2%	6.56565
1759	S	S	S	0.9998	S	S	S	S	S	S	S	1	S	S	S	S	S	88.8889	S 89%; P 6%; T 6%	48.4848	S 48%; A 8%; P 8%; F 5%; L 5%; T 5%; G 3%; C 2%; H 2%; N 2%; W 2%	40.404
1760	GAP	GAP	p	0.5879	GAP	GAP	GAP	GAP	GAP	GAP	p	0.6543	GAP	GAP	GAP	GAP	GAP	50	P 50%; C 6%	16.6667	P 17%; L 3%; C 2%; F 2%; H 2%; Q 2%	33.3333
1761	GAP	GAP	s	0.5999	GAP	GAP	GAP	GAP	GAP	GAP	s	0.6539	GAP	GAP	GAP	GAP	GAP	44.4444	S 44%; P 6%	12.1212	S 12%; E 2%; G 2%; H 2%; P 2%; V 2%	32.3232
1762	GAP	GAP	S	0.9273	GAP	GAP	GAP	GAP	GAP	GAP	S	0.9284	GAP	GAP	GAP	GAP	GAP	33.3333	S 33%	12.1212	S 12%; R 2%	21.2121
1763	GAP	GAP	s	0.6232	GAP	GAP	GAP	GAP	GAP	GAP	s	0.6563	GAP	GAP	GAP	GAP	GAP	16.6667	S 17%	4.54545	S 5%; G 2%	12.1212
1764	GAP	GAP	h	0.4159	GAP	GAP	GAP	GAP	GAP	GAP	h	0.378	GAP	GAP	GAP	GAP	GAP	0		1.51515	H 2%	-1.51515
1765	GAP	GAP	i	0.3308	GAP	GAP	GAP	GAP	GAP	GAP	i	0.3	GAP	GAP	GAP	GAP	GAP	0		1.51515	I 2%	-1.51515
1766	GAP	GAP	s	0.6795	GAP	GAP	GAP	GAP	GAP	GAP	s	0.596	GAP	GAP	GAP	GAP	GAP	0		4.54545	S 5%; H 2%; L 2%	-4.54545
1767	GAP	GAP	L	0.9998	GAP	GAP	GAP	GAP	GAP	GAP	L	0.9817	GAP	GAP	GAP	GAP	GAP	0		7.57576	L 8%	-7.57576
1768	GAP	GAP	g	0.6714	GAP	GAP	GAP	GAP	GAP	GAP	g	0.6341	GAP	GAP	GAP	GAP	GAP	0		3.0303	G 3%	-3.0303
1769	GAP	GAP	g	0.1946	GAP	GAP	GAP	GAP	GAP	GAP	g	0.1888	GAP	GAP	GAP	GAP	GAP	0		1.51515	G 2%; T 2%	-1.51515
1770	GAP	GAP	g	0.6738	GAP	GAP	GAP	GAP	GAP	GAP	g	0.6433	GAP	GAP	GAP	GAP	GAP	0		3.0303	G 3%	-3.0303
1771	GAP	GAP	g	0.3297	GAP	GAP	GAP	GAP	GAP	GAP	g	0.3197	GAP	GAP	GAP	GAP	GAP	0		1.51515	G 2%; V 2%	-1.51515
1772	GAP	GAP	p	0.3986	GAP	GAP	GAP	GAP	GAP	GAP	p	0.3478	GAP	GAP	GAP	GAP	GAP	11.1111	S 11%; Y 6%	3.0303	P 3%; S 3%; Y 2%	8.08081
1773	GAP	GAP	l	0.0919	GAP	GAP	GAP	GAP	GAP	GAP	l	0.0919	GAP	GAP	GAP	GAP	GAP					#VALUE!

## Sheet: GRASP matrix
Supplementary Data 2. Ancestral sequence reconstruction and analysis of amino acid conservation
note: this file contains multiple tabs
	NFC-SICML																				most likely NFC SIML		NFC-BEP																				Most likely NFC BEP		Rosids-SICML
NFC	A	R	N	D	C	Q	E	G	H	I	L	K	M	F	P	S	T	W	Y	V	SICML - NFC	NFC	A	R	N	D	C	Q	E	G	H	I	L	K	M	F	P	S	T	W	Y	V	BEP - NFC	RosidsSICML	A	R	N	D	C
1																					-	1																					-	1
2																					-	2																					-	2
3																					-	3																					-	3
4																					-	4																					-	4
5																					-	5																					-	5
6																					-	6																					-	6
7																					-	7																					-	7
8																					-	8																					-	8
9																					-	9																					-	9
10																					-	10																					-	10
11																					-	11																					-	11
12																					-	12																					-	12
13																					-	13																					-	13
14																					-	14																					-	14
15																					-	15																					-	15
16																					-	16																					-	16
17																					-	17																					-	17
18																					-	18																					-	18
19																					-	19																					-	19
20																					-	20																					-	20
21																					-	21																					-	21
22																					-	22																					-	22
23																					-	23																					-	23
24																					-	24																					-	24
25																					-	25																					-	25
26																					-	26																					-	26
27																					-	27																					-	27
28																					-	28																					-	28
29																					-	29																					-	29
30																					-	30																					-	30
31	9.17824e-09	5.67953e-10	1.89598e-10	1.99252e-13	8.00312e-10	1.4773e-08	4.01147e-11	1.55279e-11	1.7857e-10	3.99916e-07	2.09463e-06	1.53046e-09	0.999997	2.13594e-08	5.46178e-12	2.76494e-10	3.44319e-08	3.55835e-10	3.60194e-10	4.35177e-08	M	31	9.17824e-09	5.67953e-10	1.89598e-10	1.99252e-13	8.00312e-10	1.4773e-08	4.01147e-11	1.55279e-11	1.7857e-10	3.99916e-07	2.09463e-06	1.53046e-09	0.999997	2.13594e-08	5.46178e-12	2.76494e-10	3.44319e-08	3.55835e-10	3.60194e-10	4.35177e-08	M	31	1.37373e-09	7.94829e-11	2.64552e-11	1.86065e-14	1.16115e-10
32	8.96066e-08	3.49125e-09	5.52511e-08	0.000217052	1.56655e-13	2.59998e-06	0.99978	6.24169e-09	4.45099e-09	8.26961e-12	3.92092e-11	3.36563e-07	1.2947e-10	6.72927e-13	4.70449e-09	3.18612e-08	1.5465e-08	6.40834e-12	9.76961e-11	9.0046e-10	E	32	8.96066e-08	3.49125e-09	5.52511e-08	0.000217052	1.56655e-13	2.59998e-06	0.99978	6.24169e-09	4.45099e-09	8.26961e-12	3.92092e-11	3.36563e-07	1.2947e-10	6.72927e-13	4.70449e-09	3.18612e-08	1.5465e-08	6.40834e-12	9.76961e-11	9.0046e-10	E	32	1.14935e-08	3.94097e-10	2.84242e-09	0.000176651	4.43661e-15
33																					-	33																					-	33
34	7.89188e-07	3.90347e-07	3.71088e-05	0.000133387	6.43413e-07	8.37246e-07	2.66649e-06	8.7852e-08	0.000286182	2.7126e-08	9.59695e-08	1.90792e-07	9.54583e-08	2.89408e-05	7.50232e-08	5.79505e-06	7.26828e-07	2.00055e-06	0.9995	9.99125e-08	Y	34	7.89188e-07	3.90347e-07	3.71088e-05	0.000133387	6.43413e-07	8.37246e-07	2.66649e-06	8.7852e-08	0.000286182	2.7126e-08	9.59695e-08	1.90792e-07	9.54583e-08	2.89408e-05	7.50232e-08	5.79505e-06	7.26828e-07	2.00055e-06	0.9995	9.99125e-08	Y	34	7.27695e-06	1.07824e-07	0.000443179	0.999287	7.83525e-08
35																					-	35																					-	35
36																					-	36																					-	36
37																					-	37																					-	37
38																					-	38																					-	38
39																					-	39																					-	39
40																					-	40																					-	40
41																					-	41																					-	41
42																					-	42																					-	42
43																					-	43																					-	43
44																					-	44																					-	44
45	3.15664e-07	1.55522e-09	5.5762e-08	1.4815e-08	1.16512e-09	4.10089e-10	1.52454e-09	0.999999	3.40349e-10	6.8049e-14	5.14538e-12	8.4303e-10	3.17379e-11	1.50932e-11	1.80599e-10	1.43826e-07	1.09249e-10	1.06754e-10	3.51437e-12	2.28671e-11	G	45	3.15664e-07	1.55522e-09	5.5762e-08	1.4815e-08	1.16512e-09	4.10089e-10	1.52454e-09	0.999999	3.40349e-10	6.8049e-14	5.14538e-12	8.4303e-10	3.17379e-11	1.50932e-11	1.80599e-10	1.43826e-07	1.09249e-10	1.06754e-10	3.51437e-12	2.28671e-11	G	45	1.24967e-06	8.91577e-10	3.30748e-08	1.01536e-08	3.72388e-09
46																					-	46																					-	46
47	0.999916	1.34593e-08	1.32855e-08	9.99195e-09	4.24791e-07	1.00014e-07	1.51434e-07	1.28524e-06	3.71364e-09	3.8041e-09	1.3959e-08	3.92759e-08	1.12156e-07	1.48729e-09	1.34882e-07	3.53028e-05	4.31216e-05	1.58751e-10	9.65313e-10	2.93714e-06	A	47	0.999916	1.34593e-08	1.32855e-08	9.99195e-09	4.24791e-07	1.00014e-07	1.51434e-07	1.28524e-06	3.71364e-09	3.8041e-09	1.3959e-08	3.92759e-08	1.12156e-07	1.48729e-09	1.34882e-07	3.53028e-05	4.31216e-05	1.58751e-10	9.65313e-10	2.93714e-06	A	47	0.999848	3.18441e-09	4.92579e-08	8.69123e-09	1.08532e-07
48																					-	48																					-	48
49																					-	49																					-	49
50																					-	50																					-	50
51																					-	51																					-	51
52	6.14051e-06	1.07063e-07	1.89678e-07	1.25551e-09	7.41401e-06	2.86448e-07	1.18689e-08	1.83054e-08	1.86933e-06	0.000429971	0.0576463	7.22996e-08	0.0471598	0.894391	8.38423e-08	6.77972e-06	0.000110986	7.40017e-06	0.000137003	9.44604e-05	F	52	6.14051e-06	1.07063e-07	1.89678e-07	1.25551e-09	7.41401e-06	2.86448e-07	1.18689e-08	1.83054e-08	1.86933e-06	0.000429971	0.0576463	7.22996e-08	0.0471598	0.894391	8.38423e-08	6.77972e-06	0.000110986	7.40017e-06	0.000137003	9.44604e-05	F	52	2.96043e-09	4.56337e-11	6.40237e-11	4.16378e-13	1.04424e-08
53	0.0681109	2.76003e-06	4.26425e-06	4.76122e-07	8.57113e-05	1.28837e-05	1.14645e-05	1.67808e-06	7.15747e-07	0.000650059	5.52906e-05	8.88807e-06	0.00289214	1.50949e-06	9.14102e-06	0.000641654	0.674919	6.65529e-08	5.02798e-07	0.252591	T	53	0.0681109	2.76003e-06	4.26425e-06	4.76122e-07	8.57113e-05	1.28837e-05	1.14645e-05	1.67808e-06	7.15747e-07	0.000650059	5.52906e-05	8.88807e-06	0.00289214	1.50949e-06	9.14102e-06	0.000641654	0.674919	6.65529e-08	5.02798e-07	0.252591	T	53	0.00125681	4.49339e-08	2.75937e-07	1.65917e-08	3.56846e-07
54	5.80745e-06	5.89972e-08	7.1611e-08	3.20177e-08	3.7349e-09	6.36004e-07	3.48259e-08	7.16941e-09	4.2699e-06	1.16588e-09	1.8543e-08	3.88559e-08	1.58332e-09	1.26617e-09	0.999933	5.49851e-05	1.36763e-06	1.15048e-10	3.44923e-09	1.02741e-07	P	54	5.80745e-06	5.89972e-08	7.1611e-08	3.20177e-08	3.7349e-09	6.36004e-07	3.48259e-08	7.16941e-09	4.2699e-06	1.16588e-09	1.8543e-08	3.88559e-08	1.58332e-09	1.26617e-09	0.999933	5.49851e-05	1.36763e-06	1.15048e-10	3.44923e-09	1.02741e-07	P	54	4.08382e-08	8.95826e-10	5.88832e-09	5.83562e-09	4.2696e-12
55																					-	55																					-	55
56																					-	56																					-	56
57																					-	57																					-	57
58																					-	58																					-	58
59																					-	59																					-	59
60																					-	60																					-	60
61																					-	61																					-	61
62																					-	62																					-	62
63	7.74043e-10	7.26429e-09	0.999996	1.98045e-06	5.74271e-10	5.36254e-08	4.18424e-09	4.68321e-08	5.57351e-07	1.18179e-10	1.23261e-11	1.67862e-07	3.25398e-10	1.15529e-11	7.25505e-11	1.32974e-06	1.1833e-07	5.33221e-13	2.21071e-09	1.76163e-11	N	63	7.74043e-10	7.26429e-09	0.999996	1.98045e-06	5.74271e-10	5.36254e-08	4.18424e-09	4.68321e-08	5.57351e-07	1.18179e-10	1.23261e-11	1.67862e-07	3.25398e-10	1.15529e-11	7.25505e-11	1.32974e-06	1.1833e-07	5.33221e-13	2.21071e-09	1.76163e-11	N	63	9.26147e-11	1.06308e-09	0.999999	4.023e-07	8.2282e-11
64	6.38696e-06	2.2614e-08	5.44926e-06	7.28521e-08	1.83858e-07	4.76076e-08	1.16176e-08	1.1769e-06	1.50616e-08	2.30858e-11	4.25623e-10	1.90309e-08	7.73734e-10	1.25143e-09	6.58717e-08	0.999975	1.12177e-05	1.20816e-10	1.42109e-09	1.69811e-10	S	64	6.38696e-06	2.2614e-08	5.44926e-06	7.28521e-08	1.83858e-07	4.76076e-08	1.16176e-08	1.1769e-06	1.50616e-08	2.30858e-11	4.25623e-10	1.90309e-08	7.73734e-10	1.25143e-09	6.58717e-08	0.999975	1.12177e-05	1.20816e-10	1.42109e-09	1.69811e-10	S	64	2.76407e-06	6.25298e-09	6.69809e-07	1.31659e-08	2.19681e-07
65																					-	65																					-	65
66																					-	66																					-	66
67																					-	67																					-	67
68																					-	68																					-	68
69																					-	69																					-	69
70																					-	70																					-	70
71																					-	71																					-	71
72																					-	72																					-	72
73																					-	73																					-	73
74																					-	74																					-	74
75																					-	75																					-	75
76	0.000136407	1.26686e-08	2.6035e-07	5.88511e-09	6.58758e-08	7.21722e-08	2.97849e-08	2.65464e-09	4.82307e-09	5.98209e-08	5.52289e-09	8.93283e-08	8.93022e-07	3.79174e-10	1.89922e-08	8.66162e-05	0.999773	4.92382e-11	5.93369e-10	2.35458e-06	T	76	0.000136407	1.26686e-08	2.6035e-07	5.88511e-09	6.58758e-08	7.21722e-08	2.97849e-08	2.65464e-09	4.82307e-09	5.98209e-08	5.52289e-09	8.93283e-08	8.93022e-07	3.79174e-10	1.89922e-08	8.66162e-05	0.999773	4.92382e-11	5.93369e-10	2.35458e-06	T	76	1.92148e-05	9.76767e-09	2.27659e-07	1.14269e-09	7.84387e-08
77																					-	77																					-	77
78	1.01744e-08	2.68377e-09	1.19876e-08	1.69861e-10	5.54923e-07	1.1546e-09	1.88303e-10	1.88917e-10	3.77637e-06	6.54526e-08	6.23838e-07	2.8279e-10	1.51439e-07	0.203416	3.41754e-10	3.27387e-08	5.17002e-09	3.84536e-06	0.796575	3.71778e-08	Y	78	1.01744e-08	2.68377e-09	1.19876e-08	1.69861e-10	5.54923e-07	1.1546e-09	1.88303e-10	1.88917e-10	3.77637e-06	6.54526e-08	6.23838e-07	2.8279e-10	1.51439e-07	0.203416	3.41754e-10	3.27387e-08	5.17002e-09	3.84536e-06	0.796575	3.71778e-08	Y	78	3.90053e-08	7.60932e-10	6.7036e-09	5.17541e-11	3.65663e-07
79	3.35654e-07	1.56765e-09	5.81993e-08	1.55397e-08	1.1828e-09	4.19133e-10	1.65451e-09	0.999999	3.44019e-10	6.84999e-14	5.16804e-12	8.53205e-10	3.18975e-11	1.51537e-11	1.8284e-10	1.83327e-07	1.15415e-10	1.0696e-10	3.53985e-12	2.29497e-11	G	79	3.35654e-07	1.56765e-09	5.81993e-08	1.55397e-08	1.1828e-09	4.19133e-10	1.65451e-09	0.999999	3.44019e-10	6.84999e-14	5.16804e-12	8.53205e-10	3.18975e-11	1.51537e-11	1.8284e-10	1.83327e-07	1.15415e-10	1.0696e-10	3.53985e-12	2.29497e-11	G	79	2.95437e-07	8.50447e-10	4.14292e-08	4.687e-08	2.73582e-10
80	1.80707e-05	5.64474e-07	0.890627	1.85518e-05	3.49527e-07	3.79354e-06	4.65403e-07	1.38462e-06	6.95074e-06	8.72661e-08	7.92448e-09	8.10253e-06	2.72617e-07	2.97271e-09	6.14589e-08	0.0130368	0.0962775	2.43134e-10	7.0361e-08	2.06367e-07	N	80	1.80707e-05	5.64474e-07	0.890627	1.85518e-05	3.49527e-07	3.79354e-06	4.65403e-07	1.38462e-06	6.95074e-06	8.72661e-08	7.92448e-09	8.10253e-06	2.72617e-07	2.97271e-09	6.14589e-08	0.0130368	0.0962775	2.43134e-10	7.0361e-08	2.06367e-07	N	80	0.00361763	1.50332e-06	0.60495	3.43361e-05	7.91779e-06
81																					-	81																					-	81
82	1.31289e-09	4.23794e-11	2.58149e-11	3.30005e-13	9.65137e-09	6.23037e-11	1.67394e-12	2.01521e-11	4.99042e-09	3.10345e-07	0.000908805	5.50537e-12	7.04402e-07	0.999064	5.84126e-11	1.34612e-09	3.38974e-10	8.99337e-08	2.58154e-05	4.05017e-08	F	82	1.31289e-09	4.23794e-11	2.58149e-11	3.30005e-13	9.65137e-09	6.23037e-11	1.67394e-12	2.01521e-11	4.99042e-09	3.10345e-07	0.000908805	5.50537e-12	7.04402e-07	0.999064	5.84126e-11	1.34612e-09	3.38974e-10	8.99337e-08	2.58154e-05	4.05017e-08	F	82	1.31328e-09	2.72629e-11	1.05542e-11	1.58256e-13	5.93109e-09
83																					-	83																					-	83
84	1.32735e-05	3.85702e-08	3.1669e-06	9.08373e-08	2.80521e-07	9.68922e-08	2.30267e-08	2.10098e-07	2.36161e-08	3.86901e-10	1.17514e-09	4.80477e-08	5.2503e-09	1.79434e-09	7.10096e-07	0.998404	0.00157846	1.82616e-10	2.23301e-09	3.36932e-09	S	84	1.32735e-05	3.85702e-08	3.1669e-06	9.08373e-08	2.80521e-07	9.68922e-08	2.30267e-08	2.10098e-07	2.36161e-08	3.86901e-10	1.17514e-09	4.80477e-08	5.2503e-09	1.79434e-09	7.10096e-07	0.998404	0.00157846	1.82616e-10	2.23301e-09	3.36932e-09	S	84	5.19023e-06	1.24524e-08	5.80861e-07	1.34237e-08	1.90661e-07
85	1.94202e-08	4.21031e-10	2.14365e-05	0.999919	1.13076e-11	2.27768e-08	5.82644e-05	3.12018e-08	2.80663e-08	1.06381e-12	5.62899e-12	5.20483e-09	3.74334e-12	1.37607e-12	7.38718e-07	3.07235e-07	1.0654e-08	1.07603e-12	1.08346e-10	3.38847e-11	D	85	1.94202e-08	4.21031e-10	2.14365e-05	0.999919	1.13076e-11	2.27768e-08	5.82644e-05	3.12018e-08	2.80663e-08	1.06381e-12	5.62899e-12	5.20483e-09	3.74334e-12	1.37607e-12	7.38718e-07	3.07235e-07	1.0654e-08	1.07603e-12	1.08346e-10	3.38847e-11	D	85	4.78702e-10	9.79489e-12	6.83105e-07	0.999997	3.80553e-13
86																					-	86																					-	86
87																					-	87																					-	87
88																					-	88																					-	88
89																					-	89																					-	89
90																					-	90																					-	90
91																					-	91																					-	91
92																					-	92																					-	92
93																					-	93																					-	93
94	0.00626144	2.23012e-07	1.06413e-05	3.39298e-07	2.77892e-06	7.8146e-07	2.91743e-07	1.6334e-06	1.10684e-07	2.8724e-08	2.05754e-08	4.48629e-07	2.02239e-07	1.15094e-08	7.18836e-07	0.764	0.22972	1.1901e-09	1.2862e-08	1.05154e-06	S	94	0.00626144	2.23012e-07	1.06413e-05	3.39298e-07	2.77892e-06	7.8146e-07	2.91743e-07	1.6334e-06	1.10684e-07	2.8724e-08	2.05754e-08	4.48629e-07	2.02239e-07	1.15094e-08	7.18836e-07	0.764	0.22972	1.1901e-09	1.2862e-08	1.05154e-06	S	94	5.57814e-05	6.04578e-08	0.000113084	2.33078e-07	2.39725e-07
95																					-	95																					-	95
96																					-	96																					-	96
97																					-	97																					-	97
98																					-	98																					-	98
99																					-	99																					-	99
100	0.982816	3.09931e-07	9.17391e-07	3.13711e-07	7.46523e-06	2.54528e-06	5.47419e-06	5.76178e-06	9.83185e-08	1.10223e-07	1.81144e-07	1.00568e-06	2.0125e-06	2.37789e-08	2.18808e-06	0.00994516	0.00717536	2.64953e-09	1.93721e-08	3.48339e-05	A	100	0.982816	3.09931e-07	9.17391e-07	3.13711e-07	7.46523e-06	2.54528e-06	5.47419e-06	5.76178e-06	9.83185e-08	1.10223e-07	1.81144e-07	1.00568e-06	2.0125e-06	2.37789e-08	2.18808e-06	0.00994516	0.00717536	2.64953e-09	1.93721e-08	3.48339e-05	A	100	0.998689	3.82646e-09	2.08964e-08	5.3861e-09	1.56852e-07
101	5.45479e-07	1.10819e-09	3.62608e-10	8.79652e-13	3.33117e-09	8.02813e-08	3.82115e-10	6.99446e-11	3.58885e-10	8.13518e-07	8.1165e-06	3.50995e-09	0.99999	3.37958e-08	9.46996e-11	2.44776e-09	1.63307e-07	4.80413e-10	5.17084e-10	2.44822e-07	M	101	5.45479e-07	1.10819e-09	3.62608e-10	8.79652e-13	3.33117e-09	8.02813e-08	3.82115e-10	6.99446e-11	3.58885e-10	8.13518e-07	8.1165e-06	3.50995e-09	0.99999	3.37958e-08	9.46996e-11	2.44776e-09	1.63307e-07	4.80413e-10	5.17084e-10	2.44822e-07	M	101	1.43598e-09	7.95788e-11	2.64828e-11	1.86991e-14	1.16511e-10
102																					-	102																					-	102
103	1.1315e-06	3.60463e-08	2.11267e-06	0.013093	7.93668e-12	1.2461e-05	0.986888	1.82692e-07	1.2451e-07	9.20824e-11	3.19194e-10	1.97682e-06	8.51497e-10	1.36151e-11	9.28354e-08	8.69293e-07	2.79934e-07	7.49603e-11	2.15088e-09	1.21044e-08	E	103	1.1315e-06	3.60463e-08	2.11267e-06	0.013093	7.93668e-12	1.2461e-05	0.986888	1.82692e-07	1.2451e-07	9.20824e-11	3.19194e-10	1.97682e-06	8.51497e-10	1.36151e-11	9.28354e-08	8.69293e-07	2.79934e-07	7.49603e-11	2.15088e-09	1.21044e-08	E	103	4.19005e-08	1.17713e-09	2.91904e-06	0.998196	3.53853e-12
104	8.48363e-05	4.93133e-07	1.20338e-07	8.99201e-10	6.15823e-06	4.27597e-06	7.11436e-08	1.41661e-08	1.89151e-07	0.0070789	0.228627	5.26617e-07	0.740079	3.58198e-05	1.07571e-07	2.62043e-06	0.000998232	2.20636e-07	3.09076e-07	0.0230809	M	104	8.48363e-05	4.93133e-07	1.20338e-07	8.99201e-10	6.15823e-06	4.27597e-06	7.11436e-08	1.41661e-08	1.89151e-07	0.0070789	0.228627	5.26617e-07	0.740079	3.58198e-05	1.07571e-07	2.62043e-06	0.000998232	2.20636e-07	3.09076e-07	0.0230809	M	104	8.74198e-08	1.04132e-08	3.65918e-10	2.79478e-12	2.5472e-08
105	2.3123e-09	6.49637e-11	2.29613e-06	0.999993	2.36956e-12	3.21668e-09	4.46079e-06	1.47189e-08	7.7168e-09	8.1751e-14	2.63693e-13	8.62234e-10	4.1021e-13	1.66502e-13	1.16921e-09	4.8061e-08	2.00638e-09	1.85059e-13	4.11013e-11	2.66161e-12	D	105	2.3123e-09	6.49637e-11	2.29613e-06	0.999993	2.36956e-12	3.21668e-09	4.46079e-06	1.47189e-08	7.7168e-09	8.1751e-14	2.63693e-13	8.62234e-10	4.1021e-13	1.66502e-13	1.16921e-09	4.8061e-08	2.00638e-09	1.85059e-13	4.11013e-11	2.66161e-12	D	105	3.39012e-10	8.89099e-12	1.28327e-06	0.999998	3.02074e-13
106																					-	106																					-	106
107	4.69115e-10	6.36607e-12	1.23108e-11	1.52941e-13	4.95142e-09	3.89648e-12	3.57142e-13	1.29506e-11	2.30256e-09	3.88666e-08	5.0764e-06	8.39453e-13	5.8878e-08	0.99999	1.62081e-11	8.01427e-10	1.04717e-10	5.07066e-08	4.66411e-06	8.11428e-09	F	107	4.69115e-10	6.36607e-12	1.23108e-11	1.52941e-13	4.95142e-09	3.89648e-12	3.57142e-13	1.29506e-11	2.30256e-09	3.88666e-08	5.0764e-06	8.39453e-13	5.8878e-08	0.99999	1.62081e-11	8.01427e-10	1.04717e-10	5.07066e-08	4.66411e-06	8.11428e-09	F	107	9.27618e-10	2.46666e-11	9.72824e-12	1.06559e-13	5.6324e-09
108	1.06244e-08	6.1011e-10	2.08631e-10	2.14419e-13	9.65331e-10	1.5348e-08	4.2657e-11	1.5933e-11	1.9135e-10	7.31179e-06	4.41052e-06	1.64164e-09	0.999988	2.94538e-08	6.31499e-12	2.96736e-10	4.66659e-08	3.8117e-10	4.08896e-10	2.12493e-07	M	108	1.06244e-08	6.1011e-10	2.08631e-10	2.14419e-13	9.65331e-10	1.5348e-08	4.2657e-11	1.5933e-11	1.9135e-10	7.31179e-06	4.41052e-06	1.64164e-09	0.999988	2.94538e-08	6.31499e-12	2.96736e-10	4.66659e-08	3.8117e-10	4.08896e-10	2.12493e-07	M	108	1.37445e-09	7.952e-11	2.64715e-11	1.86189e-14	1.1621e-10
109	2.31536e-09	6.5039e-11	2.29107e-06	0.999993	2.36906e-12	3.23032e-09	4.73642e-06	1.47217e-08	7.71764e-09	8.18528e-14	2.64172e-13	8.64707e-10	4.112e-13	1.66551e-13	1.16983e-09	4.80718e-08	2.00753e-09	1.85257e-13	4.11111e-11	2.6687e-12	D	109	2.31536e-09	6.5039e-11	2.29107e-06	0.999993	2.36906e-12	3.23032e-09	4.73642e-06	1.47217e-08	7.71764e-09	8.18528e-14	2.64172e-13	8.64707e-10	4.112e-13	1.66551e-13	1.16983e-09	4.80718e-08	2.00753e-09	1.85257e-13	4.11111e-11	2.6687e-12	D	109	3.34999e-10	8.29117e-12	5.05513e-07	0.999999	2.75963e-13
110	6.57546e-08	2.68938e-09	7.9985e-09	1.75946e-05	4.76029e-14	2.40065e-06	0.99998	2.13535e-09	1.66789e-09	6.67344e-12	3.26755e-11	2.8892e-07	1.10954e-10	3.80866e-13	2.63876e-09	1.20713e-08	9.37253e-09	4.7973e-12	5.00021e-11	7.84428e-10	E	110	6.57546e-08	2.68938e-09	7.9985e-09	1.75946e-05	4.76029e-14	2.40065e-06	0.99998	2.13535e-09	1.66789e-09	6.67344e-12	3.26755e-11	2.8892e-07	1.10954e-10	3.80866e-13	2.63876e-09	1.20713e-08	9.37253e-09	4.7973e-12	5.00021e-11	7.84428e-10	E	110	1.64488e-08	1.17213e-09	2.06359e-09	1.67275e-06	5.03349e-15
111	7.51203e-09	2.23304e-09	2.7074e-11	4.82957e-13	4.07185e-09	1.12018e-08	4.44826e-11	9.44555e-12	1.59638e-09	6.99821e-06	0.999981	2.89431e-10	9.81912e-06	1.12257e-06	9.92728e-10	5.95707e-10	2.63751e-09	4.30793e-09	1.75441e-09	5.58801e-07	L	111	7.51203e-09	2.23304e-09	2.7074e-11	4.82957e-13	4.07185e-09	1.12018e-08	4.44826e-11	9.44555e-12	1.59638e-09	6.99821e-06	0.999981	2.89431e-10	9.81912e-06	1.12257e-06	9.92728e-10	5.95707e-10	2.63751e-09	4.30793e-09	1.75441e-09	5.58801e-07	L	111	1.15939e-09	3.43249e-10	3.53758e-12	5.45701e-14	6.53999e-10
112	7.60927e-09	2.24113e-09	2.74637e-11	4.87789e-13	4.25387e-09	1.12309e-08	4.46435e-11	9.60797e-12	1.65325e-09	7.23778e-06	0.999977	2.9045e-10	1.0404e-05	4.73055e-06	9.98317e-10	6.09973e-10	2.66824e-09	4.74173e-09	2.44512e-09	5.71991e-07	L	112	7.60927e-09	2.24113e-09	2.74637e-11	4.87789e-13	4.25387e-09	1.12309e-08	4.46435e-11	9.60797e-12	1.65325e-09	7.23778e-06	0.999977	2.9045e-10	1.0404e-05	4.73055e-06	9.98317e-10	6.09973e-10	2.66824e-09	4.74173e-09	2.44512e-09	5.71991e-07	L	112	1.16061e-09	3.43359e-10	3.54394e-12	5.46478e-14	6.55955e-10
113	1.41157e-07	1.38311e-10	8.48656e-11	1.431e-12	1.40106e-07	2.3722e-10	1.4102e-11	1.37171e-10	1.13886e-08	9.62084e-06	0.000927955	2.795e-11	4.35784e-06	0.999029	3.3046e-10	1.40607e-08	6.42074e-09	1.8671e-07	1.87436e-05	9.81026e-06	F	113	1.41157e-07	1.38311e-10	8.48656e-11	1.431e-12	1.40106e-07	2.3722e-10	1.4102e-11	1.37171e-10	1.13886e-08	9.62084e-06	0.000927955	2.795e-11	4.35784e-06	0.999029	3.3046e-10	1.40607e-08	6.42074e-09	1.8671e-07	1.87436e-05	9.81026e-06	F	113	3.80722e-08	6.37997e-10	4.66255e-09	5.58225e-10	5.63817e-08
114																					-	114																					-	114
115	1.60557e-07	3.52234e-08	1.27078e-07	1.3701e-05	8.49201e-13	0.000931388	0.999053	4.58624e-09	1.24312e-07	2.2409e-11	3.98858e-10	1.33249e-06	1.58417e-09	1.57268e-12	8.26329e-09	5.27962e-08	3.60462e-08	2.51047e-11	2.39146e-10	1.73815e-09	E	115	1.60557e-07	3.52234e-08	1.27078e-07	1.3701e-05	8.49201e-13	0.000931388	0.999053	4.58624e-09	1.24312e-07	2.2409e-11	3.98858e-10	1.33249e-06	1.58417e-09	1.57268e-12	8.26329e-09	5.27962e-08	3.60462e-08	2.51047e-11	2.39146e-10	1.73815e-09	E	115	1.41992e-08	5.71686e-10	6.4958e-09	0.000166101	8.18118e-15
116	3.10825e-07	1.55419e-09	5.56157e-08	1.47932e-08	1.16057e-09	4.09662e-10	1.52304e-09	0.999999	3.40122e-10	6.77336e-14	5.13631e-12	8.42415e-10	3.16725e-11	1.50813e-11	1.8036e-10	1.43122e-07	1.08834e-10	1.06711e-10	3.51114e-12	2.26619e-11	G	116	3.10825e-07	1.55419e-09	5.56157e-08	1.47932e-08	1.16057e-09	4.09662e-10	1.52304e-09	0.999999	3.40122e-10	6.77336e-14	5.13631e-12	8.42415e-10	3.16725e-11	1.50813e-11	1.8036e-10	1.43122e-07	1.08834e-10	1.06711e-10	3.51114e-12	2.26619e-11	G	116	5.96191e-08	2.44619e-10	1.0047e-08	2.93684e-09	1.81079e-10
117	2.87041e-08	2.53454e-10	1.63395e-10	5.74228e-13	1	1.18973e-12	7.728e-15	2.78767e-10	1.46215e-10	7.42531e-11	5.24313e-10	5.03518e-14	3.93765e-10	1.36819e-09	8.62351e-13	3.0452e-08	2.04513e-09	8.99897e-11	1.29941e-09	1.17586e-08	C	117	2.87041e-08	2.53454e-10	1.63395e-10	5.74228e-13	1	1.18973e-12	7.728e-15	2.78767e-10	1.46215e-10	7.42531e-11	5.24313e-10	5.03518e-14	3.93765e-10	1.36819e-09	8.62351e-13	3.0452e-08	2.04513e-09	8.99897e-11	1.29941e-09	1.17586e-08	C	117	4.44095e-09	3.03438e-11	2.32118e-11	6.48535e-14	1
118	9.9297e-12	2.22176e-10	1.29769e-13	3.84363e-14	7.6611e-11	1.09724e-11	7.3787e-13	2.20413e-11	9.86248e-11	2.51411e-12	4.73438e-10	2.65771e-13	1.49163e-10	1.22731e-08	8.19973e-13	1.88169e-11	3.29938e-12	1	2.09142e-08	1.0138e-11	W	118	9.9297e-12	2.22176e-10	1.29769e-13	3.84363e-14	7.6611e-11	1.09724e-11	7.3787e-13	2.20413e-11	9.86248e-11	2.51411e-12	4.73438e-10	2.65771e-13	1.49163e-10	1.22731e-08	8.19973e-13	1.88169e-11	3.29938e-12	1	2.09142e-08	1.0138e-11	W	118	1.44774e-12	3.43564e-11	1.56133e-14	5.00829e-15	1.16841e-11
119																					-	119																					-	119
120																					-	120																					-	120
121																					-	121																					-	121
122																					-	122																					-	122
123	1.11294e-08	2.4155e-09	3.32763e-11	5.35833e-13	5.18727e-09	1.26951e-08	5.14583e-11	1.07923e-11	1.69411e-09	2.10747e-05	0.999868	3.48556e-10	0.000105355	1.28802e-06	1.04717e-09	6.58746e-10	4.31141e-09	4.5899e-09	1.93855e-09	4.04557e-06	L	123	1.11294e-08	2.4155e-09	3.32763e-11	5.35833e-13	5.18727e-09	1.26951e-08	5.14583e-11	1.07923e-11	1.69411e-09	2.10747e-05	0.999868	3.48556e-10	0.000105355	1.28802e-06	1.04717e-09	6.58746e-10	4.31141e-09	4.5899e-09	1.93855e-09	4.04557e-06	L	123	1.20394e-09	3.47742e-10	3.65973e-12	5.52722e-14	6.76999e-10
124	6.57696e-08	2.66971e-09	7.47569e-09	1.55378e-05	4.64706e-14	2.22741e-06	0.999982	2.10007e-09	1.62936e-09	6.65992e-12	3.25082e-11	2.87569e-07	1.1028e-10	3.79421e-13	2.61747e-09	1.1845e-08	9.29472e-09	4.78268e-12	4.97026e-11	7.83289e-10	E	124	6.57696e-08	2.66971e-09	7.47569e-09	1.55378e-05	4.64706e-14	2.22741e-06	0.999982	2.10007e-09	1.62936e-09	6.65992e-12	3.25082e-11	2.87569e-07	1.1028e-10	3.79421e-13	2.61747e-09	1.1845e-08	9.29472e-09	4.78268e-12	4.97026e-11	7.83289e-10	E	124	1.08048e-08	3.75058e-10	9.87039e-10	1.48114e-06	1.90121e-15
125	7.68741e-06	5.12173e-08	2.59041e-06	3.81134e-08	1.65518e-07	1.94722e-07	5.22935e-08	7.95868e-09	2.40052e-08	4.44529e-08	6.53887e-09	2.26057e-07	1.80827e-07	1.3186e-09	5.89401e-08	0.00475143	0.995237	1.72962e-10	2.40943e-09	4.32858e-07	T	125	7.68741e-06	5.12173e-08	2.59041e-06	3.81134e-08	1.65518e-07	1.94722e-07	5.22935e-08	7.95868e-09	2.40052e-08	4.44529e-08	6.53887e-09	2.26057e-07	1.80827e-07	1.3186e-09	5.89401e-08	0.00475143	0.995237	1.72962e-10	2.40943e-09	4.32858e-07	T	125	1.56177e-07	1.02349e-09	3.83034e-08	4.88157e-10	2.40169e-09
126																					-	126																					-	126
127	1.42936e-05	1.08789e-07	1.53741e-05	8.83654e-08	3.28086e-07	3.82526e-07	1.05732e-07	1.9317e-08	5.32606e-08	5.7897e-08	1.28802e-08	4.31535e-07	2.66603e-07	2.97252e-09	1.24975e-07	0.0117391	0.988229	3.8866e-10	5.35813e-09	5.24825e-07	T	127	1.42936e-05	1.08789e-07	1.53741e-05	8.83654e-08	3.28086e-07	3.82526e-07	1.05732e-07	1.9317e-08	5.32606e-08	5.7897e-08	1.28802e-08	4.31535e-07	2.66603e-07	2.97252e-09	1.24975e-07	0.0117391	0.988229	3.8866e-10	5.35813e-09	5.24825e-07	T	127	1.38343e-07	1.32891e-09	5.85709e-08	7.27329e-10	3.22646e-09
128																					-	128																					-	128
129																					-	129																					-	129
130																					-	130																					-	130
131																					-	131																					-	131
132																					-	132																					-	132
133																					-	133																					-	133
134																					-	134																					-	134
135																					-	135																					-	135
136	0.000406207	0.000187946	0.0114468	0.00897496	2.17449e-06	3.88038e-05	5.95723e-05	0.00153115	2.88714e-05	3.61073e-09	2.85437e-08	3.76671e-05	5.91702e-08	1.89042e-08	2.92508e-05	0.976431	0.00082565	1.56189e-08	2.4789e-07	5.0034e-08	S	136	0.000406207	0.000187946	0.0114468	0.00897496	2.17449e-06	3.88038e-05	5.95723e-05	0.00153115	2.88714e-05	3.61073e-09	2.85437e-08	3.76671e-05	5.91702e-08	1.89042e-08	2.92508e-05	0.976431	0.00082565	1.56189e-08	2.4789e-07	5.0034e-08	S	136	9.97894e-05	6.08108e-08	0.000281711	0.994102	3.13584e-08
137																					-	137																					-	137
138																					-	138																					-	138
139																					-	139																					-	139
140	1.7594e-05	3.79355e-09	8.21607e-08	2.58976e-08	7.54861e-09	2.06354e-09	6.74518e-09	0.999981	8.45261e-10	1.19866e-12	5.04164e-11	2.68331e-09	2.9287e-10	6.40274e-11	1.33961e-09	7.94257e-07	1.55973e-09	1.97937e-10	1.7744e-11	6.22792e-10	G	140	1.7594e-05	3.79355e-09	8.21607e-08	2.58976e-08	7.54861e-09	2.06354e-09	6.74518e-09	0.999981	8.45261e-10	1.19866e-12	5.04164e-11	2.68331e-09	2.9287e-10	6.40274e-11	1.33961e-09	7.94257e-07	1.55973e-09	1.97937e-10	1.7744e-11	6.22792e-10	G	140	1.42011e-06	3.8099e-10	1.40755e-08	3.58981e-09	6.436e-10
141																					-	141																					-	141
142																					-	142																					-	142
143																					-	143																					-	143
144																					-	144																					-	144
145																					-	145																					-	145
146																					-	146																					-	146
147																					-	147																					-	147
148																					-	148																					-	148
149	0.000612874	2.12179e-06	0.000773165	1.41278e-06	7.89621e-05	8.30261e-06	3.94861e-07	5.51528e-05	2.82374e-05	8.9686e-06	0.00067993	1.88964e-06	0.000104739	0.00919603	2.13269e-06	0.983324	0.00504597	1.09915e-06	6.34613e-05	1.11709e-05	S	149	0.000612874	2.12179e-06	0.000773165	1.41278e-06	7.89621e-05	8.30261e-06	3.94861e-07	5.51528e-05	2.82374e-05	8.9686e-06	0.00067993	1.88964e-06	0.000104739	0.00919603	2.13269e-06	0.983324	0.00504597	1.09915e-06	6.34613e-05	1.11709e-05	S	149	0.000294593	1.20033e-06	0.000125551	8.70063e-07	8.81794e-05
150	5.32743e-09	1.93274e-08	0.999966	4.54263e-06	2.23023e-09	1.36552e-07	1.16081e-08	1.5843e-07	1.25569e-06	2.62187e-10	3.58076e-11	3.8637e-07	7.87939e-10	3.57001e-11	2.93952e-10	2.65273e-05	5.41263e-07	1.85363e-12	5.17548e-09	5.27483e-11	N	150	5.32743e-09	1.93274e-08	0.999966	4.54263e-06	2.23023e-09	1.36552e-07	1.16081e-08	1.5843e-07	1.25569e-06	2.62187e-10	3.58076e-11	3.8637e-07	7.87939e-10	3.57001e-11	2.93952e-10	2.65273e-05	5.41263e-07	1.85363e-12	5.17548e-09	5.27483e-11	N	150	1.87706e-10	1.16004e-09	0.999998	6.39593e-07	1.10537e-10
151	1.95466e-07	7.17464e-08	1.70148e-07	2.13642e-09	1.39742e-06	1.00025e-07	2.19711e-09	1.25076e-08	0.000332203	1.59395e-06	0.000451065	6.04723e-09	7.94265e-06	0.98991	2.07015e-08	6.33747e-07	1.00821e-07	5.25444e-06	0.0092891	5.32018e-07	F	151	1.95466e-07	7.17464e-08	1.70148e-07	2.13642e-09	1.39742e-06	1.00025e-07	2.19711e-09	1.25076e-08	0.000332203	1.59395e-06	0.000451065	6.04723e-09	7.94265e-06	0.98991	2.07015e-08	6.33747e-07	1.00821e-07	5.25444e-06	0.0092891	5.32018e-07	F	151	1.12441e-10	8.05523e-12	3.32978e-11	3.26881e-13	1.91771e-09
152	1.31521e-07	2.22983e-08	3.93618e-09	1.03135e-11	4.34966e-08	1.97055e-07	6.95098e-10	1.87848e-10	2.97726e-08	5.65697e-05	0.986442	7.97273e-09	0.013487	9.09374e-06	3.53037e-08	1.17142e-08	1.20881e-07	3.2376e-08	5.36116e-08	4.37359e-06	L	152	1.31521e-07	2.22983e-08	3.93618e-09	1.03135e-11	4.34966e-08	1.97055e-07	6.95098e-10	1.87848e-10	2.97726e-08	5.65697e-05	0.986442	7.97273e-09	0.013487	9.09374e-06	3.53037e-08	1.17142e-08	1.20881e-07	3.2376e-08	5.36116e-08	4.37359e-06	L	152	7.79117e-07	1.63758e-08	9.5631e-10	1.02552e-11	3.96156e-08
153																					-	153																					-	153
154	1.09467e-05	2.7092e-05	0.000250524	4.36226e-06	3.88243e-09	0.99915	8.00719e-05	2.93609e-07	0.000139391	6.93256e-09	8.08992e-07	7.8887e-05	1.12398e-06	1.35323e-09	0.000192014	5.30085e-05	1.1017e-05	6.96813e-09	5.02785e-08	1.0579e-07	Q	154	1.09467e-05	2.7092e-05	0.000250524	4.36226e-06	3.88243e-09	0.99915	8.00719e-05	2.93609e-07	0.000139391	6.93256e-09	8.08992e-07	7.8887e-05	1.12398e-06	1.35323e-09	0.000192014	5.30085e-05	1.1017e-05	6.96813e-09	5.02785e-08	1.0579e-07	Q	154	3.36079e-08	2.0719e-07	3.18019e-07	1.89688e-09	1.97143e-11
155																					-	155																					-	155
156	0.000100724	6.01357e-07	7.79733e-06	1.23692e-06	3.70393e-06	5.08782e-06	4.77509e-07	1.58352e-06	7.64602e-07	2.04835e-09	3.48595e-08	6.04455e-07	1.73272e-08	2.12659e-08	0.00124124	0.998449	0.000187324	4.20728e-09	2.32745e-08	3.11357e-08	S	156	0.000100724	6.01357e-07	7.79733e-06	1.23692e-06	3.70393e-06	5.08782e-06	4.77509e-07	1.58352e-06	7.64602e-07	2.04835e-09	3.48595e-08	6.04455e-07	1.73272e-08	2.12659e-08	0.00124124	0.998449	0.000187324	4.20728e-09	2.32745e-08	3.11357e-08	S	156	0.000170345	1.35042e-05	7.35742e-06	5.59806e-07	3.35777e-07
157																					-	157																					-	157
158	0.0014537	6.473e-07	0.000477054	4.40873e-06	6.71476e-07	1.81296e-05	1.03628e-06	0.997614	8.89287e-07	1.35839e-09	5.36108e-09	1.23741e-06	1.26156e-07	3.29289e-09	7.65783e-08	0.00038827	3.92128e-05	6.12575e-09	2.92491e-09	2.71153e-07	G	158	0.0014537	6.473e-07	0.000477054	4.40873e-06	6.71476e-07	1.81296e-05	1.03628e-06	0.997614	8.89287e-07	1.35839e-09	5.36108e-09	1.23741e-06	1.26156e-07	3.29289e-09	7.65783e-08	0.00038827	3.92128e-05	6.12575e-09	2.92491e-09	2.71153e-07	G	158	1.10115e-06	4.94671e-10	2.25398e-07	5.2673e-09	5.71142e-10
159																					-	159																					-	159
160																					-	160																					-	160
161																					-	161																					-	161
162																					-	162																					-	162
163																					-	163																					-	163
164																					-	164																					-	164
165																					-	165																					-	165
166																					-	166																					-	166
167																					-	167																					-	167
168																					-	168																					-	168
169																					-	169																					-	169
170																					-	170																					-	170
171																					-	171																					-	171
172																					-	172																					-	172
173																					-	173																					-	173
174																					-	174																					-	174
175																					-	175																					-	175
176																					-	176																					-	176
177																					-	177																					-	177
178																					-	178																					-	178
179																					-	179																					-	179
180																					-	180																					-	180
181																					-	181																					-	181
182																					-	182																					-	182
183	8.4206e-07	2.23737e-09	1.19275e-09	3.8928e-09	7.28217e-11	9.92407e-09	4.77672e-09	1.14142e-09	2.75569e-09	3.26069e-11	1.01758e-09	3.68362e-09	4.14627e-11	4.51871e-11	0.999988	1.10356e-05	3.97449e-08	1.04891e-11	3.52288e-11	1.3464e-09	P	183	8.4206e-07	2.23737e-09	1.19275e-09	3.8928e-09	7.28217e-11	9.92407e-09	4.77672e-09	1.14142e-09	2.75569e-09	3.26069e-11	1.01758e-09	3.68362e-09	4.14627e-11	4.51871e-11	0.999988	1.10356e-05	3.97449e-08	1.04891e-11	3.52288e-11	1.3464e-09	P	183	2.43321e-07	3.23097e-10	4.3168e-11	4.96818e-10	5.03837e-12
184																					-	184																					-	184
185																					-	185																					-	185
186																					-	186																					-	186
187																					-	187																					-	187
188																					-	188																					-	188
189																					-	189																					-	189
190																					-	190																					-	190
191																					-	191																					-	191
192																					-	192																					-	192
193	0.000724869	6.04935e-06	4.9995e-05	1.1695e-06	2.64082e-05	2.07999e-05	1.32938e-06	4.71777e-06	4.58637e-06	7.58148e-07	7.66571e-05	3.21104e-06	7.75871e-06	5.52027e-06	0.00134719	0.99685	0.000866104	2.03565e-07	8.97711e-07	1.94952e-06	S	193	0.000724869	6.04935e-06	4.9995e-05	1.1695e-06	2.64082e-05	2.07999e-05	1.32938e-06	4.71777e-06	4.58637e-06	7.58148e-07	7.66571e-05	3.21104e-06	7.75871e-06	5.52027e-06	0.00134719	0.99685	0.000866104	2.03565e-07	8.97711e-07	1.94952e-06	S	193	7.54695e-05	2.21077e-08	1.14709e-06	4.03671e-08	4.13682e-07
194																					-	194																					-	194
195	0.000400857	1.47784e-06	1.26303e-05	2.15062e-07	3.37911e-05	1.46421e-05	2.42678e-06	3.30703e-08	2.68921e-07	2.00894e-05	6.99735e-07	2.12363e-05	1.15569e-05	2.65216e-08	1.09418e-06	0.000808445	0.996056	1.66226e-09	2.56244e-08	0.00261448	T	195	0.000400857	1.47784e-06	1.26303e-05	2.15062e-07	3.37911e-05	1.46421e-05	2.42678e-06	3.30703e-08	2.68921e-07	2.00894e-05	6.99735e-07	2.12363e-05	1.15569e-05	2.65216e-08	1.09418e-06	0.000808445	0.996056	1.66226e-09	2.56244e-08	0.00261448	T	195	9.1624e-07	3.46875e-09	9.53566e-08	1.17059e-09	3.65972e-08
196																					-	196																					-	196
197	1.09478e-05	6.36532e-07	3.72382e-06	1.34143e-07	3.67517e-07	1.19348e-07	2.54643e-08	4.03901e-07	3.52317e-08	6.39271e-11	9.81266e-10	6.12397e-08	1.80407e-09	2.55773e-09	1.38132e-07	0.99996	2.36133e-05	2.67131e-10	3.06036e-09	4.85742e-10	S	197	1.09478e-05	6.36532e-07	3.72382e-06	1.34143e-07	3.67517e-07	1.19348e-07	2.54643e-08	4.03901e-07	3.52317e-08	6.39271e-11	9.81266e-10	6.12397e-08	1.80407e-09	2.55773e-09	1.38132e-07	0.99996	2.36133e-05	2.67131e-10	3.06036e-09	4.85742e-10	S	197	2.63392e-06	1.00174e-08	8.18107e-07	2.83756e-08	8.22903e-08
198	0.000331254	0.00100429	0.0022618	9.27264e-06	6.48224e-06	2.37101e-05	1.9799e-06	0.000289697	1.32111e-05	7.4826e-09	1.17638e-07	3.84268e-05	1.92983e-07	4.65981e-08	3.01584e-06	0.995807	0.000209058	5.39455e-08	2.23598e-07	4.44393e-08	S	198	0.000331254	0.00100429	0.0022618	9.27264e-06	6.48224e-06	2.37101e-05	1.9799e-06	0.000289697	1.32111e-05	7.4826e-09	1.17638e-07	3.84268e-05	1.92983e-07	4.65981e-08	3.01584e-06	0.995807	0.000209058	5.39455e-08	2.23598e-07	4.44393e-08	S	198	0.000297924	9.69147e-06	0.00371422	8.39079e-05	6.81984e-07
199	0.998498	2.02714e-08	3.43208e-08	1.80447e-08	1.52091e-06	1.65926e-07	2.02192e-07	1.52686e-06	1.22722e-08	1.10673e-08	7.82267e-07	3.6994e-08	1.08609e-06	5.28719e-09	3.79602e-07	0.00148017	9.14293e-06	2.96831e-10	1.71192e-09	6.81501e-06	A	199	0.998498	2.02714e-08	3.43208e-08	1.80447e-08	1.52091e-06	1.65926e-07	2.02192e-07	1.52686e-06	1.22722e-08	1.10673e-08	7.82267e-07	3.6994e-08	1.08609e-06	5.28719e-09	3.79602e-07	0.00148017	9.14293e-06	2.96831e-10	1.71192e-09	6.81501e-06	A	199	0.992959	4.28449e-07	1.1571e-06	2.39248e-07	9.87001e-06
200																					-	200																					-	200
201																					-	201																					-	201
202																					-	202																					-	202
203	3.2063e-08	4.47714e-09	9.82775e-10	1.68807e-12	1.71565e-08	3.45326e-08	9.78198e-11	1.9502e-11	6.76382e-09	0.000241395	0.999486	1.01285e-09	0.000253076	6.98367e-06	5.33646e-09	3.56933e-09	6.1326e-08	6.13947e-09	6.29836e-09	1.26151e-05	L	203	3.2063e-08	4.47714e-09	9.82775e-10	1.68807e-12	1.71565e-08	3.45326e-08	9.78198e-11	1.9502e-11	6.76382e-09	0.000241395	0.999486	1.01285e-09	0.000253076	6.98367e-06	5.33646e-09	3.56933e-09	6.1326e-08	6.13947e-09	6.29836e-09	1.26151e-05	L	203	1.24559e-07	7.2751e-09	9.80578e-11	7.30092e-12	6.80016e-09
204	2.05404e-06	3.74201e-07	0.98761	1.04595e-05	1.99418e-07	2.35012e-06	2.83516e-07	4.30725e-07	8.45889e-06	1.022e-07	8.23985e-09	4.85155e-06	2.10483e-07	2.42674e-09	4.30522e-08	0.00508335	0.00727634	1.97003e-10	5.3751e-08	5.39878e-08	N	204	2.05404e-06	3.74201e-07	0.98761	1.04595e-05	1.99418e-07	2.35012e-06	2.83516e-07	4.30725e-07	8.45889e-06	1.022e-07	8.23985e-09	4.85155e-06	2.10483e-07	2.42674e-09	4.30522e-08	0.00508335	0.00727634	1.97003e-10	5.3751e-08	5.39878e-08	N	204	3.18896e-06	5.3134e-07	0.985219	1.97619e-05	2.61039e-07
205	3.5883e-09	9.74751e-11	1.36165e-05	0.99998	5.10809e-12	4.42706e-09	5.52852e-06	1.78694e-08	1.19166e-08	1.60185e-13	3.87623e-13	1.34151e-09	7.94496e-13	2.69321e-13	1.86367e-09	3.48998e-07	5.03939e-09	2.3089e-13	5.92415e-11	3.41326e-12	D	205	3.5883e-09	9.74751e-11	1.36165e-05	0.99998	5.10809e-12	4.42706e-09	5.52852e-06	1.78694e-08	1.19166e-08	1.60185e-13	3.87623e-13	1.34151e-09	7.94496e-13	2.69321e-13	1.86367e-09	3.48998e-07	5.03939e-09	2.3089e-13	5.92415e-11	3.41326e-12	D	205	3.07795e-07	6.96381e-09	0.00109882	0.998759	5.65608e-10
206																					-	206																					-	206
207																					-	207																					-	207
208																					-	208																					-	208
209	3.70687e-08	5.80321e-10	6.85487e-11	9.00778e-10	2.91946e-12	2.6493e-09	1.46786e-09	1.40245e-10	7.83708e-10	1.11625e-11	4.07724e-10	1.06128e-09	8.50013e-12	1.07362e-11	1	7.31806e-08	3.52909e-09	3.00405e-12	7.65487e-12	4.9491e-10	P	209	3.70687e-08	5.80321e-10	6.85487e-11	9.00778e-10	2.91946e-12	2.6493e-09	1.46786e-09	1.40245e-10	7.83708e-10	1.11625e-11	4.07724e-10	1.06128e-09	8.50013e-12	1.07362e-11	1	7.31806e-08	3.52909e-09	3.00405e-12	7.65487e-12	4.9491e-10	P	209	4.60164e-07	1.71117e-09	1.07834e-09	2.84468e-09	4.06007e-11
210	5.85995e-06	2.82976e-08	1.34147e-05	9.67505e-08	1.80404e-07	2.79291e-07	1.52549e-08	2.15712e-07	2.79854e-08	2.48592e-11	4.48067e-10	2.7221e-08	8.78767e-10	1.23123e-09	7.64592e-08	0.999967	1.32451e-05	1.21265e-10	1.54773e-09	1.75871e-10	S	210	5.85995e-06	2.82976e-08	1.34147e-05	9.67505e-08	1.80404e-07	2.79291e-07	1.52549e-08	2.15712e-07	2.79854e-08	2.48592e-11	4.48067e-10	2.7221e-08	8.78767e-10	1.23123e-09	7.64592e-08	0.999967	1.32451e-05	1.21265e-10	1.54773e-09	1.75871e-10	S	210	9.21815e-06	2.24524e-08	1.46468e-06	6.77252e-08	1.32729e-07
211																					-	211																					-	211
212	2.28127e-07	3.36559e-06	1.34368e-05	1.14305e-07	2.89014e-08	0.000980994	2.32499e-07	1.00984e-08	0.99862	2.1003e-09	1.45778e-07	4.18335e-07	1.40734e-07	5.09266e-06	3.3507e-08	2.93237e-06	2.03647e-07	7.18243e-08	0.000372052	5.12627e-09	H	212	2.28127e-07	3.36559e-06	1.34368e-05	1.14305e-07	2.89014e-08	0.000980994	2.32499e-07	1.00984e-08	0.99862	2.1003e-09	1.45778e-07	4.18335e-07	1.40734e-07	5.09266e-06	3.3507e-08	2.93237e-06	2.03647e-07	7.18243e-08	0.000372052	5.12627e-09	H	212	0.000401405	0.000224678	0.000585278	1.16847e-05	9.48536e-06
213	1.56196e-10	3.11703e-10	1.63875e-09	2.57099e-11	3.50217e-09	1.41449e-10	2.29145e-11	2.29211e-12	5.65807e-07	1.79744e-10	7.4376e-10	2.95425e-11	5.15271e-10	8.52405e-06	6.45834e-12	6.84692e-10	1.46463e-10	6.77196e-08	0.999991	2.13731e-10	Y	213	1.56196e-10	3.11703e-10	1.63875e-09	2.57099e-11	3.50217e-09	1.41449e-10	2.29145e-11	2.29211e-12	5.65807e-07	1.79744e-10	7.4376e-10	2.95425e-11	5.15271e-10	8.52405e-06	6.45834e-12	6.84692e-10	1.46463e-10	6.77196e-08	0.999991	2.13731e-10	Y	213	1.10111e-09	5.62881e-10	5.59062e-09	4.25675e-11	4.36077e-08
214	5.89731e-07	2.52528e-08	6.21699e-09	4.09643e-11	9.75146e-07	9.29657e-08	1.10947e-09	1.9645e-09	3.01839e-07	0.00139747	0.160933	8.24941e-09	0.0245702	0.812809	9.72182e-09	9.69109e-08	3.82638e-07	2.21304e-06	9.89757e-05	0.000186786	F	214	5.89731e-07	2.52528e-08	6.21699e-09	4.09643e-11	9.75146e-07	9.29657e-08	1.10947e-09	1.9645e-09	3.01839e-07	0.00139747	0.160933	8.24941e-09	0.0245702	0.812809	9.72182e-09	9.69109e-08	3.82638e-07	2.21304e-06	9.89757e-05	0.000186786	F	214	4.40208e-08	1.46817e-09	5.00645e-10	3.30866e-12	9.78365e-08
215	4.23585e-08	5.92444e-10	6.88457e-11	9.04345e-10	3.0192e-12	2.89446e-09	1.52913e-09	1.38851e-10	8.06216e-10	1.3623e-11	9.32319e-10	1.09257e-09	1.22697e-11	1.12336e-11	1	5.57381e-08	8.15571e-09	3.0351e-12	7.71451e-12	6.07257e-10	P	215	4.23585e-08	5.92444e-10	6.88457e-11	9.04345e-10	3.0192e-12	2.89446e-09	1.52913e-09	1.38851e-10	8.06216e-10	1.3623e-11	9.32319e-10	1.09257e-09	1.22697e-11	1.12336e-11	1	5.57381e-08	8.15571e-09	3.0351e-12	7.71451e-12	6.07257e-10	P	215	1.61325e-07	9.2523e-10	3.21494e-10	1.80674e-09	1.24459e-11
216																					-	216																					-	216
217																					-	217																					-	217
218																					-	218																					-	218
219																					-	219																					-	219
220																					-	220																					-	220
221																					-	221																					-	221
222																					-	222																					-	222
223																					-	223																					-	223
224																					-	224																					-	224
225																					-	225																					-	225
226																					-	226																					-	226
227																					-	227																					-	227
228	0.00036233	8.98574e-07	2.29674e-05	6.81096e-07	3.63702e-05	3.86059e-06	4.71831e-07	6.92633e-07	7.53426e-07	7.07329e-07	1.64208e-05	1.28137e-06	2.20918e-05	9.20913e-06	0.000436872	0.92198	0.0770997	1.56822e-08	2.10715e-07	4.54508e-06	S	228	0.00036233	8.98574e-07	2.29674e-05	6.81096e-07	3.63702e-05	3.86059e-06	4.71831e-07	6.92633e-07	7.53426e-07	7.07329e-07	1.64208e-05	1.28137e-06	2.20918e-05	9.20913e-06	0.000436872	0.92198	0.0770997	1.56822e-08	2.10715e-07	4.54508e-06	S	228	0.00034785	3.45585e-07	5.17092e-05	3.93173e-06	2.46831e-05
229	5.44831e-05	9.43456e-07	2.37227e-06	1.65253e-08	2.07929e-05	5.35607e-06	3.51753e-08	1.52739e-07	0.000150241	0.000153721	0.526915	1.46483e-07	0.0376609	0.428663	2.56929e-07	0.00242046	1.78814e-05	5.50238e-06	0.00390332	2.60785e-05	L	229	5.44831e-05	9.43456e-07	2.37227e-06	1.65253e-08	2.07929e-05	5.35607e-06	3.51753e-08	1.52739e-07	0.000150241	0.000153721	0.526915	1.46483e-07	0.0376609	0.428663	2.56929e-07	0.00242046	1.78814e-05	5.50238e-06	0.00390332	2.60785e-05	L	229	8.6761e-05	1.06728e-07	2.50455e-07	3.00874e-09	1.72897e-05
230	6.36865e-07	2.18989e-08	1.79108e-06	0.0440189	3.85512e-12	8.36699e-06	0.955968	1.16685e-07	7.83338e-08	4.56888e-11	1.9267e-10	1.24946e-06	5.42005e-10	8.03691e-12	5.58914e-08	5.55196e-07	1.69921e-07	4.62293e-11	1.32336e-09	3.56369e-09	E	230	6.36865e-07	2.18989e-08	1.79108e-06	0.0440189	3.85512e-12	8.36699e-06	0.955968	1.16685e-07	7.83338e-08	4.56888e-11	1.9267e-10	1.24946e-06	5.42005e-10	8.03691e-12	5.58914e-08	5.55196e-07	1.69921e-07	4.62293e-11	1.32336e-09	3.56369e-09	E	230	1.63592e-06	1.02284e-08	9.90626e-07	0.0174803	5.64956e-12
231	3.67166e-05	5.90278e-08	1.76571e-05	1.08102e-07	8.47022e-07	2.48055e-07	2.29247e-08	2.53688e-07	8.08497e-08	9.67948e-08	2.27712e-07	6.47276e-08	2.16593e-07	1.90636e-08	1.51823e-06	0.998708	0.00123365	3.21035e-10	4.24099e-09	1.08006e-07	S	231	3.67166e-05	5.90278e-08	1.76571e-05	1.08102e-07	8.47022e-07	2.48055e-07	2.29247e-08	2.53688e-07	8.08497e-08	9.67948e-08	2.27712e-07	6.47276e-08	2.16593e-07	1.90636e-08	1.51823e-06	0.998708	0.00123365	3.21035e-10	4.24099e-09	1.08006e-07	S	231	0.00011226	1.30874e-07	8.59369e-06	2.15513e-07	9.17471e-07
232																					-	232																					-	232
233	2.18633e-09	8.3031e-09	0.999973	2.93033e-06	8.78139e-10	6.64239e-08	6.31246e-09	5.50114e-08	6.08589e-07	1.22858e-10	1.52035e-11	1.87706e-07	3.58682e-10	1.54835e-11	1.29108e-10	2.32657e-05	1.93035e-07	7.75107e-13	2.36345e-09	2.02649e-11	N	233	2.42203e-09	8.45392e-09	0.999969	2.22713e-06	9.71091e-10	6.13654e-08	4.84879e-09	5.72436e-08	6.18841e-07	1.24035e-10	1.57864e-11	1.82992e-07	3.65815e-10	1.63606e-11	1.40036e-10	2.79003e-05	2.10063e-07	8.25354e-13	2.40975e-09	2.07699e-11	N	233	5.56227e-09	1.03072e-08	0.999954	2.77027e-06	1.45273e-09
234	0.00052619	1.65963e-07	0.000245099	4.66617e-07	1.0233e-06	6.91915e-07	1.28237e-07	4.28301e-06	9.19951e-07	5.12304e-09	6.72921e-09	2.98343e-07	4.8883e-08	5.96195e-09	3.84188e-06	0.973713	0.0255042	6.64745e-10	9.69342e-09	1.00406e-07	S	234	0.000473053	2.37335e-07	0.000297175	5.46439e-07	1.18852e-06	1.4117e-06	1.57676e-07	1.38036e-06	3.01549e-06	7.39629e-09	7.99142e-09	4.17711e-07	6.70678e-08	6.84334e-09	7.13121e-06	0.957455	0.0417595	7.44686e-10	1.60803e-08	1.29057e-07	S	234	0.000220485	3.76019e-07	0.00128146	2.05309e-06	1.94466e-06
235																					-	235																					-	235
236																					-	236																					-	236
237	0.294194	0.000310195	0.00186655	0.00038727	0.0011576	0.000705405	0.000576652	0.00172385	0.000134421	5.48276e-05	0.00010135	0.000508208	0.000204235	4.40492e-05	0.000787799	0.549689	0.146732	6.33951e-06	4.00569e-05	0.000776611	S	237																					-	237
238	0.0345227	2.07868e-06	0.00288422	0.000204336	1.29228e-05	6.00461e-06	9.02152e-06	0.0765923	3.14619e-06	2.42745e-09	3.82087e-08	3.1098e-06	1.52056e-07	5.07281e-08	2.82677e-06	0.88557	0.000186543	2.02902e-08	4.57598e-08	2.60611e-07	S	238	0.0497454	2.67027e-06	0.00113852	2.14106e-05	2.23526e-05	6.0896e-06	4.11226e-06	0.0822555	2.62946e-06	3.32991e-09	5.36314e-08	3.4389e-06	2.27907e-07	6.57128e-08	3.76591e-06	0.866549	0.000243934	2.57176e-08	5.3572e-08	4.10813e-07	S	238	0.00578758	2.94383e-07	0.000384023	2.81262e-06	1.21029e-06
239	8.21051e-10	1.276e-07	8.34766e-07	7.91174e-09	6.53466e-10	7.32105e-07	1.22905e-09	3.65588e-10	0.999997	1.8508e-11	8.00117e-10	4.73252e-09	3.48557e-10	2.60439e-09	9.97382e-10	2.66415e-08	2.44388e-09	4.56449e-10	8.00974e-07	2.65538e-11	H	239	5.68652e-09	3.10373e-07	3.74061e-06	2.51408e-08	3.25168e-09	1.96513e-06	3.11493e-09	1.51875e-09	0.999992	2.91118e-11	1.22954e-09	1.25082e-08	7.12912e-10	4.48492e-09	3.35115e-09	4.25472e-07	1.9189e-08	7.1461e-10	1.34622e-06	5.52164e-11	H	239	1.64321e-08	1.1854e-07	6.99285e-06	6.36418e-08	3.83801e-08
240	1.11363e-07	8.6321e-09	4.07016e-10	4.42723e-12	1.18442e-07	4.68554e-08	1.85454e-10	1.03162e-10	2.21202e-08	2.7952e-05	0.99708	1.19234e-09	8.11579e-05	0.00280712	4.9059e-09	5.78226e-08	4.64212e-08	8.0676e-08	4.39011e-07	2.86996e-06	L	240	5.44153e-07	3.74245e-08	2.42558e-09	2.54458e-11	2.64834e-07	2.20982e-07	8.58586e-10	5.74682e-10	4.99705e-08	3.92269e-05	0.999439	5.57907e-09	0.000120598	0.000393463	2.49859e-08	3.10151e-07	2.52217e-07	7.06696e-08	1.92268e-07	5.97689e-06	L	240	2.9817e-07	1.2324e-08	6.18586e-10	9.27669e-12	1.18643e-07
241	5.7164e-06	1.07021e-06	0.982135	3.28904e-05	8.04435e-07	1.00465e-05	6.42675e-07	2.42423e-06	1.87724e-05	1.30197e-06	8.03051e-08	1.47278e-05	2.33793e-05	1.40924e-08	5.17824e-08	0.0133154	0.00443763	4.30563e-10	1.83611e-07	2.87679e-07	N	241	4.07111e-05	5.73933e-06	0.927037	0.00011343	5.5897e-06	5.00289e-05	3.36144e-06	9.98157e-06	6.31356e-05	1.64445e-05	1.00149e-06	7.0051e-05	0.00022759	1.32843e-07	2.84772e-07	0.0486742	0.0236768	3.10825e-09	1.04231e-06	3.22645e-06	N	241	2.30099e-07	3.01124e-08	0.990847	2.87527e-05	1.90689e-08
242																					-	242																					-	242
243																					-	243																					-	243
244	8.30006e-05	1.251e-07	5.60257e-07	5.11751e-09	1.1902e-06	3.01046e-07	6.61167e-08	3.4678e-09	5.12603e-08	0.716847	0.00331853	3.80004e-07	0.00382855	1.80128e-06	0.00182504	2.95579e-05	0.0999582	5.75742e-09	5.09403e-08	0.174106	I	244	8.30006e-05	1.251e-07	5.60257e-07	5.11751e-09	1.1902e-06	3.01046e-07	6.61167e-08	3.4678e-09	5.12603e-08	0.716847	0.00331853	3.80004e-07	0.00382855	1.80128e-06	0.00182504	2.95579e-05	0.0999582	5.75742e-09	5.09403e-08	0.174106	I	244	0.000442682	8.34427e-07	3.22179e-06	4.27892e-08	1.01033e-05
245																					-	245																					-	245
246																					-	246																					-	246
247	4.11677e-07	2.96438e-07	0.986894	7.9805e-06	5.98928e-08	2.17702e-06	5.93965e-08	5.1274e-07	0.00173362	8.27419e-10	1.07323e-09	8.99319e-07	5.69874e-09	1.82045e-09	1.49791e-08	0.011332	2.79914e-05	1.56863e-10	1.61433e-07	5.98052e-10	N	247	4.11677e-07	2.96438e-07	0.986894	7.9805e-06	5.98928e-08	2.17702e-06	5.93965e-08	5.1274e-07	0.00173362	8.27419e-10	1.07323e-09	8.99319e-07	5.69874e-09	1.82045e-09	1.49791e-08	0.011332	2.79914e-05	1.56863e-10	1.61433e-07	5.98052e-10	N	247	1.68656e-08	1.60977e-08	0.999932	1.6947e-06	5.01048e-09
248																					-	248																					-	248
249																					-	249																					-	249
250																					-	250																					-	250
251																					-	251																					-	251
252	8.99831e-05	0.00037262	0.000163798	2.87278e-05	1.99338e-07	0.396279	0.000169962	2.7178e-06	0.564862	1.3465e-07	1.36633e-05	0.000178395	4.9341e-06	3.98742e-07	0.0374871	0.000275115	5.35005e-05	4.461e-07	1.56904e-05	1.48135e-06	H	252	7.42521e-05	0.000310763	0.000139695	2.39076e-05	1.70964e-07	0.315799	0.000140371	2.21657e-06	0.643914	1.09562e-07	1.10881e-05	0.000146744	4.00672e-06	3.61653e-07	0.0391414	0.000231278	4.40277e-05	3.67788e-07	1.47774e-05	1.19781e-06	H	252	2.83995e-05	5.8046e-06	8.85008e-07	7.97133e-07	3.21066e-08
253	3.11552e-10	5.96624e-08	4.31239e-07	3.4776e-09	2.61456e-10	3.29257e-07	5.15403e-10	1.5032e-10	0.999999	7.85843e-12	3.76828e-10	2.0035e-09	1.59562e-10	1.16075e-09	4.75143e-10	4.67625e-09	8.83878e-10	2.09498e-10	3.79157e-07	1.11954e-11	H	253	3.12844e-10	6.09429e-08	5.02181e-07	3.54105e-09	2.62791e-10	3.3842e-07	5.18898e-10	1.51497e-10	0.999999	7.88194e-12	3.77765e-10	2.02947e-09	1.60232e-10	1.16735e-09	4.76775e-10	4.74627e-09	8.92394e-10	2.1038e-10	3.89073e-07	1.12209e-11	H	253	1.47874e-09	9.95214e-08	7.51843e-07	5.62424e-08	2.97119e-10
254	6.41541e-07	2.95864e-05	1.34639e-05	4.19805e-07	2.60964e-09	0.970268	1.25892e-05	3.58971e-08	0.0296591	1.61986e-09	2.87025e-07	1.15606e-05	6.2017e-07	2.09959e-09	2.34886e-07	2.13213e-06	8.70077e-07	1.01623e-08	3.58405e-07	1.03129e-08	Q	254	1.00583e-07	5.78944e-06	1.81287e-06	5.72323e-08	3.40963e-10	0.996182	2.91205e-06	4.94894e-09	0.00380467	2.19919e-10	4.16483e-08	2.17973e-06	1.04123e-07	2.72389e-10	3.33686e-08	3.07027e-07	1.29887e-07	1.35526e-09	4.74693e-08	1.50644e-09	Q	254	1.17277e-07	2.17276e-06	5.14828e-07	2.11431e-08	6.70947e-11
255																					-	255																					-	255
256	2.05992e-08	4.82094e-07	1.04439e-07	3.84032e-09	4.63331e-12	0.999992	1.87487e-06	3.94752e-10	2.08347e-06	1.47146e-11	5.13236e-09	3.82492e-06	2.67471e-08	1.53298e-12	3.10231e-09	3.84175e-08	2.08436e-08	4.6016e-11	2.21407e-10	2.16965e-10	Q	256	2.05991e-08	4.82092e-07	1.04437e-07	3.84029e-09	4.6332e-12	0.999992	1.87487e-06	3.9475e-10	2.0822e-06	1.47145e-11	5.13235e-09	3.82492e-06	2.6747e-08	1.53289e-12	3.1023e-09	3.84174e-08	2.08436e-08	4.60155e-11	2.21391e-10	2.16965e-10	Q	256	6.0658e-07	2.3511e-05	2.02596e-05	1.03979e-06	1.95276e-10
257																					-	257																					-	257
258																					-	258																					-	258
259																					-	259																					-	259
260																					-	260																					-	260
261	2.00829e-09	1.22917e-10	2.45332e-10	1.97446e-13	3.50407e-09	5.14264e-11	1.17592e-11	2.7492e-13	3.80981e-11	0.999684	1.39024e-05	2.48793e-10	1.06414e-05	5.51137e-08	3.05151e-11	1.53131e-10	1.14993e-07	2.52822e-11	4.20562e-10	0.000291475	I	261	1.93123e-09	1.21695e-10	2.44071e-10	1.95104e-13	3.43274e-09	4.88056e-11	1.15603e-11	2.68375e-13	3.54408e-11	0.999705	1.26964e-05	2.47087e-10	1.03239e-05	5.44663e-08	2.99393e-11	1.51371e-10	1.13133e-07	2.49658e-11	4.17098e-10	0.000271385	I	261	1.11867e-06	7.76516e-09	4.5558e-08	3.86557e-11	3.40414e-06
262	3.20921e-10	5.02329e-10	2.7826e-09	3.66858e-11	6.67074e-09	3.07066e-10	3.01627e-11	5.77324e-12	1.07729e-05	7.61702e-10	4.56908e-09	4.24756e-11	1.99204e-09	9.39174e-05	1.40471e-11	1.33105e-09	2.57633e-10	1.27418e-07	0.999895	6.49858e-10	Y	262	3.08068e-10	4.23932e-10	2.26403e-09	3.22932e-11	6.46344e-09	2.28483e-10	2.80392e-11	5.25016e-12	5.10072e-06	7.52244e-10	4.42572e-09	3.82183e-11	1.93105e-09	9.42918e-05	1.27281e-11	1.23786e-09	2.42701e-10	1.24562e-07	0.9999	6.4131e-10	Y	262	7.3611e-11	1.84131e-10	1.79196e-09	7.81042e-12	1.54733e-09
263																					-	263																					-	263
264	1.88236e-08	3.24368e-07	5.59154e-08	2.88028e-09	4.03362e-12	0.999996	2.34359e-06	3.40753e-10	6.43158e-07	1.24252e-11	4.96016e-09	5.86128e-07	2.51406e-08	1.31408e-12	2.85806e-09	2.88847e-08	1.7539e-08	4.38978e-11	1.8747e-10	1.97788e-10	Q	264	1.88237e-08	3.24368e-07	5.59154e-08	2.88031e-09	4.03362e-12	0.999996	2.3438e-06	3.40753e-10	6.43152e-07	1.24252e-11	4.96016e-09	5.86129e-07	2.51406e-08	1.31408e-12	2.85807e-09	2.88847e-08	1.7539e-08	4.38978e-11	1.8747e-10	1.97788e-10	Q	264	2.95405e-09	6.1896e-08	8.96264e-09	3.88842e-10	4.48532e-13
265	7.07876e-08	3.64666e-09	8.08656e-09	7.1319e-06	5.89911e-14	1.79833e-05	0.999974	2.19696e-09	2.48907e-09	6.99869e-12	3.98584e-11	3.59792e-07	1.45218e-10	3.98855e-13	2.79778e-09	1.30773e-08	1.02799e-08	5.18954e-12	5.29471e-11	8.11921e-10	E	265	6.82926e-08	3.20087e-09	7.50137e-09	7.05256e-06	5.1933e-14	1.07798e-05	0.999982	2.15842e-09	2.0836e-09	6.83902e-12	3.64816e-11	3.27833e-07	1.29239e-10	3.88865e-13	2.70554e-09	1.24034e-08	9.8006e-09	4.9981e-12	5.12742e-11	7.98502e-10	E	265	1.289e-07	1.4133e-09	9.41699e-09	7.64426e-06	3.68358e-14
266																					-	266																					-	266
267	5.14799e-07	1.74928e-08	8.34812e-06	0.477808	1.98041e-11	5.98057e-06	0.522175	2.25038e-07	1.44857e-07	3.08211e-11	1.30036e-10	8.92376e-07	3.23582e-10	8.83764e-12	6.39848e-08	9.73072e-07	1.61425e-07	3.56312e-11	1.58674e-09	2.26656e-09	E	267	3.60554e-07	1.1728e-08	4.68696e-06	0.236194	1.02668e-11	6.05489e-06	0.763793	1.25695e-07	8.47923e-08	2.03075e-11	8.80586e-11	7.66579e-07	2.41992e-10	4.8586e-12	3.78923e-08	5.7581e-07	1.01137e-07	2.1657e-11	8.73677e-10	1.67082e-09	E	267	8.84095e-08	2.70144e-09	1.59729e-07	0.00191953	1.47741e-13
268	4.39351e-05	1.90399e-05	6.38822e-05	1.42055e-06	5.01946e-07	0.40649	6.48498e-05	6.40933e-08	2.84146e-05	2.30994e-07	7.24849e-07	6.63125e-05	1.65084e-05	3.16976e-09	9.25078e-07	0.000567999	0.592632	6.38999e-09	5.45414e-08	3.17184e-06	T	268	2.85854e-05	1.07182e-05	8.12448e-05	5.90233e-06	1.04656e-07	0.0835734	8.04029e-05	5.03733e-08	1.5317e-05	2.66394e-07	4.4643e-07	4.88317e-05	1.02194e-05	2.96429e-09	6.72259e-07	0.000452663	0.915688	4.14759e-09	3.79859e-08	3.01389e-06	T	268	0.000503837	2.07071e-06	6.55694e-06	1.73498e-07	1.48772e-07
269	0.00101907	7.51381e-07	0.000336715	0.0498467	2.60719e-08	0.000163654	0.938737	3.47402e-06	1.74912e-06	1.29875e-08	1.52768e-08	2.75815e-05	1.44563e-07	1.28116e-09	1.70954e-06	0.00412907	0.00573143	1.08554e-09	2.1861e-08	8.71493e-07	E	269	0.000225825	3.39624e-07	2.97924e-05	0.0239686	5.90056e-09	8.70713e-05	0.975243	1.79188e-06	8.14784e-07	6.20391e-09	7.6561e-09	1.45832e-05	6.05782e-08	4.20114e-10	1.01613e-06	0.000110657	0.000316039	5.37759e-10	1.3678e-08	5.39044e-07	E	269	5.07198e-05	4.1223e-08	5.64647e-06	0.00170381	3.01244e-10
270																					-	270																					-	270
271																					-	271																					-	271
272																					-	272																					-	272
273																					-	273																					-	273
274	0.00280246	0.013315	0.00156133	4.42649e-05	2.82886e-05	0.0001257	4.45667e-05	0.948715	4.44793e-05	9.65512e-08	7.18846e-07	0.00241158	4.76534e-06	1.3172e-07	7.40089e-06	0.0302963	0.000592858	1.41931e-06	3.62277e-07	3.11942e-06	G	274	0.00944576	0.475398	0.00795142	0.00090603	0.000408305	0.00378161	0.00164934	0.372923	0.00167253	1.54284e-05	0.000147711	0.0705927	0.000179728	2.60898e-05	0.000368245	0.0531946	0.000972223	0.000170066	6.93969e-05	0.00012828	R	274	0.00158507	0.766575	0.00340256	2.93257e-05	2.27639e-05
275	0.00320897	0.0001031	0.367575	0.0028864	0.000136884	0.00143191	0.00306635	0.00013166	0.000261874	4.83138e-05	8.64903e-06	0.00108068	5.13179e-05	2.40186e-06	3.09589e-05	0.340635	0.278621	1.23436e-07	1.0114e-05	0.000708848	N	275	0.0038348	0.000780442	0.596114	0.00306229	0.000707687	0.0020197	0.000872839	0.000610172	0.00161758	0.00394927	0.000434787	0.00398113	0.00100146	9.47359e-05	0.000175066	0.0347586	0.327113	5.60777e-06	0.00026275	0.0186036	N	275	1.76751e-05	5.49091e-07	0.961062	0.000357825	4.18669e-05
276	5.59521e-07	1.98948e-08	9.05711e-08	8.43551e-09	1.13762e-06	4.93058e-08	7.69101e-08	1.07827e-08	1.28098e-05	1.54347e-06	1.80256e-05	7.94157e-09	4.45733e-06	0.978169	1.28101e-08	9.58185e-07	1.43264e-07	1.54572e-05	0.021774	1.20475e-06	F	276	2.00395e-06	8.52156e-08	1.6386e-07	1.00456e-08	5.64822e-06	4.44432e-08	1.56965e-08	1.83776e-07	4.21926e-06	2.8386e-05	0.000231479	2.43598e-08	2.62192e-05	0.998932	1.62572e-07	2.8461e-06	6.52316e-07	2.64731e-05	0.000727569	1.15541e-05	F	276	5.06173e-09	1.44597e-11	1.41326e-10	1.01885e-12	3.74177e-08
277	0.000209638	6.02994e-07	1.36935e-05	0.00018508	1.091e-07	3.14255e-06	8.76287e-06	4.61243e-05	1.34101e-06	2.83954e-09	5.81088e-08	1.10169e-06	1.31345e-08	1.11579e-08	0.988637	0.0108727	2.01873e-05	2.98374e-09	1.76071e-08	9.53567e-08	P	277	0.00279336	7.08347e-05	0.000129761	0.000112378	1.59479e-05	0.000134027	8.69968e-05	9.10277e-05	4.89267e-05	2.47813e-06	2.25905e-05	8.60565e-05	4.71057e-06	6.64573e-06	0.92335	0.0720923	0.000923324	1.31907e-06	5.78989e-06	2.17949e-05	P	277	0.00124525	1.32742e-07	8.75423e-07	3.52523e-07	4.30651e-07
278	2.91807e-06	5.35185e-08	3.49448e-07	0.000219547	1.72846e-11	2.36285e-05	0.999747	2.49657e-06	3.00142e-08	8.00204e-11	4.00966e-10	3.46436e-06	1.59987e-09	1.05087e-11	3.54461e-08	5.44027e-07	1.32825e-07	9.97128e-11	5.49179e-10	9.39478e-09	E	278	5.09098e-05	5.89645e-06	1.13323e-05	0.00159221	5.01471e-09	0.000418603	0.997749	4.95985e-06	3.12891e-06	1.19309e-07	3.79259e-07	0.000126013	5.16463e-07	1.59805e-08	5.11604e-06	1.5756e-05	1.25345e-05	5.06104e-08	3.42614e-07	2.63224e-06	E	278	4.62267e-08	1.13804e-08	1.21553e-07	0.000551999	8.73786e-14
279	0.00132974	0.000384753	0.576083	0.00337049	0.000206768	0.000858396	0.000282578	0.00149393	0.00100884	1.15031e-05	1.52305e-05	0.00108064	3.45069e-05	1.55476e-05	0.000111568	0.406093	0.00751664	1.70662e-06	8.73854e-05	1.34848e-05	N	279																					-	279	8.63112e-07	3.09625e-07	0.990983	1.5924e-05	1.41615e-07
280	0.00614712	0.000586818	0.00421734	0.115048	2.36404e-05	0.00264749	0.0183056	0.00141333	0.00149045	2.82684e-05	0.00013099	0.00161267	2.90148e-05	2.39156e-05	0.832786	0.0128907	0.00229688	8.43768e-06	7.91919e-05	0.00023442	P	280																					-	280	1.49496e-05	2.37245e-07	7.36308e-07	1.9181e-05	3.89732e-09
281																					-	281																					-	281
282																					-	282																					-	282
283																					-	283																					-	283
284																					-	284																					-	284
285																					-	285																					-	285
286	0.000578835	4.19781e-05	2.13775e-05	0.000300587	7.3904e-07	0.000329566	0.00216863	1.84669e-05	3.0398e-05	1.96629e-06	1.30616e-05	0.000143664	2.16372e-06	9.10567e-07	0.995807	0.000412868	0.000102436	3.68897e-07	1.48344e-06	2.30909e-05	P	286																					-	286	1.60204e-07	3.21278e-09	7.79827e-10	2.49862e-08	1.35941e-11
287	0.0198279	0.000188275	4.43864e-05	9.19808e-06	0.00103399	0.000458701	0.000105382	8.17622e-05	7.77499e-05	0.0579976	0.775397	0.000127822	0.0181359	0.00242356	0.000352477	0.00392583	0.00292027	5.68751e-05	0.000114142	0.116721	L	287																					-	287	0.00445948	3.23954e-06	2.02461e-06	2.61182e-08	0.000143727
288																					-	288																					-	288
289	0.0171145	0.000781242	0.000431973	0.00020529	0.00188488	0.000689207	0.00126149	0.000398149	0.000219636	0.0421848	0.011453	0.000970216	0.00307465	0.00189825	0.000934193	0.00147457	0.0276939	0.000162258	0.000601192	0.886567	V	289																					-	289	0.00454157	6.8745e-05	3.05998e-05	5.36176e-07	0.000246915
290	0.00121453	0.00122452	0.00175379	0.000516296	0.00108112	0.000763425	0.000605875	0.000240529	0.00784466	0.00104735	0.00222366	0.000616331	0.000768699	0.0220389	0.000285052	0.00167581	0.000917596	0.00257431	0.951394	0.00121338	Y	290																					-	290	3.99919e-07	1.84685e-07	6.16153e-07	2.06973e-08	7.08805e-05
291	0.00657574	0.00130328	0.000560415	0.00145695	9.2407e-05	0.00173916	0.00208445	0.000842644	0.000777757	0.00037615	0.00168833	0.00174883	0.000178074	0.000288386	0.967403	0.00894096	0.00222215	8.13996e-05	0.000223947	0.00141567	P	291																					-	291	0.000256302	1.76044e-06	2.50531e-06	2.99066e-06	2.37171e-07
292	0.00308945	0.0448951	0.0058898	0.00121459	4.58674e-05	0.0725583	0.00959746	0.0012051	0.00170512	0.000670123	0.00122153	0.846724	0.00111734	9.36114e-05	0.00123759	0.00334842	0.00403497	7.06993e-05	0.000360809	0.000919635	K	292																					-	292	3.08905e-05	0.024658	0.000159368	5.3565e-06	2.63676e-08
293	0.00133229	0.000527305	0.000544731	5.59902e-05	0.000342043	0.000298572	0.000272688	6.20754e-05	0.000185246	0.890405	0.0276529	0.000740915	0.0142344	0.00322717	0.000273679	0.000361172	0.00382208	0.000110529	0.000580864	0.0549698	I	293																					-	293	2.84006e-06	2.13839e-07	1.91309e-07	1.35078e-09	4.57849e-07
294	0.00547964	0.00151533	0.00170012	0.0186612	1.72266e-05	0.0110029	0.943038	0.00141131	0.000691159	0.000223505	0.00051315	0.00777629	0.000290043	6.65202e-05	0.00127817	0.0026114	0.0022083	6.64066e-05	0.000289121	0.00116048	E	294																					-	294	2.30786e-06	1.96578e-07	5.81206e-07	0.000385366	2.90658e-11
295	0.00547972	0.0015151	0.00170726	0.0190681	1.7262e-05	0.0110114	0.94261	0.00141429	0.000691761	0.000223441	0.000513035	0.00777459	0.000289977	6.65243e-05	0.00127818	0.00261496	0.00220831	6.63924e-05	0.000289152	0.00116008	E	295																					-	295	3.90872e-06	2.39076e-07	2.4088e-06	0.000826257	1.03636e-10
296																					-	296																					-	296
297	0.00101747	0.000117089	2.01757e-06	3.46403e-07	2.75123e-05	8.64291e-05	4.05018e-06	2.36445e-06	1.57557e-05	0.00296911	0.990464	1.51446e-05	0.00310173	0.00084067	0.000188846	3.68711e-05	4.86854e-05	1.73367e-05	1.83747e-05	0.00102579	L	297																					-	297	0.00122018	0.000120293	2.23572e-07	1.06064e-08	9.93776e-06
298	0.037088	0.00512754	0.00131811	0.000391506	0.00103871	0.0846908	0.0123259	0.00037996	0.00225515	0.0232838	0.0205006	0.00719642	0.0119831	0.000673496	0.00174576	0.00225923	0.0238751	0.000129087	0.000640784	0.763097	V	298																					-	298	0.000760568	6.65224e-07	7.70935e-08	9.0048e-09	2.27581e-06
299	0.000184898	2.90337e-05	5.32365e-05	0.00330249	5.68961e-08	0.00131693	0.994464	2.34243e-05	1.42342e-05	7.26178e-07	1.93779e-06	0.000459174	2.41646e-06	1.06543e-07	2.09643e-05	6.45586e-05	4.98526e-05	2.2894e-07	1.52388e-06	1.06588e-05	E	299																					-	299	9.33784e-07	1.64416e-07	5.90762e-06	0.000533447	7.88086e-12
300																					-	300																					-	300
301																					-	301																					-	301
302																					-	302																					-	302
303																					-	303																					-	303
304																					-	304																					-	304
305	0.0119698	0.00230963	0.0063712	0.00169407	0.00105246	0.003042	0.00297965	0.000789378	0.000930408	0.00429977	0.00219763	0.00532933	0.00345424	0.000528436	0.00179431	0.0434793	0.897363	0.000122797	0.000596509	0.00969602	T	305																					-	305	0.000428952	3.02366e-05	0.000749089	4.8476e-06	9.30198e-06
306	0.00515366	0.0101877	0.00465385	0.00251262	9.24307e-05	0.892557	0.0440647	0.00110858	0.0068138	0.000387489	0.00376984	0.0136651	0.00242022	0.000142498	0.00185177	0.00493191	0.0038197	0.000193277	0.000629788	0.00104438	Q	306																					-	306	3.00766e-06	2.14126e-05	3.90434e-06	6.40675e-06	1.85108e-09
307	0.0241456	0.00323031	0.0109466	0.00439283	0.00234979	0.00361185	0.0030716	0.00658477	0.0015046	0.000405882	0.0012922	0.00337958	0.000616625	0.0010214	0.00391004	0.8936	0.0339417	0.000204478	0.000929945	0.000860234	S	307																					-	307	0.000254361	1.40101e-05	0.000178229	8.79329e-06	5.88792e-06
308	0.00514286	0.010446	0.00473614	0.00207235	9.44899e-05	0.91659	0.0193348	0.00110019	0.00698265	0.000392069	0.00385879	0.0140229	0.00247871	0.000144579	0.00186728	0.00499492	0.00386404	0.000196739	0.000639109	0.00104111	Q	308																					-	308	1.64001e-06	4.03541e-05	4.85354e-06	3.72231e-07	1.94783e-09
309	0.00178082	0.00286379	0.889775	0.048839	0.000461761	0.00452259	0.00398972	0.00545538	0.00640077	0.000778437	0.00050653	0.00887791	0.000561245	0.00028024	0.000566301	0.0155415	0.00691127	4.43934e-05	0.00138929	0.00045397	N	309																					-	309	1.08307e-06	1.50551e-06	0.965583	0.0338312	7.4297e-08
310	0.00522263	0.0106986	0.0047673	0.0020721	9.68296e-05	0.914454	0.0193193	0.00110182	0.00730514	0.000431375	0.00447974	0.0138659	0.00297976	0.000154855	0.00186839	0.00519356	0.00402049	0.000243616	0.000647513	0.00107678	Q	310																					-	310	8.60721e-05	0.000331378	4.15136e-05	1.12993e-06	5.13576e-07
311																					-	311																					-	311
312	0.00176918	0.00294992	0.919033	0.0189585	0.000475217	0.0046572	0.00299013	0.00552787	0.00656426	0.000802445	0.000519562	0.00931435	0.000578415	0.000287658	0.000545465	0.0160043	0.00709117	4.49774e-05	0.00142458	0.000461888	N	312																					-	312	2.32499e-06	5.31282e-06	0.997836	0.00151626	7.52662e-08
313	0.91334	0.00167905	0.00108174	0.00153383	0.00214676	0.00266475	0.00493539	0.00790206	0.000579011	0.000918898	0.00269928	0.00239804	0.00169923	0.000755326	0.00409929	0.0314581	0.00807981	0.000153495	0.000529957	0.0113458	A	313																					-	313	0.984453	1.04217e-06	2.91468e-06	1.22369e-06	7.78356e-06
314	0.0108154	0.00063745	0.000322622	0.000144696	0.00144233	0.000547552	0.00101412	0.000308634	0.000226685	0.175537	0.0164013	0.000806135	0.0043122	0.0358838	0.00078039	0.000638449	0.00678471	0.000220283	0.00122324	0.741953	V	314																					-	314	0.000101707	3.92654e-07	1.98914e-07	9.31211e-09	1.40091e-05
315	0.00546044	0.00152044	0.0018385	0.0264659	1.78302e-05	0.0121653	0.933912	0.00142748	0.000707353	0.000222442	0.000514552	0.00774523	0.000291172	6.66183e-05	0.00127906	0.00264628	0.00221033	6.62605e-05	0.000290047	0.00115247	E	315																					-	315	1.18604e-05	1.00568e-06	3.38753e-05	0.00885935	5.64019e-10
316																					-	316																					-	316
317																					-	317																					-	317
318																					-	318																					-	318
319																					-	319																					-	319
320																					-	320																					-	320
321	0.106363	0.000635573	0.00908631	0.000332805	0.000439877	0.00219091	0.000266307	0.000330515	0.0115069	2.40261e-05	4.19243e-05	0.000547483	0.000126678	3.08023e-05	0.000281508	0.292153	0.575282	4.24458e-06	0.000178342	0.000179001	T	321																					-	321	0.154023	1.76026e-05	0.00020069	8.83258e-06	6.13733e-05
322	0.0296383	0.000109653	0.058751	0.00063121	0.000152158	0.000337353	0.000136589	0.000255275	0.000195319	1.76087e-05	1.01971e-05	0.000442285	4.93404e-05	4.49052e-06	7.91721e-05	0.382373	0.526739	6.40581e-07	1.30188e-05	6.45515e-05	T	322																					-	322	0.0645816	2.95945e-07	0.000177423	8.76419e-07	2.60101e-06
323	0.351906	0.000116075	0.00115235	0.000103932	0.00110937	0.000364352	0.000127647	0.000607855	0.00142037	1.73356e-05	7.51763e-05	0.000116847	0.000117441	0.00055892	0.000218388	0.499863	0.141609	6.94528e-06	0.000287605	0.00022187	S	323																					-	323	0.649767	1.12316e-06	1.44932e-05	9.46015e-07	4.68998e-05
324	0.002845	4.45676e-05	0.00119305	0.00149733	2.28504e-05	0.000380416	0.00217894	0.000152208	2.85888e-05	2.20249e-07	1.29336e-06	0.00012972	2.1985e-06	9.40047e-07	7.16374e-05	0.988972	0.0024744	2.22434e-07	2.20735e-06	2.19437e-06	S	324																					-	324	1.11253e-05	2.21257e-08	2.90565e-06	6.75145e-07	1.00463e-07
325	0.000961084	8.69144e-06	0.000320256	3.68795e-05	4.47054e-05	2.40545e-05	8.3625e-06	3.65438e-05	7.87575e-06	2.80277e-07	5.43316e-06	8.22532e-06	2.82861e-06	1.76113e-06	2.00628e-05	0.997102	0.00140886	1.23427e-07	1.05196e-06	1.15634e-06	S	325																					-	325	8.77467e-06	1.05812e-08	1.14981e-06	4.71342e-08	9.83719e-08
326																					-	326																					-	326
327	0.0067659	3.23564e-05	0.0294323	0.000383921	4.8417e-05	0.000259162	3.6021e-05	0.00498055	0.000152282	5.2502e-07	1.52111e-06	6.78849e-05	4.20225e-06	2.97314e-06	2.03965e-05	0.955189	0.00261001	1.99188e-07	6.4933e-06	6.11124e-06	S	327																					-	327	0.013679	8.87527e-07	0.0129356	0.00019301	1.14188e-05
328	2.95383e-05	0.000200758	0.0321874	0.000579908	3.21177e-07	0.960769	0.00336977	1.40524e-05	0.00135266	4.66408e-07	4.02304e-06	0.00100212	1.47418e-05	8.71814e-08	4.51232e-06	0.000348815	0.000117404	1.1153e-07	3.11252e-06	9.35152e-07	Q	328																					-	328	1.79074e-08	3.21956e-07	1.10315e-05	7.73725e-08	2.11522e-11
329																					-	329																					-	329
330																					-	330																					-	330
331	0.00042439	5.02019e-06	0.000516012	4.7074e-06	4.99407e-06	0.000140019	2.58326e-06	3.92223e-06	0.00112251	2.00822e-09	7.38111e-08	1.86166e-06	1.17487e-07	1.08764e-07	2.19488e-06	0.997573	0.000197295	1.23998e-08	8.44582e-07	1.88151e-08	S	331	0.00031196	5.23549e-05	0.00399109	4.52374e-05	3.19267e-05	0.000155908	7.0095e-06	3.06759e-05	0.0100571	3.16174e-08	7.1137e-07	1.56378e-05	8.02969e-07	2.00996e-06	2.04337e-05	0.984586	0.000674188	2.44191e-07	1.61198e-05	1.42434e-07	S	331	2.52091e-06	8.05144e-09	1.39105e-06	1.59743e-08	4.91891e-08
332	2.64468e-07	5.67982e-09	5.38794e-07	7.38305e-05	1.39247e-12	1.02277e-05	0.999913	6.31442e-09	6.24992e-09	9.44647e-12	4.57995e-11	8.43494e-07	1.74722e-10	9.64338e-13	4.81071e-09	1.08473e-06	6.35875e-08	6.50037e-12	8.30938e-11	9.47359e-10	E	332	1.29106e-05	3.3514e-07	4.65616e-05	0.000878266	3.45159e-10	0.000142706	0.998794	5.3587e-07	4.96134e-07	6.24507e-10	2.44808e-09	2.14754e-05	9.90919e-09	1.46581e-10	2.63394e-07	9.74947e-05	5.24948e-06	3.61702e-10	6.57886e-09	2.56641e-08	E	332	9.41091e-08	2.68075e-09	7.29517e-09	2.64473e-06	6.7481e-14
333	8.47041e-05	1.6703e-07	2.00444e-05	4.96361e-07	1.25332e-06	3.40861e-07	1.12511e-07	6.19059e-05	9.27518e-08	1.05364e-09	3.80125e-09	2.14808e-07	2.18082e-08	7.03046e-09	2.60857e-07	0.997094	0.00273617	8.75142e-10	6.09144e-09	1.12583e-08	S	333	0.000427919	6.85708e-07	8.67781e-05	1.76332e-06	9.58287e-06	1.53163e-06	4.82817e-07	0.00020274	5.84174e-07	2.45142e-08	4.72378e-08	1.05237e-06	4.42245e-07	4.27874e-07	1.0111e-06	0.973255	0.0260099	6.25935e-09	9.55726e-08	2.64747e-07	S	333	6.35687e-06	1.0613e-08	3.66238e-06	4.87335e-08	7.73939e-08
334																					-	334																					-	334
335	6.43476e-08	1.21775e-09	3.35054e-09	1.72382e-11	2.92511e-07	3.93547e-10	8.88054e-11	3.92287e-10	6.33065e-08	0.000450117	0.000126591	3.79342e-10	1.39561e-05	0.999367	1.83793e-09	3.47521e-08	7.6328e-08	4.83611e-07	2.75556e-05	1.41037e-05	F	335	6.43476e-08	1.21775e-09	3.35054e-09	1.72382e-11	2.92511e-07	3.93547e-10	8.88054e-11	3.92287e-10	6.33065e-08	0.000450117	0.000126591	3.79342e-10	1.39561e-05	0.999367	1.83793e-09	3.47521e-08	7.6328e-08	4.83611e-07	2.75556e-05	1.41037e-05	F	335	6.83947e-11	6.63297e-13	2.04985e-12	1.92234e-14	8.52153e-10
336	2.65924e-06	6.11207e-08	5.1468e-09	6.03209e-11	7.35506e-07	2.46526e-07	7.22455e-09	6.58985e-10	2.56106e-08	0.104825	0.808787	2.9656e-08	0.0283351	1.90278e-05	4.0804e-08	2.13886e-08	3.92038e-06	5.61208e-08	8.11302e-08	0.0580263	L	336	2.65924e-06	6.11207e-08	5.1468e-09	6.03209e-11	7.35506e-07	2.46526e-07	7.22455e-09	6.58985e-10	2.56106e-08	0.104825	0.808787	2.9656e-08	0.0283351	1.90278e-05	4.0804e-08	2.13886e-08	3.92038e-06	5.61208e-08	8.11302e-08	0.0580263	L	336	1.34293e-06	3.62788e-08	2.18983e-09	2.05174e-11	1.08212e-07
337	1.76796e-06	3.06568e-10	3.15829e-09	3.47101e-11	1.20866e-07	5.77656e-10	1.15325e-09	4.52313e-11	9.09266e-11	0.000320186	1.24167e-06	5.41551e-10	4.13929e-07	1.35573e-08	1.04211e-09	7.6567e-10	2.195e-06	7.81284e-11	5.57847e-10	0.999674	V	337	1.76796e-06	3.06568e-10	3.15829e-09	3.47101e-11	1.20866e-07	5.77656e-10	1.15325e-09	4.52313e-11	9.09266e-11	0.000320186	1.24167e-06	5.41551e-10	4.13929e-07	1.35573e-08	1.04211e-09	7.6567e-10	2.195e-06	7.81284e-11	5.57847e-10	0.999674	V	337	6.75654e-07	1.39017e-10	1.73942e-11	8.95909e-13	3.30583e-08
338	7.96681e-08	2.67519e-09	6.84609e-09	6.85373e-06	4.91738e-14	2.26217e-06	0.99999	2.29999e-09	1.60287e-09	6.67355e-12	3.26041e-11	2.88577e-07	1.11032e-10	3.79333e-13	2.61468e-09	1.19998e-08	9.35961e-09	4.78128e-12	4.93924e-11	7.92865e-10	E	338	7.96681e-08	2.67519e-09	6.84609e-09	6.85373e-06	4.91738e-14	2.26217e-06	0.99999	2.29999e-09	1.60287e-09	6.67355e-12	3.26041e-11	2.88577e-07	1.11032e-10	3.79333e-13	2.61468e-09	1.19998e-08	9.35961e-09	4.78128e-12	4.93924e-11	7.92865e-10	E	338	1.34572e-08	4.20539e-10	3.44463e-09	2.30384e-05	5.71902e-15
339	1.03618e-05	8.7721e-09	8.10683e-06	4.83965e-07	3.03818e-09	2.941e-07	2.35982e-07	0.999977	9.49542e-09	6.04486e-13	2.35399e-11	1.95237e-08	1.83304e-10	2.72027e-11	6.46547e-10	3.33484e-06	3.135e-09	1.42759e-10	2.0378e-11	1.37888e-10	G	339	1.03618e-05	8.7721e-09	8.10683e-06	4.83965e-07	3.03818e-09	2.941e-07	2.35982e-07	0.999977	9.49542e-09	6.04486e-13	2.35399e-11	1.95237e-08	1.83304e-10	2.72027e-11	6.46547e-10	3.33484e-06	3.135e-09	1.42759e-10	2.0378e-11	1.37888e-10	G	339	7.19917e-08	2.654e-10	1.48928e-08	2.62938e-09	1.84282e-10
340																					-	340																					-	340
341	5.12138e-07	5.7715e-09	3.55944e-07	2.47416e-09	1.12838e-08	6.65209e-08	8.11155e-09	1.65617e-10	2.59563e-09	3.89971e-08	1.65581e-09	4.61094e-08	9.32671e-08	1.16917e-10	4.35442e-09	2.51885e-05	0.999973	1.82018e-11	2.65224e-10	6.26845e-07	T	341	5.12138e-07	5.7715e-09	3.55944e-07	2.47416e-09	1.12838e-08	6.65209e-08	8.11155e-09	1.65617e-10	2.59563e-09	3.89971e-08	1.65581e-09	4.61094e-08	9.32671e-08	1.16917e-10	4.35442e-09	2.51885e-05	0.999973	1.82018e-11	2.65224e-10	6.26845e-07	T	341	2.40083e-07	1.52033e-09	9.90448e-08	8.69719e-10	4.79488e-09
342	1.42666e-07	3.56632e-09	1.73905e-08	2.62831e-05	1.98724e-13	5.18842e-06	0.999968	2.51844e-09	2.79853e-09	1.47045e-11	8.8811e-11	4.15943e-07	3.83144e-10	1.03825e-12	3.32949e-09	3.88456e-08	1.00537e-07	5.89064e-12	8.03906e-11	1.80635e-09	E	342	1.42666e-07	3.56632e-09	1.73905e-08	2.62831e-05	1.98724e-13	5.18842e-06	0.999968	2.51844e-09	2.79853e-09	1.47045e-11	8.8811e-11	4.15943e-07	3.83144e-10	1.03825e-12	3.32949e-09	3.88456e-08	1.00537e-07	5.89064e-12	8.03906e-11	1.80635e-09	E	342	1.08357e-08	3.75687e-10	9.92639e-10	1.51154e-06	1.91519e-15
343																					-	343																					-	343
344																					-	344																					-	344
345																					-	345																					-	345
346																					-	346																					-	346
347																					-	347																					-	347
348																					-	348																					-	348
349																					-	349																					-	349
350																					-	350																					-	350
351																					-	351																					-	351
352																					-	352																					-	352
353																					-	353																					-	353
354	0.00457019	1.85743e-06	1.56438e-07	6.20259e-09	4.24511e-05	1.01874e-05	3.17924e-07	1.81831e-07	9.45864e-07	0.00294497	0.953881	6.29924e-07	0.00185853	0.000104307	2.76777e-06	9.95525e-05	0.000129826	7.24325e-07	8.62481e-07	0.0363508	L	354	0.00457019	1.85743e-06	1.56438e-07	6.20259e-09	4.24511e-05	1.01874e-05	3.17924e-07	1.81831e-07	9.45864e-07	0.00294497	0.953881	6.29924e-07	0.00185853	0.000104307	2.76777e-06	9.95525e-05	0.000129826	7.24325e-07	8.62481e-07	0.0363508	L	354	1.47539e-05	3.05455e-09	1.28319e-10	5.07045e-12	1.96575e-07
355	3.88168e-07	1.8796e-09	7.97279e-07	2.10476e-08	1.3789e-09	5.85212e-10	1.72531e-09	0.999997	6.22827e-10	1.25771e-13	5.90923e-12	1.22111e-09	3.75033e-11	1.68825e-11	2.10425e-10	1.35431e-06	3.00808e-10	1.09679e-10	5.80356e-12	2.50988e-11	G	355	3.88168e-07	1.8796e-09	7.97279e-07	2.10476e-08	1.3789e-09	5.85212e-10	1.72531e-09	0.999997	6.22827e-10	1.25771e-13	5.90923e-12	1.22111e-09	3.75033e-11	1.68825e-11	2.10425e-10	1.35431e-06	3.00808e-10	1.09679e-10	5.80356e-12	2.50988e-11	G	355	1.72353e-06	1.48479e-07	0.000292746	7.25034e-07	1.37363e-08
356																					-	356																					-	356
357	1.6609e-08	0.996497	1.06478e-07	6.16792e-10	9.93364e-10	2.56497e-06	3.91595e-08	6.05903e-09	3.16095e-07	3.69305e-10	3.32286e-09	0.00350006	7.13722e-09	1.15002e-11	4.11826e-09	7.47958e-08	4.17388e-08	1.47103e-09	1.30038e-09	8.49423e-10	R	357	1.6609e-08	0.996497	1.06478e-07	6.16792e-10	9.93364e-10	2.56497e-06	3.91595e-08	6.05903e-09	3.16095e-07	3.69305e-10	3.32286e-09	0.00350006	7.13722e-09	1.15002e-11	4.11826e-09	7.47958e-08	4.17388e-08	1.47103e-09	1.30038e-09	8.49423e-10	R	357	5.28012e-10	0.999988	1.95141e-09	1.14989e-11	1.38956e-10
358	3.06028e-09	0.999984	9.44053e-09	6.98342e-11	8.95969e-10	4.36709e-07	2.18399e-09	1.64869e-09	1.46561e-07	7.03789e-11	1.2781e-09	1.50326e-05	1.24102e-09	4.46598e-12	8.10206e-10	1.78262e-08	5.25264e-09	1.14088e-09	5.27906e-10	1.79606e-10	R	358	3.06028e-09	0.999984	9.44053e-09	6.98342e-11	8.95969e-10	4.36709e-07	2.18399e-09	1.64869e-09	1.46561e-07	7.03789e-11	1.2781e-09	1.50326e-05	1.24102e-09	4.46598e-12	8.10206e-10	1.78262e-08	5.25264e-09	1.14088e-09	5.27906e-10	1.79606e-10	R	358	4.48581e-10	0.999998	1.40318e-09	8.71142e-12	1.38123e-10
359	9.78983e-10	2.88075e-09	6.05075e-12	4.76699e-13	1.71613e-08	1.23327e-09	1.74493e-11	8.75406e-11	1.68769e-09	6.16995e-08	0.00234561	2.74375e-11	6.3371e-07	2.31823e-06	8.80044e-11	3.89497e-10	3.37315e-10	0.997651	1.00147e-07	1.91651e-08	W	359	9.78983e-10	2.88075e-09	6.05075e-12	4.76699e-13	1.71613e-08	1.23327e-09	1.74493e-11	8.75406e-11	1.68769e-09	6.16995e-08	0.00234561	2.74375e-11	6.3371e-07	2.31823e-06	8.80044e-11	3.89497e-10	3.37315e-10	0.997651	1.00147e-07	1.91651e-08	W	359	1.16533e-07	1.63452e-07	2.31335e-10	1.18137e-11	2.41385e-05
360	9.9297e-12	2.22176e-10	1.29769e-13	3.84363e-14	7.6611e-11	1.09724e-11	7.3787e-13	2.20413e-11	9.86248e-11	2.51411e-12	4.73438e-10	2.65771e-13	1.49163e-10	1.22731e-08	8.19973e-13	1.88169e-11	3.29938e-12	1	2.09142e-08	1.0138e-11	W	360	9.9297e-12	2.22176e-10	1.29769e-13	3.84363e-14	7.6611e-11	1.09724e-11	7.3787e-13	2.20413e-11	9.86248e-11	2.51411e-12	4.73438e-10	2.65771e-13	1.49163e-10	1.22731e-08	8.19973e-13	1.88169e-11	3.29938e-12	1	2.09142e-08	1.0138e-11	W	360	1.44774e-12	3.43564e-11	1.56133e-14	5.00829e-15	1.16841e-11
361	5.27484e-10	8.72393e-11	1.83613e-10	1.08134e-13	4.22865e-10	2.02448e-11	6.74845e-12	9.42719e-14	2.35656e-11	0.999931	4.67752e-06	1.81649e-10	1.1586e-06	3.8829e-08	1.97748e-11	2.16549e-11	3.90506e-08	1.61695e-11	3.29463e-10	6.33236e-05	I	361	5.27484e-10	8.72393e-11	1.83613e-10	1.08134e-13	4.22865e-10	2.02448e-11	6.74845e-12	9.42719e-14	2.35656e-11	0.999931	4.67752e-06	1.81649e-10	1.1586e-06	3.8829e-08	1.97748e-11	2.16549e-11	3.90506e-08	1.61695e-11	3.29463e-10	6.33236e-05	I	361	5.96339e-11	1.16779e-11	2.64547e-11	1.04976e-14	5.65462e-11
362	9.05834e-05	3.53056e-09	8.36496e-08	2.47102e-08	7.93328e-09	2.04597e-09	6.51584e-09	0.999908	7.89124e-10	1.81841e-12	5.92334e-11	2.51602e-09	3.35212e-10	6.13822e-11	1.44552e-09	1.32264e-06	2.35803e-09	1.84167e-10	1.76637e-11	1.25495e-09	G	362	9.05834e-05	3.53056e-09	8.36496e-08	2.47102e-08	7.93328e-09	2.04597e-09	6.51584e-09	0.999908	7.89124e-10	1.81841e-12	5.92334e-11	2.51602e-09	3.35212e-10	6.13822e-11	1.44552e-09	1.32264e-06	2.35803e-09	1.84167e-10	1.76637e-11	1.25495e-09	G	362	0.000574285	1.15233e-09	2.64126e-08	7.90123e-09	6.92446e-09
363																					-	363																					-	363
364	3.33222e-08	5.72382e-10	6.39067e-11	8.84196e-10	2.68126e-12	2.59254e-09	1.45011e-09	1.35719e-10	7.71008e-10	1.10817e-11	4.0601e-10	1.04639e-09	8.35098e-12	1.06312e-11	1	3.69731e-08	2.76809e-09	2.98307e-12	7.56611e-12	4.90001e-10	P	364	3.33222e-08	5.72382e-10	6.39067e-11	8.84196e-10	2.68126e-12	2.59254e-09	1.45011e-09	1.35719e-10	7.71008e-10	1.10817e-11	4.0601e-10	1.04639e-09	8.35098e-12	1.06312e-11	1	3.69731e-08	2.76809e-09	2.98307e-12	7.56611e-12	4.90001e-10	P	364	5.45669e-09	8.61544e-11	8.56012e-12	1.35016e-10	3.16635e-13
365	8.71535e-09	0.999213	3.69988e-08	2.32647e-10	1.28004e-09	1.07149e-06	1.05057e-08	3.09176e-09	1.91632e-07	1.38355e-10	1.77479e-09	0.000785021	2.59273e-09	7.727e-12	1.73704e-09	3.4914e-07	3.40754e-08	1.24347e-09	7.36351e-10	3.47709e-10	R	365	8.71535e-09	0.999213	3.69988e-08	2.32647e-10	1.28004e-09	1.07149e-06	1.05057e-08	3.09176e-09	1.91632e-07	1.38355e-10	1.77479e-09	0.000785021	2.59273e-09	7.727e-12	1.73704e-09	3.4914e-07	3.40754e-08	1.24347e-09	7.36351e-10	3.47709e-10	R	365	7.53871e-07	0.982256	2.50145e-06	8.97275e-09	6.13753e-08
366	0.99999	4.5157e-09	1.42935e-09	3.64753e-09	2.15784e-07	3.58923e-08	7.63329e-08	5.001e-07	1.11954e-09	7.86898e-10	6.57879e-09	1.01546e-08	3.14844e-08	7.40602e-10	7.35393e-08	6.60614e-06	5.87806e-07	7.53387e-11	3.81279e-10	2.25274e-06	A	366	0.99999	4.5157e-09	1.42935e-09	3.64753e-09	2.15784e-07	3.58923e-08	7.63329e-08	5.001e-07	1.11954e-09	7.86898e-10	6.57879e-09	1.01546e-08	3.14844e-08	7.40602e-10	7.35393e-08	6.60614e-06	5.87806e-07	7.53387e-11	3.81279e-10	2.25274e-06	A	366	0.999997	7.01549e-10	2.158e-10	5.64171e-10	4.19884e-08
367																					-	367																					-	367
368	7.70906e-10	7.48038e-09	0.999995	1.94616e-06	6.06841e-10	5.53893e-08	4.20214e-09	4.67842e-08	1.43552e-06	1.19986e-10	1.292e-11	1.695e-07	3.34201e-10	1.99542e-11	7.30274e-11	1.09114e-06	1.18444e-07	8.0015e-13	3.78378e-08	1.81075e-11	N	368	7.70906e-10	7.48038e-09	0.999995	1.94616e-06	6.06841e-10	5.53893e-08	4.20214e-09	4.67842e-08	1.43552e-06	1.19986e-10	1.292e-11	1.695e-07	3.34201e-10	1.99542e-11	7.30274e-11	1.09114e-06	1.18444e-07	8.0015e-13	3.78378e-08	1.81075e-11	N	368	2.04851e-10	2.63689e-09	0.999997	5.31499e-07	4.64829e-10
369	3.33223e-08	5.72382e-10	6.39068e-11	8.84196e-10	2.68126e-12	2.59254e-09	1.45011e-09	1.35719e-10	7.71009e-10	1.10817e-11	4.0601e-10	1.04639e-09	8.35098e-12	1.06312e-11	1	3.69735e-08	2.76809e-09	2.98307e-12	7.56612e-12	4.90001e-10	P	369	3.33223e-08	5.72382e-10	6.39068e-11	8.84196e-10	2.68126e-12	2.59254e-09	1.45011e-09	1.35719e-10	7.71009e-10	1.10817e-11	4.0601e-10	1.04639e-09	8.35098e-12	1.06312e-11	1	3.69735e-08	2.76809e-09	2.98307e-12	7.56612e-12	4.90001e-10	P	369	5.46965e-09	8.61788e-11	8.57442e-12	1.35057e-10	3.17354e-13
370																					-	370																					-	370
371																					-	371																					-	371
372	1.59074e-06	4.92099e-09	3.98587e-07	5.38447e-08	6.76752e-09	2.20095e-09	7.41636e-09	0.999989	1.39119e-09	4.32065e-13	2.25699e-11	3.02143e-09	1.12566e-10	6.37028e-11	1.18362e-09	9.34843e-06	3.14427e-09	2.00044e-10	2.22182e-11	8.12907e-11	G	372	1.59074e-06	4.92099e-09	3.98581e-07	5.38446e-08	6.76752e-09	2.20095e-09	7.41636e-09	0.999989	1.39118e-09	4.32065e-13	2.25699e-11	3.02143e-09	1.12566e-10	6.37027e-11	1.18362e-09	9.34843e-06	3.14426e-09	2.00044e-10	2.22182e-11	8.12907e-11	G	372	6.38041e-08	2.44547e-10	1.0832e-08	2.42082e-09	8.61715e-10
373	3.33223e-08	5.72383e-10	6.39072e-11	8.84197e-10	2.68128e-12	2.59254e-09	1.45012e-09	1.3572e-10	7.71009e-10	1.10817e-11	4.0601e-10	1.04639e-09	8.35099e-12	1.06312e-11	1	3.69752e-08	2.7681e-09	2.98308e-12	7.56612e-12	4.90001e-10	P	373	3.33223e-08	5.72383e-10	6.39072e-11	8.84197e-10	2.68128e-12	2.59254e-09	1.45012e-09	1.3572e-10	7.71009e-10	1.10817e-11	4.0601e-10	1.04639e-09	8.35099e-12	1.06312e-11	1	3.69752e-08	2.7681e-09	2.98308e-12	7.56612e-12	4.90001e-10	P	373	5.47742e-09	8.62387e-11	8.62558e-12	1.35186e-10	3.19775e-13
374																					-	374																					-	374
375																					-	375																					-	375
376																					-	376																					-	376
377																					-	377																					-	377
378																					-	378																					-	378
379																					-	379																					-	379
380																					-	380																					-	380
381																					-	381																					-	381
382	5.33099e-06	2.21838e-08	1.66561e-06	6.35643e-08	1.8955e-07	4.67116e-08	1.14685e-08	1.876e-07	1.39963e-08	3.14111e-11	4.43655e-10	1.87762e-08	8.78195e-10	1.22299e-09	6.53334e-08	0.999969	2.32394e-05	1.19719e-10	1.41288e-09	2.2967e-10	S	382	5.33099e-06	2.21838e-08	1.66561e-06	6.35643e-08	1.8955e-07	4.67116e-08	1.14685e-08	1.876e-07	1.39963e-08	3.14111e-11	4.43655e-10	1.87762e-08	8.78195e-10	1.22299e-09	6.53334e-08	0.999969	2.32394e-05	1.19719e-10	1.41288e-09	2.2967e-10	S	382	8.5116e-06	6.77453e-09	8.06134e-07	1.60593e-08	5.33063e-07
383	8.29467e-06	3.57319e-08	2.65297e-06	8.52087e-08	2.52024e-07	8.40114e-08	2.07932e-08	2.0354e-07	2.16065e-08	2.19275e-10	1.04571e-09	4.16335e-08	3.87621e-09	1.73379e-09	9.19052e-08	0.999786	0.000201976	1.75988e-10	2.14108e-09	1.55936e-09	S	383	8.29467e-06	3.57319e-08	2.65297e-06	8.52087e-08	2.52024e-07	8.40114e-08	2.07932e-08	2.0354e-07	2.16065e-08	2.19275e-10	1.04571e-09	4.16335e-08	3.87621e-09	1.73379e-09	9.19052e-08	0.999786	0.000201976	1.75988e-10	2.14108e-09	1.55936e-09	S	383	1.23695e-06	3.49077e-09	3.44731e-07	1.05854e-08	3.2981e-08
384	5.79021e-06	2.1885e-08	1.66402e-06	6.29091e-08	1.16998e-06	4.54585e-08	1.11137e-08	1.90372e-07	1.38974e-08	2.2353e-11	4.25806e-10	1.78855e-08	7.57359e-10	1.22779e-09	6.45399e-08	0.999981	9.90336e-06	1.1918e-10	1.41344e-09	1.70935e-10	S	384	5.79021e-06	2.1885e-08	1.66402e-06	6.29091e-08	1.16998e-06	4.54585e-08	1.11137e-08	1.90372e-07	1.38974e-08	2.2353e-11	4.25806e-10	1.78855e-08	7.57359e-10	1.22779e-09	6.45399e-08	0.999981	9.90336e-06	1.1918e-10	1.41344e-09	1.70935e-10	S	384	1.11827e-06	3.38837e-09	3.36793e-07	1.02675e-08	3.33649e-08
385																					-	385																					-	385
386																					-	386																					-	386
387																					-	387																					-	387
388	9.49018e-07	2.42618e-10	3.04576e-11	3.79917e-12	7.30907e-08	3.41819e-10	8.33705e-10	3.24319e-11	3.67168e-11	7.3327e-05	4.31456e-07	3.61975e-10	1.40099e-07	1.01947e-08	9.30673e-10	1.64783e-10	4.12025e-07	7.02996e-11	4.54961e-10	0.999925	V	388	9.49018e-07	2.42618e-10	3.04576e-11	3.79917e-12	7.30907e-08	3.41819e-10	8.33705e-10	3.24319e-11	3.67168e-11	7.3327e-05	4.31456e-07	3.61975e-10	1.40099e-07	1.01947e-08	9.30673e-10	1.64783e-10	4.12025e-07	7.02996e-11	4.54961e-10	0.999925	V	388	3.11234e-07	5.99424e-11	7.02387e-12	5.51352e-13	2.23147e-08
389	8.02388e-09	1.03021e-05	2.51876e-07	1.06911e-09	2.6026e-13	8.78224e-07	2.63854e-07	1.04941e-09	5.74726e-09	1.71667e-10	1.95184e-10	0.999988	3.90854e-09	6.97191e-13	1.73108e-09	1.71646e-08	4.80574e-08	1.64634e-12	5.90483e-11	3.12965e-10	K	389	8.02388e-09	1.03021e-05	2.51876e-07	1.06911e-09	2.6026e-13	8.78224e-07	2.63854e-07	1.04941e-09	5.74726e-09	1.71667e-10	1.95184e-10	0.999988	3.90854e-09	6.97191e-13	1.73108e-09	1.71646e-08	4.80574e-08	1.64634e-12	5.90483e-11	3.12965e-10	K	389	1.5945e-09	2.97776e-05	8.62733e-08	1.88561e-10	6.11402e-14
390	1.04962e-07	4.14561e-09	1.10698e-07	0.000530799	3.21089e-13	3.00444e-06	0.999466	9.76107e-09	6.96085e-09	9.5376e-12	4.46621e-11	3.65182e-07	1.42649e-10	9.3407e-13	6.41655e-09	4.79539e-08	1.99635e-08	7.7994e-12	1.3982e-10	9.85637e-10	E	390	1.04962e-07	4.14561e-09	1.10698e-07	0.000530799	3.21089e-13	3.00444e-06	0.999466	9.76107e-09	6.96085e-09	9.5376e-12	4.46621e-11	3.65182e-07	1.42649e-10	9.3407e-13	6.41655e-09	4.79539e-08	1.99635e-08	7.7994e-12	1.3982e-10	9.85637e-10	E	390	6.68837e-08	8.56084e-09	1.29567e-05	0.0428077	1.6331e-12
391	3.02583e-09	0.999991	9.14942e-09	6.86143e-11	8.95514e-10	4.16993e-07	2.09482e-09	1.63773e-09	1.44983e-07	6.97458e-11	1.27316e-09	8.11872e-06	1.22593e-09	4.45041e-12	8.02323e-10	1.76334e-08	5.15337e-09	1.13996e-09	5.25973e-10	1.78144e-10	R	391	3.02583e-09	0.999991	9.14942e-09	6.86143e-11	8.95514e-10	4.16993e-07	2.09482e-09	1.63773e-09	1.44983e-07	6.97458e-11	1.27316e-09	8.11872e-06	1.22593e-09	4.45041e-12	8.02323e-10	1.76334e-08	5.15337e-09	1.13996e-09	5.25973e-10	1.78144e-10	R	391	4.48418e-10	0.999998	1.40205e-09	8.70575e-12	1.38121e-10
392	7.51203e-09	2.23304e-09	2.7074e-11	4.82957e-13	4.07185e-09	1.12018e-08	4.44826e-11	9.44555e-12	1.59638e-09	6.99815e-06	0.999981	2.89431e-10	9.8191e-06	1.12257e-06	9.92728e-10	5.95707e-10	2.63751e-09	4.30793e-09	1.75441e-09	5.58801e-07	L	392	7.51203e-09	2.23304e-09	2.7074e-11	4.82957e-13	4.07185e-09	1.12018e-08	4.44826e-11	9.44555e-12	1.59638e-09	6.99815e-06	0.999981	2.89431e-10	9.8191e-06	1.12257e-06	9.92728e-10	5.95707e-10	2.63751e-09	4.30793e-09	1.75441e-09	5.58801e-07	L	392	1.15938e-09	3.43247e-10	3.53746e-12	5.45696e-14	6.53992e-10
393	7.96887e-08	9.79245e-10	4.69259e-10	9.26789e-13	4.89252e-09	2.40399e-08	1.10158e-10	2.68881e-11	2.94044e-10	7.4185e-06	7.09058e-06	2.8944e-09	0.999975	4.44994e-08	2.21453e-11	1.75942e-09	3.19473e-06	5.06915e-10	6.21931e-10	6.86864e-06	M	393	7.96887e-08	9.79245e-10	4.69259e-10	9.26789e-13	4.89252e-09	2.40399e-08	1.10158e-10	2.68881e-11	2.94044e-10	7.4185e-06	7.09058e-06	2.8944e-09	0.999975	4.44994e-08	2.21453e-11	1.75942e-09	3.19473e-06	5.06915e-10	6.21931e-10	6.86864e-06	M	393	6.60359e-09	1.73748e-09	2.60022e-10	2.6716e-13	1.97289e-10
394	2.36798e-07	2.15142e-07	6.31472e-09	1.53707e-10	1.61477e-08	6.68185e-05	2.46208e-08	5.89777e-10	2.07581e-07	2.642e-05	0.998409	6.66502e-08	0.001488	1.77059e-06	2.65277e-08	4.02108e-08	1.22671e-07	2.3335e-08	1.82729e-08	7.21624e-06	L	394	2.36798e-07	2.15142e-07	6.31472e-09	1.53707e-10	1.61477e-08	6.68185e-05	2.46208e-08	5.89777e-10	2.07581e-07	2.642e-05	0.998409	6.66502e-08	0.001488	1.77059e-06	2.65277e-08	4.02108e-08	1.22671e-07	2.3335e-08	1.82729e-08	7.21624e-06	L	394	8.53659e-07	5.53994e-06	3.3139e-08	4.60279e-10	1.91304e-08
395	0.999991	4.4926e-09	1.41748e-09	3.63897e-09	1.9909e-07	3.56429e-08	7.58554e-08	4.99608e-07	1.11446e-09	5.87075e-10	6.33052e-09	1.00973e-08	2.98687e-08	7.28094e-10	7.05056e-08	6.4393e-06	5.27577e-07	7.48707e-11	3.78388e-10	1.06764e-06	A	395	0.999991	4.4926e-09	1.41748e-09	3.63897e-09	1.9909e-07	3.56429e-08	7.58554e-08	4.99608e-07	1.11446e-09	5.87075e-10	6.33052e-09	1.00973e-08	2.98687e-08	7.28094e-10	7.05056e-08	6.4393e-06	5.27577e-07	7.48707e-11	3.78388e-10	1.06764e-06	A	395	0.999994	8.20728e-10	2.21313e-10	5.66633e-10	8.92562e-08
396	7.06029e-08	4.15743e-10	3.76618e-10	1.49311e-12	1.49219e-08	2.16962e-10	1.78186e-10	4.50967e-12	9.33561e-11	0.962344	3.09596e-05	7.5528e-10	4.16096e-06	1.08556e-07	3.22383e-10	1.60956e-10	3.66966e-07	9.56949e-11	1.23942e-09	0.0376206	I	396	7.06029e-08	4.15743e-10	3.76618e-10	1.49311e-12	1.49219e-08	2.16962e-10	1.78186e-10	4.50967e-12	9.33561e-11	0.962344	3.09596e-05	7.5528e-10	4.16096e-06	1.08556e-07	3.22383e-10	1.60956e-10	3.66966e-07	9.56949e-11	1.23942e-09	0.0376206	I	396	2.2555e-09	3.91286e-11	4.30478e-11	5.48131e-14	8.06702e-10
397	3.88549e-07	1.55373e-08	8.44107e-08	1.60972e-08	1.33576e-09	5.43074e-10	1.68659e-09	0.999999	4.26822e-10	8.49031e-14	5.88395e-12	1.453e-09	3.50163e-11	1.64591e-11	2.09993e-10	5.57688e-07	2.04661e-10	1.12035e-10	4.21982e-12	2.50176e-11	G	397	3.88549e-07	1.55373e-08	8.44107e-08	1.60972e-08	1.33576e-09	5.43074e-10	1.68659e-09	0.999999	4.26822e-10	8.49031e-14	5.88395e-12	1.453e-09	3.50163e-11	1.64591e-11	2.09993e-10	5.57688e-07	2.04661e-10	1.12035e-10	4.21982e-12	2.50176e-11	G	397	1.27988e-05	1.05433e-05	8.30329e-06	1.0597e-07	2.22109e-08
398	1.5496e-10	3.69354e-10	2.00975e-09	2.88358e-11	3.42268e-09	1.86969e-10	2.43498e-11	2.40526e-12	1.74305e-06	1.57357e-10	5.98098e-10	3.25095e-11	4.64703e-10	3.53233e-06	6.8596e-12	6.96021e-10	1.49553e-10	6.53922e-08	0.999995	1.98243e-10	Y	398	1.5496e-10	3.69354e-10	2.00975e-09	2.88358e-11	3.42268e-09	1.86969e-10	2.43498e-11	2.40526e-12	1.74305e-06	1.57357e-10	5.98098e-10	3.25095e-11	4.64703e-10	3.53233e-06	6.8596e-12	6.96021e-10	1.49553e-10	6.53922e-08	0.999995	1.98243e-10	Y	398	2.15113e-10	5.96888e-08	3.06099e-07	1.58214e-10	3.77028e-09
399	7.51394e-09	2.23334e-09	2.70914e-11	4.83071e-13	4.07276e-09	1.1203e-08	4.44931e-11	9.44699e-12	1.59655e-09	7.07553e-06	0.999981	2.89533e-10	9.84408e-06	1.12295e-06	9.92821e-10	5.95797e-10	2.63988e-09	4.30828e-09	1.75484e-09	5.60147e-07	L	399	7.51394e-09	2.23334e-09	2.70914e-11	4.83071e-13	4.07276e-09	1.1203e-08	4.44931e-11	9.44699e-12	1.59655e-09	7.07553e-06	0.999981	2.89533e-10	9.84408e-06	1.12295e-06	9.92821e-10	5.95797e-10	2.63988e-09	4.30828e-09	1.75484e-09	5.60147e-07	L	399	1.27505e-09	3.54446e-10	3.82898e-12	5.6048e-14	7.21508e-10
400	1.3697e-07	0.0135327	2.20984e-06	1.01076e-08	9.45446e-11	1.65116e-05	1.30555e-06	2.89532e-08	4.1271e-07	3.02927e-09	8.58257e-09	0.986446	6.3059e-08	3.03685e-11	3.1564e-08	4.07811e-07	5.46542e-07	4.0211e-10	2.95256e-09	6.07328e-09	K	400	1.3697e-07	0.0135327	2.20984e-06	1.01076e-08	9.45446e-11	1.65116e-05	1.30555e-06	2.89532e-08	4.1271e-07	3.02927e-09	8.58257e-09	0.986446	6.3059e-08	3.03685e-11	3.1564e-08	4.07811e-07	5.46542e-07	4.0211e-10	2.95256e-09	6.07328e-09	K	400	1.79032e-08	0.00943725	6.8086e-06	3.53791e-09	2.85865e-11
401	6.76432e-08	2.73699e-09	1.21705e-08	8.68792e-05	7.08206e-14	2.26981e-06	0.99991	2.44062e-09	1.87569e-09	6.77113e-12	3.29901e-11	2.92283e-07	1.11556e-10	4.01599e-13	2.78855e-09	1.3748e-08	9.87131e-09	4.90084e-12	5.32772e-11	7.91934e-10	E	401	6.76432e-08	2.73699e-09	1.21705e-08	8.68792e-05	7.08206e-14	2.26981e-06	0.99991	2.44062e-09	1.87569e-09	6.77113e-12	3.29901e-11	2.92283e-07	1.11556e-10	4.01599e-13	2.78855e-09	1.3748e-08	9.87131e-09	4.90084e-12	5.32772e-11	7.91934e-10	E	401	1.33169e-07	1.5161e-09	1.23508e-08	1.02374e-05	6.93671e-14
402																					-	402																					-	402
403																					-	403																					-	403
404	4.07026e-08	3.4621e-10	3.77762e-10	1.02751e-12	1	2.65984e-12	3.73497e-14	3.24512e-10	1.52909e-09	1.25139e-10	9.60372e-10	1.44924e-13	7.86832e-10	2.18203e-08	1.30421e-12	6.13577e-08	3.11673e-09	6.46012e-10	3.01927e-07	1.74589e-08	C	404	4.07026e-08	3.4621e-10	3.77762e-10	1.02751e-12	1	2.65984e-12	3.73497e-14	3.24512e-10	1.52909e-09	1.25139e-10	9.60372e-10	1.44924e-13	7.86832e-10	2.18203e-08	1.30421e-12	6.13577e-08	3.11673e-09	6.46012e-10	3.01927e-07	1.74589e-08	C	404	3.10583e-07	6.51154e-10	1.41725e-09	5.96993e-12	0.999993
405	3.82376e-07	5.36097e-09	1.52e-07	2.18493e-09	9.86349e-09	2.38823e-08	7.43298e-09	1.21245e-10	2.21345e-09	4.06738e-08	2.45423e-09	4.22163e-08	1.26103e-07	1.14614e-10	4.04899e-09	7.99466e-06	0.999991	1.75045e-11	2.52819e-10	3.8462e-07	T	405	3.82376e-07	5.36097e-09	1.52e-07	2.18493e-09	9.86349e-09	2.38823e-08	7.43298e-09	1.21245e-10	2.21345e-09	4.06738e-08	2.45423e-09	4.22163e-08	1.26103e-07	1.14614e-10	4.04899e-09	7.99466e-06	0.999991	1.75045e-11	2.52819e-10	3.8462e-07	T	405	2.06417e-07	2.24748e-09	3.98599e-08	3.77506e-10	6.81039e-09
406	1.00052e-08	0.000210352	3.31304e-07	1.17508e-09	1.33203e-12	1.36334e-06	2.89546e-07	1.25506e-09	9.65943e-09	1.96969e-10	2.53814e-10	0.999787	4.73863e-09	9.08224e-13	1.99471e-09	2.88805e-08	2.00939e-07	4.01933e-12	7.80149e-11	3.78076e-10	K	406	1.00052e-08	0.000210352	3.31304e-07	1.17508e-09	1.33203e-12	1.36334e-06	2.89546e-07	1.25506e-09	9.65943e-09	1.96969e-10	2.53814e-10	0.999787	4.73863e-09	9.08224e-13	1.99471e-09	2.88805e-08	2.00939e-07	4.01933e-12	7.80149e-11	3.78076e-10	K	406	2.31488e-09	0.000223815	6.95222e-08	2.13083e-10	4.41362e-13
407																					-	407																					-	407
408																					-	408																					-	408
409																					-	409																					-	409
410																					-	410																					-	410
411																					-	411																					-	411
412																					-	412																					-	412
413																					-	413																					-	413
414																					-	414																					-	414
415																					-	415																					-	415
416																					-	416																					-	416
417																					-	417																					-	417
418																					-	418																					-	418
419																					-	419																					-	419
420																					-	420																					-	420
421																					-	421																					-	421
422																					-	422																					-	422
423	7.13009e-08	7.5837e-08	0.819113	0.180837	4.61552e-09	1.11557e-06	5.90169e-06	8.53662e-06	7.49423e-06	5.11737e-10	1.70362e-10	1.49267e-06	1.73827e-09	1.39999e-10	1.22649e-08	2.42178e-05	1.55948e-06	2.03174e-11	2.92552e-08	4.83547e-10	N	423	7.13009e-08	7.5837e-08	0.819113	0.180837	4.61552e-09	1.11557e-06	5.90169e-06	8.53662e-06	7.49423e-06	5.11737e-10	1.70362e-10	1.49267e-06	1.73827e-09	1.39999e-10	1.22649e-08	2.42178e-05	1.55948e-06	2.03174e-11	2.92552e-08	4.83547e-10	N	423	1.22736e-08	2.07629e-09	0.00138781	0.998599	8.47943e-11
424	2.07195e-05	0.997321	8.30534e-05	4.68692e-08	2.74946e-06	0.000298424	9.0972e-07	9.00086e-07	4.3356e-05	1.34351e-06	1.24579e-05	0.00097021	0.000758668	8.9593e-08	3.157e-07	0.000232451	0.000250252	6.23595e-07	5.71311e-07	1.69487e-06	R	424	2.07195e-05	0.997321	8.30534e-05	4.68692e-08	2.74946e-06	0.000298424	9.0972e-07	9.00086e-07	4.3356e-05	1.34351e-06	1.24579e-05	0.00097021	0.000758668	8.9593e-08	3.157e-07	0.000232451	0.000250252	6.23595e-07	5.71311e-07	1.69487e-06	R	424	4.83179e-09	0.999953	3.52381e-08	4.38798e-11	6.99236e-10
425																					-	425																					-	425
426	7.4206e-08	2.30185e-08	0.114731	0.88523	1.16815e-09	5.58914e-07	1.90601e-05	1.31008e-06	3.676e-06	9.63456e-11	5.42226e-11	4.58673e-07	3.5748e-10	4.18937e-11	1.88144e-08	1.26242e-05	6.28583e-07	1.19964e-11	1.01016e-08	2.36032e-10	D	426	7.4206e-08	2.30185e-08	0.114731	0.88523	1.16815e-09	5.58914e-07	1.90601e-05	1.31008e-06	3.676e-06	9.63456e-11	5.42226e-11	4.58673e-07	3.5748e-10	4.18937e-11	1.88144e-08	1.26242e-05	6.28583e-07	1.19964e-11	1.01016e-08	2.36032e-10	D	426	4.22443e-09	2.28566e-09	0.00257531	0.997413	4.50296e-11
427																					-	427																					-	427
428	9.65356e-07	2.47371e-10	3.14954e-11	3.82311e-12	7.50497e-08	3.49718e-10	8.37661e-10	3.26279e-11	3.77139e-11	0.000132974	9.28956e-07	3.68106e-10	2.15029e-07	1.14185e-08	9.39417e-10	1.68497e-10	4.21628e-07	7.22269e-11	4.66204e-10	0.999864	V	428	9.65356e-07	2.47371e-10	3.14954e-11	3.82311e-12	7.50497e-08	3.49718e-10	8.37661e-10	3.26279e-11	3.77139e-11	0.000132974	9.28956e-07	3.68106e-10	2.15029e-07	1.14185e-08	9.39417e-10	1.68497e-10	4.21628e-07	7.22269e-11	4.66204e-10	0.999864	V	428	1.7944e-07	3.37663e-11	3.76448e-12	4.34358e-13	1.31758e-08
429	8.11411e-09	2.30066e-09	2.94335e-11	4.97763e-13	4.33347e-09	1.17355e-08	4.62892e-11	9.77376e-12	1.63504e-09	2.27454e-05	0.999941	3.08937e-10	3.35026e-05	1.20499e-06	1.00867e-09	6.15299e-10	3.10226e-09	4.41858e-09	1.83051e-09	1.05168e-06	L	429	8.11411e-09	2.30066e-09	2.94335e-11	4.97763e-13	4.33347e-09	1.17355e-08	4.62892e-11	9.77376e-12	1.63504e-09	2.27454e-05	0.999941	3.08937e-10	3.35026e-05	1.20499e-06	1.00867e-09	6.15299e-10	3.10226e-09	4.41858e-09	1.83051e-09	1.05168e-06	L	429	1.16178e-09	3.43637e-10	3.55173e-12	5.46549e-14	6.54875e-10
430	1.70007e-09	3.20917e-10	2.83934e-10	2.72323e-13	1.28953e-09	1.55921e-10	1.8743e-11	4.50204e-13	1.08976e-10	0.999772	0.000125167	3.93273e-10	4.58439e-06	1.63794e-07	8.35462e-11	7.7087e-11	5.85602e-08	1.0646e-10	9.18149e-10	9.78734e-05	I	430	1.70007e-09	3.20917e-10	2.83934e-10	2.72323e-13	1.28953e-09	1.55921e-10	1.8743e-11	4.50204e-13	1.08976e-10	0.999772	0.000125167	3.93273e-10	4.58439e-06	1.63794e-07	8.35462e-11	7.7087e-11	5.85602e-08	1.0646e-10	9.18149e-10	9.78734e-05	I	430	1.77596e-10	1.43543e-11	2.89735e-11	1.52752e-14	1.15574e-10
431	1.8578e-08	3.21251e-07	5.22681e-08	2.64675e-09	4.02377e-12	0.999997	1.28472e-06	3.37772e-10	6.31307e-07	1.2378e-11	4.9547e-09	5.6222e-07	2.50792e-08	1.30929e-12	2.84055e-09	2.85751e-08	1.73775e-08	4.38085e-11	1.86741e-10	1.96494e-10	Q	431	1.8578e-08	3.21251e-07	5.22681e-08	2.64675e-09	4.02377e-12	0.999997	1.28472e-06	3.37772e-10	6.31307e-07	1.2378e-11	4.9547e-09	5.6222e-07	2.50792e-08	1.30929e-12	2.84055e-09	2.85751e-08	1.73775e-08	4.38085e-11	1.86741e-10	1.96494e-10	Q	431	2.86227e-09	5.62353e-08	8.52357e-09	3.59004e-10	4.40906e-13
432	1.79654e-09	3.28389e-10	2.87205e-10	2.76773e-13	1.32534e-09	1.73845e-10	1.91988e-11	4.84489e-13	1.11735e-10	0.999732	0.000144815	4.02525e-10	1.57607e-05	1.69311e-07	8.46403e-11	7.95762e-11	6.04876e-08	1.10621e-10	9.32492e-10	0.000107252	I	432	1.79654e-09	3.28389e-10	2.87205e-10	2.76773e-13	1.32534e-09	1.73845e-10	1.91988e-11	4.84489e-13	1.11735e-10	0.999732	0.000144815	4.02525e-10	1.57607e-05	1.69311e-07	8.46403e-11	7.95762e-11	6.04876e-08	1.10621e-10	9.32492e-10	0.000107252	I	432	6.56887e-11	1.23326e-11	2.71369e-11	1.08301e-14	6.05333e-11
433	9.9297e-12	2.22176e-10	1.29769e-13	3.84363e-14	7.6611e-11	1.09724e-11	7.3787e-13	2.20413e-11	9.86248e-11	2.51411e-12	4.73438e-10	2.65771e-13	1.49163e-10	1.22731e-08	8.19973e-13	1.88169e-11	3.29938e-12	1	2.09142e-08	1.0138e-11	W	433	9.9297e-12	2.22176e-10	1.29769e-13	3.84363e-14	7.6611e-11	1.09724e-11	7.3787e-13	2.20413e-11	9.86248e-11	2.51411e-12	4.73438e-10	2.65771e-13	1.49163e-10	1.22731e-08	8.19973e-13	1.88169e-11	3.29938e-12	1	2.09142e-08	1.0138e-11	W	433	1.44774e-12	3.43564e-11	1.56133e-14	5.00829e-15	1.16841e-11
434	9.86713e-07	2.46588e-10	3.13812e-11	3.82547e-12	7.54278e-08	3.52623e-10	8.38382e-10	3.27469e-11	3.74556e-11	0.000106047	5.3025e-07	3.68869e-10	4.8367e-07	1.072e-08	9.35863e-10	1.69972e-10	4.38798e-07	7.16629e-11	4.62725e-10	0.999891	V	434	9.86713e-07	2.46588e-10	3.13812e-11	3.82547e-12	7.54278e-08	3.52623e-10	8.38382e-10	3.27469e-11	3.74556e-11	0.000106047	5.3025e-07	3.68869e-10	4.8367e-07	1.072e-08	9.35863e-10	1.69972e-10	4.38798e-07	7.16629e-11	4.62725e-10	0.999891	V	434	2.71479e-07	5.3709e-11	5.30702e-12	4.90656e-13	2.21441e-08
435	3.33222e-08	5.72382e-10	6.39067e-11	8.84196e-10	2.68126e-12	2.59254e-09	1.45011e-09	1.35719e-10	7.71008e-10	1.10817e-11	4.0601e-10	1.04639e-09	8.35098e-12	1.06312e-11	1	3.69731e-08	2.76809e-09	2.98307e-12	7.56611e-12	4.90001e-10	P	435	3.33222e-08	5.72382e-10	6.39067e-11	8.84196e-10	2.68126e-12	2.59254e-09	1.45011e-09	1.35719e-10	7.71008e-10	1.10817e-11	4.0601e-10	1.04639e-09	8.35098e-12	1.06312e-11	1	3.69731e-08	2.76809e-09	2.98307e-12	7.56611e-12	4.90001e-10	P	435	5.45668e-09	8.61543e-11	8.56011e-12	1.35016e-10	3.16635e-13
436	1.69982e-05	3.365e-09	2.03297e-09	3.12001e-11	2.54846e-07	1.15907e-08	3.95739e-09	1.56618e-10	8.71846e-10	0.387742	3.62131e-05	6.86109e-09	1.54586e-05	2.14879e-07	4.67162e-07	1.11625e-08	2.91644e-05	3.71587e-10	3.98356e-09	0.612159	V	436	1.69982e-05	3.365e-09	2.03297e-09	3.12001e-11	2.54846e-07	1.15907e-08	3.95739e-09	1.56618e-10	8.71846e-10	0.387742	3.62131e-05	6.86109e-09	1.54586e-05	2.14879e-07	4.67162e-07	1.11625e-08	2.91644e-05	3.71587e-10	3.98356e-09	0.612159	V	436	1.74466e-07	1.08135e-10	5.61926e-11	6.54718e-13	1.4982e-08
437																					-	437																					-	437
438	1.50814e-07	0.981659	9.93277e-07	6.20218e-09	2.30615e-09	1.93206e-05	3.80454e-07	5.08423e-08	1.85996e-06	3.38898e-09	2.45396e-08	0.0183166	6.49682e-08	8.65662e-11	3.73411e-08	6.29871e-07	3.90457e-07	4.65125e-09	9.13889e-09	7.74479e-09	R	438	1.50814e-07	0.981659	9.93277e-07	6.20218e-09	2.30615e-09	1.93206e-05	3.80454e-07	5.08423e-08	1.85996e-06	3.38898e-09	2.45396e-08	0.0183166	6.49682e-08	8.65662e-11	3.73411e-08	6.29871e-07	3.90457e-07	4.65125e-09	9.13889e-09	7.74479e-09	R	438	3.44719e-08	0.00334753	5.96445e-07	2.60563e-09	9.30872e-12
439	4.19327e-09	0.999902	1.68437e-08	1.16775e-10	9.06867e-10	5.69168e-07	5.02026e-09	2.02747e-09	1.5835e-07	9.59512e-11	1.45789e-09	9.75146e-05	1.72926e-09	5.10178e-12	1.09102e-09	2.24899e-08	8.18534e-09	1.16803e-09	5.94288e-10	2.37948e-10	R	439	4.19327e-09	0.999902	1.68437e-08	1.16775e-10	9.06867e-10	5.69168e-07	5.02026e-09	2.02747e-09	1.5835e-07	9.59512e-11	1.45789e-09	9.75146e-05	1.72926e-09	5.10178e-12	1.09102e-09	2.24899e-08	8.18534e-09	1.16803e-09	5.94288e-10	2.37948e-10	R	439	2.87919e-09	0.992139	2.7832e-08	9.96337e-11	1.5426e-10
440	8.40833e-07	5.27428e-09	1.54545e-07	2.49287e-07	1.31764e-09	1.11123e-08	1.63409e-06	0.999997	1.21782e-09	4.65486e-13	1.7589e-11	9.79091e-09	9.76746e-11	2.14504e-11	7.89516e-10	3.83732e-07	8.14983e-10	1.59828e-10	1.45744e-11	1.21259e-10	G	440	8.40833e-07	5.27428e-09	1.54545e-07	2.49287e-07	1.31764e-09	1.11123e-08	1.63409e-06	0.999997	1.21782e-09	4.65486e-13	1.7589e-11	9.79091e-09	9.76746e-11	2.14504e-11	7.89516e-10	3.83732e-07	8.14983e-10	1.59828e-10	1.45744e-11	1.21259e-10	G	440	7.13255e-05	6.1095e-07	9.6107e-06	5.10911e-05	5.3397e-09
441																					-	441																					-	441
442																					-	442																					-	442
443																					-	443																					-	443
444																					-	444																					-	444
445																					-	445																					-	445
446																					-	446																					-	446
447																					-	447																					-	447
448	3.77213e-06	1.46684e-08	4.89722e-06	1.98915e-06	1.19637e-08	8.62232e-09	2.73921e-08	0.999982	7.5145e-08	2.24663e-12	5.01003e-11	7.01299e-09	3.94056e-10	1.07701e-10	1.12708e-09	7.40072e-06	5.74485e-09	3.23823e-10	6.95125e-11	3.36971e-10	G	448	3.77213e-06	1.46684e-08	4.89722e-06	1.98915e-06	1.19637e-08	8.62232e-09	2.73921e-08	0.999982	7.5145e-08	2.24663e-12	5.01003e-11	7.01299e-09	3.94056e-10	1.07701e-10	1.12708e-09	7.40072e-06	5.74485e-09	3.23823e-10	6.95125e-11	3.36971e-10	G	448	5.72889e-08	2.40534e-10	1.13179e-08	2.8107e-09	1.81625e-10
449																					-	449																					-	449
450	6.70465e-06	0.932825	1.79317e-05	7.31735e-08	6.37801e-07	6.45702e-05	1.47096e-06	4.51687e-07	5.27048e-06	7.40818e-09	4.54292e-08	0.066366	1.93025e-07	6.31565e-10	2.39824e-07	0.000668431	4.33981e-05	7.65089e-09	2.63393e-08	3.18066e-08	R	450	6.70465e-06	0.932825	1.79317e-05	7.31735e-08	6.37801e-07	6.45702e-05	1.47096e-06	4.51687e-07	5.27048e-06	7.40818e-09	4.54292e-08	0.066366	1.93025e-07	6.31565e-10	2.39824e-07	0.000668431	4.33981e-05	7.65089e-09	2.63393e-08	3.18066e-08	R	450	4.31974e-08	0.148416	6.58172e-07	2.29934e-09	1.06863e-10
451	0.000147894	0.000191252	0.00152329	6.79299e-06	8.02191e-06	0.0539404	2.44514e-05	8.54571e-07	0.924363	2.69696e-06	0.000586911	3.8187e-05	0.000242768	0.000110168	2.56678e-06	0.000243269	5.5417e-05	7.89307e-06	0.0184988	5.55519e-06	H	451	0.000147894	0.000191252	0.00152329	6.79299e-06	8.02191e-06	0.0539404	2.44514e-05	8.54571e-07	0.924363	2.69696e-06	0.000586911	3.8187e-05	0.000242768	0.000110168	2.56678e-06	0.000243269	5.5417e-05	7.89307e-06	0.0184988	5.55519e-06	H	451	2.67009e-08	6.7737e-07	0.000392037	7.71914e-08	2.40711e-09
452	2.30196e-05	3.98309e-08	2.63288e-08	5.57675e-10	2.0463e-05	5.52632e-08	1.82163e-08	8.55022e-09	4.69459e-07	0.0709447	0.00186656	2.73155e-08	0.00614504	0.131263	6.5735e-08	1.86927e-07	1.31531e-05	1.5675e-06	0.00228336	0.787438	V	452	2.30196e-05	3.98309e-08	2.63288e-08	5.57675e-10	2.0463e-05	5.52632e-08	1.82163e-08	8.55022e-09	4.69459e-07	0.0709447	0.00186656	2.73155e-08	0.00614504	0.131263	6.5735e-08	1.86927e-07	1.31531e-05	1.5675e-06	0.00228336	0.787438	V	452	1.00109e-06	6.78432e-10	2.04271e-10	1.08336e-11	3.3437e-07
453	2.04761e-08	5.3516e-09	1.28925e-10	1.11352e-12	8.61394e-09	3.69145e-08	7.176e-11	1.16026e-10	4.02157e-08	8.71793e-06	0.999968	5.07415e-10	2.04725e-05	1.8967e-06	1.38332e-09	1.7081e-09	4.56632e-09	6.95288e-09	4.29761e-09	7.7523e-07	L	453	2.04761e-08	5.3516e-09	1.28925e-10	1.11352e-12	8.61394e-09	3.69145e-08	7.176e-11	1.16026e-10	4.02157e-08	8.71793e-06	0.999968	5.07415e-10	2.04725e-05	1.8967e-06	1.38332e-09	1.7081e-09	4.56632e-09	6.95288e-09	4.29761e-09	7.7523e-07	L	453	1.16262e-09	3.43864e-10	3.54895e-12	5.46712e-14	6.556e-10
454	5.71936e-07	6.56287e-09	1.8661e-07	2.28811e-09	1.63422e-08	3.01691e-08	8.27034e-09	1.34806e-10	2.74318e-09	1.09503e-06	1.96291e-08	5.04965e-08	6.20321e-07	3.42661e-10	4.78554e-09	8.70369e-06	0.999986	2.49253e-11	3.62319e-10	3.15483e-06	T	454	5.71936e-07	6.56287e-09	1.8661e-07	2.28811e-09	1.63422e-08	3.01691e-08	8.27034e-09	1.34806e-10	2.74318e-09	1.09503e-06	1.96291e-08	5.04965e-08	6.20321e-07	3.42661e-10	4.78554e-09	8.70369e-06	0.999986	2.49253e-11	3.62319e-10	3.15483e-06	T	454	6.20946e-08	7.76608e-10	2.59024e-08	3.06795e-10	1.47136e-09
455	3.27288e-06	6.47059e-08	3.91741e-06	2.42779e-08	7.36743e-08	1.57326e-06	5.21205e-08	3.32662e-09	5.74628e-07	4.00854e-08	4.00206e-09	2.4858e-07	1.82792e-07	6.23806e-10	2.83389e-08	0.00129484	0.998695	8.84529e-11	3.45509e-09	4.0796e-07	T	455	3.27288e-06	6.47059e-08	3.91741e-06	2.42779e-08	7.36743e-08	1.57326e-06	5.21205e-08	3.32662e-09	5.74628e-07	4.00854e-08	4.00206e-09	2.4858e-07	1.82792e-07	6.23806e-10	2.83389e-08	0.00129484	0.998695	8.84529e-11	3.45509e-09	4.0796e-07	T	455	7.0642e-08	8.45948e-10	3.06244e-08	3.55213e-10	1.66867e-09
456	9.47805e-05	0.000505765	0.124368	9.70525e-05	3.28013e-06	0.57014	0.00271993	2.36526e-06	0.296409	0.000300074	0.000185075	0.00292425	0.000321119	4.43138e-06	7.08388e-06	0.000247741	0.00132878	6.81884e-07	8.43879e-05	0.000255526	Q	456	9.47805e-05	0.000505765	0.124368	9.70525e-05	3.28013e-06	0.57014	0.00271993	2.36526e-06	0.296409	0.000300074	0.000185075	0.00292425	0.000321119	4.43138e-06	7.08388e-06	0.000247741	0.00132878	6.81884e-07	8.43879e-05	0.000255526	Q	456	0.00150193	0.000818398	0.288372	0.000981726	2.34565e-05
457	2.32259e-09	6.62267e-11	3.61571e-06	0.999992	2.42862e-12	3.26461e-09	4.49654e-06	1.53267e-08	8.01696e-09	8.53033e-14	2.67219e-13	8.84742e-10	4.25353e-13	1.6905e-13	1.17163e-09	4.90589e-08	2.04362e-09	1.86179e-13	4.17086e-11	2.6809e-12	D	457	2.32259e-09	6.62267e-11	3.61571e-06	0.999992	2.42862e-12	3.26461e-09	4.49654e-06	1.53267e-08	8.01696e-09	8.53033e-14	2.67219e-13	8.84742e-10	4.25353e-13	1.6905e-13	1.17163e-09	4.90589e-08	2.04362e-09	1.86179e-13	4.17086e-11	2.6809e-12	D	457	8.04021e-10	2.38813e-11	1.54171e-05	0.999983	1.08751e-12
458	8.59673e-08	6.17242e-07	1.90172e-06	1.31959e-07	1.91164e-11	0.999985	6.70846e-06	1.34875e-09	2.52596e-06	1.8227e-11	6.00042e-09	1.39716e-06	3.60033e-08	2.66647e-12	1.92451e-08	1.06633e-06	1.1238e-07	5.68206e-11	3.5046e-10	2.91446e-10	Q	458	8.59673e-08	6.17242e-07	1.90172e-06	1.31959e-07	1.91164e-11	0.999985	6.70846e-06	1.34875e-09	2.52596e-06	1.8227e-11	6.00042e-09	1.39716e-06	3.60033e-08	2.66647e-12	1.92451e-08	1.06633e-06	1.1238e-07	5.68206e-11	3.5046e-10	2.91446e-10	Q	458	2.88048e-09	5.64488e-08	9.14742e-09	3.74028e-10	4.45971e-13
459	3.33373e-08	5.72441e-10	6.39165e-11	8.84265e-10	2.68166e-12	2.59309e-09	1.45023e-09	1.35728e-10	7.71946e-10	1.10821e-11	4.06033e-10	1.04647e-09	8.35151e-12	1.0633e-11	1	3.69998e-08	2.76871e-09	2.98333e-12	7.57335e-12	4.90035e-10	P	459	3.33373e-08	5.72441e-10	6.39165e-11	8.84265e-10	2.68166e-12	2.59309e-09	1.45023e-09	1.35728e-10	7.71946e-10	1.10821e-11	4.06033e-10	1.04647e-09	8.35151e-12	1.0633e-11	1	3.69998e-08	2.76871e-09	2.98333e-12	7.57335e-12	4.90035e-10	P	459	5.45668e-09	8.61543e-11	8.56011e-12	1.35016e-10	3.16635e-13
460	4.85162e-09	1.87559e-09	6.87532e-08	2.26135e-10	5.91619e-08	1.38976e-09	1.32044e-10	3.41154e-11	4.15484e-06	2.07998e-09	9.56445e-09	2.48727e-10	9.98918e-09	0.000468046	6.7353e-11	1.59665e-07	3.4216e-08	1.80273e-07	0.999527	2.94373e-09	Y	460	4.85162e-09	1.87559e-09	6.87532e-08	2.26135e-10	5.91619e-08	1.38976e-09	1.32044e-10	3.41154e-11	4.15484e-06	2.07998e-09	9.56445e-09	2.48727e-10	9.98918e-09	0.000468046	6.7353e-11	1.59665e-07	3.4216e-08	1.80273e-07	0.999527	2.94373e-09	Y	460	2.02177e-10	9.69068e-11	5.13246e-10	6.44387e-12	5.75112e-09
461	0.000332535	3.47948e-06	0.000104311	2.76999e-06	0.000701554	5.43936e-06	8.69812e-07	2.9733e-06	2.86022e-05	8.88881e-08	2.17818e-06	1.45341e-06	1.69712e-06	1.44776e-05	1.1899e-05	0.997409	0.00119899	5.8179e-07	0.000176711	4.82338e-07	S	461	0.000332535	3.47948e-06	0.000104311	2.76999e-06	0.000701554	5.43936e-06	8.69812e-07	2.9733e-06	2.86022e-05	8.88881e-08	2.17818e-06	1.45341e-06	1.69712e-06	1.44776e-05	1.1899e-05	0.997409	0.00119899	5.8179e-07	0.000176711	4.82338e-07	S	461	1.60475e-05	9.98086e-09	8.12098e-07	1.6769e-08	6.27098e-06
462	1.85309e-07	2.15444e-08	2.09694e-09	2.53553e-11	2.67451e-07	6.0572e-08	6.48079e-10	6.48141e-10	1.33985e-07	8.68994e-05	0.998114	3.06704e-09	0.000139863	0.00164753	1.52035e-08	4.08001e-08	6.31183e-08	5.85649e-07	1.35342e-06	9.10033e-06	L	462	1.85309e-07	2.15444e-08	2.09694e-09	2.53553e-11	2.67451e-07	6.0572e-08	6.48079e-10	6.48141e-10	1.33985e-07	8.68994e-05	0.998114	3.06704e-09	0.000139863	0.00164753	1.52035e-08	4.08001e-08	6.31183e-08	5.85649e-07	1.35342e-06	9.10033e-06	L	462	2.69689e-09	8.96862e-10	1.87849e-11	1.77297e-13	4.57007e-09
463	4.1222e-06	4.04838e-07	0.184105	0.814711	5.06094e-08	2.59698e-06	0.000135991	0.000928006	1.38914e-05	8.42219e-10	1.17843e-09	2.77353e-06	8.31713e-09	1.26326e-09	1.87946e-07	9.38907e-05	1.97358e-06	9.05105e-10	3.71045e-08	5.22647e-09	D	463	4.31128e-06	3.91444e-07	0.136021	0.862784	4.78184e-08	2.63959e-06	0.000143391	0.000929309	1.59333e-05	7.5003e-10	1.16834e-09	2.56878e-06	7.574e-09	1.24423e-09	2.22051e-07	9.49369e-05	1.90735e-06	9.34662e-10	3.67722e-08	5.32013e-09	D	463	9.7232e-09	2.35588e-09	0.20892	0.79107	1.5337e-10
464	0.000282838	2.27144e-07	3.29406e-08	1.83043e-07	1.09687e-08	1.02978e-06	6.71592e-07	2.20428e-07	2.37234e-07	7.04912e-09	1.22308e-07	8.06127e-07	1.35502e-08	5.51394e-09	0.999685	2.54848e-05	1.9895e-06	1.08738e-09	6.43459e-09	6.34638e-07	P	464	0.00028191	2.21912e-07	3.30879e-08	1.83085e-07	1.12461e-08	1.00207e-06	6.63046e-07	2.20204e-07	2.47844e-07	7.09733e-09	1.23671e-07	7.45588e-07	1.37356e-08	6.05192e-09	0.999687	2.52509e-05	1.97262e-06	1.14649e-09	9.32386e-09	6.38966e-07	P	464	2.89824e-07	9.12502e-10	1.136e-10	5.0786e-10	8.21255e-12
465	2.84186e-09	1.74845e-08	0.999983	5.12883e-06	1.42506e-09	2.3369e-07	1.126e-08	1.01307e-07	1.30983e-06	2.59435e-10	3.24049e-11	3.84892e-07	7.50265e-10	2.97669e-11	2.05538e-10	8.99788e-06	8.08676e-07	1.5224e-12	4.7814e-09	5.18257e-11	N	465	2.51328e-09	1.68904e-08	0.999984	4.95862e-06	1.39192e-09	1.23209e-07	1.02765e-08	1.00094e-07	2.60942e-06	2.55759e-10	3.16903e-11	3.51133e-07	7.21745e-10	2.98013e-11	1.96132e-10	6.98096e-06	5.92086e-07	1.51558e-12	5.01535e-09	4.90466e-11	N	465	9.58076e-11	1.07028e-09	0.999999	9.08743e-07	8.29141e-11
466	2.90096e-07	1.30609e-09	5.21805e-09	5.7266e-12	0.999999	2.65616e-11	2.46388e-13	1.24994e-09	2.7819e-09	7.81149e-10	1.64727e-08	1.17701e-12	6.01102e-09	7.84185e-09	1.03876e-10	5.8771e-07	3.08646e-08	2.94581e-10	5.60923e-09	8.00621e-08	C	466	1.28829e-07	2.71059e-09	2.04656e-08	1.29064e-11	0.999999	5.76261e-11	3.27337e-13	1.55269e-09	7.5535e-08	3.81355e-10	5.32884e-09	1.93903e-12	3.43226e-09	8.78062e-09	6.45514e-12	3.49466e-07	1.8281e-08	4.20488e-10	2.86945e-08	3.8437e-08	C	466	1.87344e-08	6.05223e-11	1.16225e-10	3.70368e-13	1
467	2.51485e-07	4.31801e-05	1.73541e-06	3.96668e-08	7.36749e-12	0.000279801	8.55112e-05	5.19506e-09	2.33791e-07	3.73862e-09	1.97453e-09	0.999588	5.26596e-08	5.36799e-12	1.05916e-08	1.49096e-07	9.95546e-07	1.1209e-11	3.63713e-10	3.74679e-08	K	467	3.47789e-07	8.08106e-05	3.74958e-06	1.48718e-08	3.39833e-11	0.000304331	1.58978e-05	4.64356e-09	1.38502e-06	7.55412e-08	1.5346e-08	0.99959	3.52196e-07	3.20099e-11	1.11909e-08	2.12386e-07	2.75996e-06	1.93055e-11	1.45761e-09	3.12984e-07	K	467	3.85658e-08	3.1517e-05	5.42811e-06	2.7322e-08	1.10783e-12
468	2.96583e-05	9.11258e-07	0.00918628	1.19169e-05	1.56071e-06	3.19186e-06	5.1222e-07	6.42491e-06	9.20642e-06	2.26974e-09	8.21e-09	2.16629e-06	3.35066e-08	1.59953e-08	4.32361e-07	0.990311	0.000436795	1.33962e-09	9.41339e-08	6.14783e-09	S	468	2.17494e-05	1.13063e-06	0.0249726	1.83796e-05	1.62677e-06	4.45928e-06	5.77571e-07	7.23051e-06	2.5219e-05	2.6073e-09	8.51928e-09	2.90994e-06	3.72752e-08	1.67607e-08	4.44559e-07	0.974411	0.000532117	1.38928e-09	1.24965e-07	6.4855e-09	S	468	1.20954e-06	5.35194e-09	1.57942e-05	3.63344e-08	3.71432e-08
469	1.61878e-06	5.14275e-08	1.0447e-08	1.71354e-10	8.51513e-08	1.39175e-06	2.7494e-08	5.44203e-10	7.1591e-08	3.55348e-05	0.999837	2.07752e-08	0.000110292	4.8523e-06	1.92243e-08	9.80517e-08	2.05966e-07	2.129e-08	1.77289e-08	9.05194e-06	L	469	3.12904e-07	9.14369e-08	2.77393e-08	4.15062e-10	5.44749e-08	2.16488e-06	4.11365e-08	5.17244e-10	1.71046e-07	3.81659e-05	0.999831	4.13872e-08	0.000116829	4.90031e-06	1.91787e-08	6.61401e-08	1.89287e-07	2.37283e-08	3.07772e-08	5.52421e-06	L	469	1.45255e-09	3.52893e-10	3.93457e-12	5.86528e-14	6.82255e-10
470	0.999926	1.40727e-08	1.04406e-07	2.55507e-07	5.41464e-07	1.53894e-07	6.4569e-07	2.43272e-06	7.43625e-09	1.8236e-09	1.44137e-08	4.15593e-08	6.92871e-08	1.73829e-09	1.94344e-07	6.48302e-05	2.6344e-06	1.78291e-10	1.10161e-09	2.22661e-06	A	470	0.999845	3.05043e-08	5.64382e-07	1.40861e-06	8.81161e-07	4.41563e-07	2.42196e-06	5.95896e-06	3.01644e-08	2.55421e-09	1.72447e-08	1.23926e-07	1.04449e-07	2.19426e-09	3.47448e-07	0.000133998	6.25629e-06	2.2224e-10	2.23346e-09	2.69978e-06	A	470	0.999986	1.90205e-09	7.32377e-10	6.81799e-09	1.05566e-07
471	1.23281e-07	9.17651e-08	0.999166	1.16857e-05	2.95001e-08	4.59281e-07	5.69524e-08	9.36822e-07	3.57083e-06	7.14578e-10	3.54105e-10	8.54913e-07	3.68919e-09	6.02436e-10	5.747e-09	0.000812236	3.58887e-06	3.45713e-11	7.40393e-08	3.54018e-10	N	471	1.39666e-07	9.98128e-08	0.998892	8.47421e-06	3.70333e-08	4.982e-07	5.58668e-08	1.04742e-06	6.82801e-06	7.47827e-10	3.91587e-10	8.87865e-07	4.01832e-09	1.31738e-09	6.02734e-09	0.00108574	3.87301e-06	6.21243e-11	3.39769e-07	3.78609e-10	N	471	5.71307e-07	1.3721e-07	0.94856	1.51557e-05	9.20105e-08
472	1.51897e-10	3.2523e-10	1.90138e-09	2.66428e-11	3.38339e-09	1.55733e-10	2.32164e-11	2.24229e-12	1.50434e-06	1.56505e-10	5.90857e-10	3.02314e-11	4.60605e-10	3.54765e-06	6.40289e-12	6.79288e-10	1.45532e-10	6.54662e-08	0.999995	1.97092e-10	Y	472	1.50873e-10	3.12148e-10	1.97592e-09	2.61099e-11	3.3801e-09	1.4258e-10	2.28852e-11	2.20169e-12	6.37234e-07	1.56223e-10	5.87164e-10	2.96317e-11	4.58385e-10	3.55743e-06	6.26171e-12	6.76136e-10	1.44501e-10	6.52721e-08	0.999996	1.96694e-10	Y	472	2.16525e-11	4.52568e-11	2.47358e-10	3.54511e-12	5.31582e-10
473	3.15727e-09	0.99999	9.61783e-09	7.20721e-11	9.02389e-10	4.75067e-07	2.50989e-09	2.08849e-09	1.4994e-07	6.99923e-11	1.2775e-09	9.51303e-06	1.23717e-09	4.4648e-12	8.10192e-10	1.84548e-08	5.25393e-09	1.14363e-09	5.28223e-10	1.79244e-10	R	473	3.11976e-09	0.999991	9.47368e-09	6.9532e-11	9.07079e-10	4.28443e-07	2.12088e-09	2.27008e-09	1.48619e-07	6.98653e-11	1.27553e-09	8.60792e-06	1.23208e-09	4.46168e-12	8.07058e-10	1.83194e-08	5.21243e-09	1.14656e-09	5.27561e-10	1.78759e-10	R	473	4.48469e-10	0.999998	1.40237e-09	8.70731e-12	1.38122e-10
474	7.88574e-09	1.61592e-08	0.999987	3.29614e-06	7.06622e-10	1.55936e-07	7.92656e-09	5.57051e-08	7.09231e-07	1.32525e-10	1.62933e-11	2.67225e-06	1.96601e-09	1.31049e-11	1.00834e-10	5.22792e-06	3.71833e-07	6.45771e-13	2.31589e-09	2.57654e-11	N	474	5.98469e-09	2.08819e-08	0.999986	4.70037e-06	6.53988e-10	1.92199e-07	1.20277e-08	5.60612e-08	7.42245e-07	1.352e-10	1.68574e-11	5.07817e-06	2.06027e-09	1.2696e-11	1.01226e-10	2.81633e-06	3.20502e-07	6.40059e-13	2.32388e-09	2.61547e-11	N	474	7.2883e-10	1.89667e-09	0.999962	3.3933e-05	2.56306e-10
475	1.00391e-06	2.43046e-10	3.05371e-11	3.81005e-12	7.36981e-08	3.42659e-10	8.3551e-10	3.26762e-11	3.67918e-11	7.75216e-05	4.50585e-07	3.62613e-10	1.3842e-07	1.02473e-08	9.33187e-10	1.67274e-10	4.14695e-07	7.04015e-11	4.55668e-10	0.99992	V	475	1.58899e-06	2.4822e-10	3.13627e-11	3.93551e-12	8.08674e-08	3.56172e-10	8.57163e-10	3.54674e-11	3.7699e-11	8.72237e-05	6.0599e-07	3.70555e-10	1.66723e-07	1.07243e-08	9.6345e-10	1.96255e-10	4.46263e-07	7.16736e-11	4.62885e-10	0.99991	V	475	1.79353e-07	3.35433e-11	3.69756e-12	4.33258e-13	1.31522e-08
476	1.59132e-05	4.40496e-08	2.33432e-06	7.06463e-08	6.16194e-05	5.97375e-08	1.25992e-08	3.13018e-07	3.19595e-08	1.66643e-10	3.70805e-09	2.07785e-08	4.39695e-09	6.9943e-09	7.76321e-08	0.999897	2.27346e-05	5.42066e-10	6.96249e-09	2.61432e-09	S	476	1.89574e-05	4.93103e-08	3.1588e-06	7.41804e-08	7.17984e-05	7.91251e-08	1.34202e-08	3.19236e-07	9.59398e-08	2.96308e-10	6.08528e-09	2.33058e-08	8.26108e-09	7.82115e-09	8.19597e-08	0.999829	7.58819e-05	5.69294e-10	8.00679e-09	4.83225e-09	S	476	1.1421e-06	3.40617e-09	3.38174e-07	1.02779e-08	9.60261e-08
477	1.70874e-07	0.0455182	3.4678e-06	1.12115e-08	5.29761e-10	1.93698e-05	2.08004e-06	1.7889e-08	1.23192e-06	7.34161e-10	2.86781e-09	0.954423	1.80622e-08	2.80286e-11	1.58426e-08	3.09796e-05	9.4137e-07	3.15908e-10	1.49624e-09	1.67488e-09	K	477	7.96335e-08	0.0363364	2.03471e-06	6.00439e-09	2.32631e-10	1.19378e-05	1.7659e-06	9.79613e-09	7.65775e-07	6.00645e-10	2.10267e-09	0.963639	1.41311e-08	1.24335e-11	9.44154e-09	7.06613e-06	4.52551e-07	2.27961e-10	9.81507e-10	1.31407e-09	K	477	6.13563e-07	0.00162306	4.10527e-06	1.76187e-07	5.98356e-11
478	0.805597	1.9927e-05	0.00235483	0.000775745	0.000188819	6.81323e-05	0.000401829	0.0864359	3.08934e-05	4.08865e-06	3.28906e-06	4.523e-05	3.92787e-05	7.05978e-07	2.82794e-05	0.0486756	0.0534406	2.69711e-07	5.27262e-07	0.00188887	A	478	0.784793	1.30626e-05	0.00196223	0.00101558	0.00030936	8.54915e-05	0.000926647	0.0123518	3.75547e-05	2.37005e-05	9.87765e-06	4.01146e-05	0.000107283	1.13369e-06	2.75186e-05	0.0343532	0.153824	1.6246e-07	7.67706e-07	0.0101178	A	478	0.00724899	3.445e-06	0.022771	4.23381e-05	1.07295e-05
479	1.58662e-10	3.1236e-10	1.642e-09	2.57151e-11	3.65449e-09	1.41471e-10	2.29343e-11	2.31904e-12	5.64484e-07	1.91603e-10	8.38654e-10	2.95741e-11	5.59164e-10	2.36706e-05	6.50868e-12	6.96053e-10	1.47959e-10	7.59373e-08	0.999976	2.22145e-10	Y	479	1.51143e-10	3.11471e-10	1.64032e-09	2.56796e-11	3.38395e-09	1.42118e-10	2.28319e-11	2.19923e-12	6.68192e-07	1.58891e-10	6.0715e-10	2.94333e-11	4.65771e-10	5.11631e-06	6.27985e-12	6.67383e-10	1.43634e-10	6.64917e-08	0.999994	1.98571e-10	Y	479	2.16768e-11	4.524e-11	2.47245e-10	3.54385e-12	5.32142e-10
480																					-	480																					-	480
481																					-	481																					-	481
482																					-	482																					-	482
483																					-	483																					-	483
484	3.5729e-08	1.00906e-06	3.78856e-07	1.3779e-08	5.99461e-11	0.999748	3.14915e-06	1.23974e-09	0.000246504	5.18843e-11	1.68474e-08	9.03115e-07	4.79111e-08	4.50782e-11	8.25069e-09	8.42155e-08	4.04711e-08	3.03646e-10	8.41789e-09	4.71435e-10	Q	484	3.57193e-08	1.01703e-06	3.83774e-07	1.36704e-08	6.06751e-11	0.999592	2.81815e-06	1.24085e-09	0.000402485	5.19783e-11	1.68686e-08	9.05226e-07	4.79594e-08	4.63431e-11	8.25215e-09	8.4421e-08	4.05214e-08	3.04995e-10	8.74551e-09	4.713e-10	Q	484	4.08109e-07	1.31821e-05	4.1339e-06	7.47216e-08	1.73657e-09
485	3.6635e-10	3.36551e-12	1.08022e-11	1.31981e-13	4.51495e-09	1.27448e-12	2.23141e-13	1.18235e-11	2.11023e-09	2.34699e-08	5.2669e-07	4.44866e-13	3.61526e-08	0.999995	1.11024e-11	7.31742e-10	7.86334e-11	4.87035e-08	4.70056e-06	5.53268e-09	F	485	3.82946e-10	3.61327e-12	1.10158e-11	1.3376e-13	4.72044e-09	1.50393e-12	2.33974e-13	1.19301e-11	2.1634e-09	4.72212e-08	1.43987e-06	4.8045e-13	5.36376e-08	0.999994	1.15312e-11	7.43784e-10	8.38476e-11	5.06162e-08	4.82816e-06	7.26732e-09	F	485	5.26042e-11	4.10649e-13	1.40222e-12	1.51255e-14	7.16009e-10
486	0.998296	1.94263e-07	9.85569e-08	4.65819e-08	1.23939e-06	2.0966e-05	8.5399e-07	1.14076e-06	1.97515e-07	1.06309e-06	1.97413e-05	3.29446e-07	5.10176e-06	3.24938e-08	0.00142743	0.000139988	2.09522e-05	1.57282e-09	5.69436e-09	6.48423e-05	A	486	0.99897	8.42635e-07	1.59293e-07	7.87686e-08	1.77536e-06	8.90306e-05	2.20172e-06	1.33678e-06	6.30435e-06	1.96064e-06	4.85867e-05	9.28661e-07	1.14699e-05	1.09316e-07	0.000629423	0.000124209	2.61068e-05	4.91504e-09	4.35415e-08	8.59044e-05	A	486	0.953447	3.87586e-08	6.57059e-09	1.79291e-08	2.72744e-07
487	0.971274	1.19478e-06	2.26638e-06	4.27906e-07	8.40025e-05	5.56133e-05	3.56267e-05	1.38816e-05	1.94031e-06	1.42792e-05	4.21009e-06	3.8876e-06	2.32411e-05	2.44625e-07	3.00843e-06	0.000556876	0.0179831	1.26666e-08	1.23641e-07	0.00994225	A	487	0.938683	2.97289e-06	1.1089e-05	2.30194e-06	0.000176917	5.00087e-05	0.000102031	4.12067e-05	9.99824e-06	3.17058e-05	7.45775e-06	9.53803e-06	3.97572e-05	5.25766e-07	6.15495e-06	0.00131471	0.0429993	2.70191e-08	4.17522e-07	0.0165108	A	487	0.999946	2.52894e-09	2.19091e-09	1.57358e-09	2.13191e-07
488	6.56969e-08	2.68383e-09	8.29487e-09	2.918e-05	4.9279e-14	2.26251e-06	0.999968	2.16796e-09	1.67622e-09	6.68534e-12	3.2628e-11	2.87888e-07	1.10612e-10	3.84473e-13	2.65041e-09	1.21267e-08	9.37582e-09	4.81083e-12	5.05301e-11	7.85051e-10	E	488	6.57459e-08	2.7156e-09	8.11102e-09	2.31743e-05	4.85652e-14	2.76724e-06	0.999974	2.15378e-09	1.69777e-09	6.69178e-12	3.28449e-11	2.91218e-07	1.11698e-10	3.84099e-13	2.64929e-09	1.20973e-08	9.39075e-09	4.81869e-12	5.04754e-11	7.85612e-10	E	488	1.55256e-08	4.64693e-10	1.34102e-08	0.000360657	8.58245e-15
489																					-	489																					-	489
490	6.59463e-08	2.73312e-09	7.54946e-09	7.16392e-06	4.48793e-14	2.59219e-06	0.99999	2.07156e-09	1.80719e-09	6.67088e-12	3.2704e-11	3.02444e-07	1.11419e-10	3.78882e-13	2.74976e-09	1.20503e-08	9.37592e-09	4.97892e-12	4.98617e-11	7.84406e-10	E	490	6.59463e-08	2.73312e-09	7.54946e-09	7.16392e-06	4.48793e-14	2.59219e-06	0.99999	2.07156e-09	1.80719e-09	6.67088e-12	3.2704e-11	3.02444e-07	1.11419e-10	3.78882e-13	2.74976e-09	1.20503e-08	9.37592e-09	4.97892e-12	4.98617e-11	7.84406e-10	E	490	2.03137e-08	3.81515e-09	3.85086e-09	1.82917e-06	4.7299e-15
491																					-	491																					-	491
492																					-	492																					-	492
493																					-	493																					-	493
494																					-	494																					-	494
495																					-	495																					-	495
496	2.93157e-09	8.0876e-11	6.29398e-06	0.99996	2.66915e-12	6.61925e-09	3.32647e-05	1.59859e-08	9.58917e-09	1.07856e-13	3.37801e-13	1.31903e-09	6.0162e-13	1.8475e-13	1.26849e-09	7.35752e-08	2.59732e-09	2.11478e-13	4.51239e-11	3.54299e-12	D	496	2.93157e-09	8.0876e-11	6.29398e-06	0.99996	2.66915e-12	6.61925e-09	3.32647e-05	1.59859e-08	9.58917e-09	1.07856e-13	3.37801e-13	1.31903e-09	6.0162e-13	1.8475e-13	1.26849e-09	7.35752e-08	2.59732e-09	2.11478e-13	4.51239e-11	3.54299e-12	D	496	5.61798e-10	1.33523e-11	5.88749e-07	0.999989	3.03667e-13
497	0.00047275	4.12932e-06	5.82239e-05	7.32396e-07	1.91878e-05	1.93993e-05	1.11169e-06	1.36281e-05	2.08384e-06	2.98426e-07	4.17178e-06	4.88771e-06	0.000210384	1.96167e-06	1.96612e-06	0.998202	0.000981988	1.06095e-07	5.66196e-07	5.17355e-07	S	497	0.00047275	4.12932e-06	5.82239e-05	7.32396e-07	1.91878e-05	1.93993e-05	1.11169e-06	1.36281e-05	2.08384e-06	2.98426e-07	4.17178e-06	4.88771e-06	0.000210384	1.96167e-06	1.96612e-06	0.998202	0.000981988	1.06095e-07	5.66196e-07	5.17355e-07	S	497	3.16477e-06	6.25255e-09	6.43635e-07	1.29048e-08	7.2364e-08
498	0.0514008	0.000172275	0.00138549	0.00351873	8.96751e-08	0.00408538	0.872347	0.000116971	4.29002e-05	1.89162e-07	8.1927e-07	0.0647114	6.44113e-06	1.85315e-08	1.96486e-05	0.00179659	0.000378678	2.20949e-08	1.16531e-06	1.58598e-05	E	498	0.0514008	0.000172275	0.00138549	0.00351873	8.96751e-08	0.00408538	0.872347	0.000116971	4.29002e-05	1.89162e-07	8.1927e-07	0.0647114	6.44113e-06	1.85315e-08	1.96486e-05	0.00179659	0.000378678	2.20949e-08	1.16531e-06	1.58598e-05	E	498	8.06402e-06	2.15648e-05	2.8421e-06	5.15697e-07	2.71405e-11
499	1.23399e-07	3.13597e-09	8.31317e-09	7.65162e-06	8.14317e-14	3.89646e-06	0.999988	5.87862e-09	1.92024e-09	7.81582e-12	5.28438e-11	3.42013e-07	1.66456e-10	4.32394e-13	2.86287e-09	1.61282e-08	1.1147e-08	5.17862e-12	5.20435e-11	9.71758e-10	E	499	1.23399e-07	3.13597e-09	8.31317e-09	7.65162e-06	8.14317e-14	3.89646e-06	0.999988	5.87862e-09	1.92024e-09	7.81582e-12	5.28438e-11	3.42013e-07	1.66456e-10	4.32394e-13	2.86287e-09	1.61282e-08	1.1147e-08	5.17862e-12	5.20435e-11	9.71758e-10	E	499	1.18479e-07	3.2674e-09	4.00849e-09	3.32031e-06	7.58329e-14
500	9.1996e-06	6.16072e-08	2.08338e-05	1.65528e-06	2.61512e-07	2.57577e-07	4.92582e-08	3.34136e-07	1.44501e-06	3.17126e-11	6.19791e-10	3.92829e-08	1.30236e-09	2.70316e-09	1.81671e-07	0.999949	1.69557e-05	1.95198e-10	1.15643e-08	2.42674e-10	S	500	9.1996e-06	6.16072e-08	2.08338e-05	1.65528e-06	2.61512e-07	2.57577e-07	4.92582e-08	3.34136e-07	1.44501e-06	3.17126e-11	6.19791e-10	3.92829e-08	1.30236e-09	2.70316e-09	1.81671e-07	0.999949	1.69557e-05	1.95198e-10	1.15643e-08	2.42674e-10	S	500	9.27763e-05	1.13336e-08	6.75915e-07	1.89477e-08	1.71636e-07
501	0.00403806	1.64702e-07	6.10616e-08	8.22589e-09	1.0527e-05	2.48222e-06	5.7868e-07	3.68673e-06	3.96055e-08	0.000315037	0.000123116	2.0634e-07	4.56547e-05	7.47454e-07	3.32456e-07	1.01269e-06	5.37425e-05	1.56621e-08	4.02624e-08	0.995404	V	501	0.00403806	1.64702e-07	6.10616e-08	8.22589e-09	1.0527e-05	2.48222e-06	5.7868e-07	3.68673e-06	3.96055e-08	0.000315037	0.000123116	2.0634e-07	4.56547e-05	7.47454e-07	3.32456e-07	1.01269e-06	5.37425e-05	1.56621e-08	4.02624e-08	0.995404	V	501	4.19731e-06	7.9135e-11	1.25374e-11	1.97734e-12	2.74911e-08
502																					-	502																					-	502
503	5.19704e-06	3.6374e-09	1.86022e-07	3.52246e-08	5.8014e-09	1.37205e-09	4.12008e-09	0.999992	8.85037e-10	4.34666e-13	1.51413e-11	2.181e-09	1.03958e-10	2.99941e-11	1.10766e-08	2.53291e-06	1.64868e-09	1.5956e-10	7.30034e-12	2.75002e-10	G	503	7.36203e-07	1.63592e-09	6.39184e-08	1.58139e-08	1.39215e-09	4.48469e-10	1.63466e-09	0.999999	3.61133e-10	7.68097e-14	5.48466e-12	8.93518e-10	3.43429e-11	1.56598e-11	3.40625e-10	3.2396e-07	1.61735e-10	1.08674e-10	3.69634e-12	2.85096e-11	G	503	5.8002e-08	2.38646e-10	9.50399e-09	2.38023e-09	1.8015e-10
504	8.88894e-09	2.3012e-09	2.85076e-11	4.96166e-13	4.401e-09	1.17954e-08	4.58314e-11	9.73857e-12	1.64798e-09	8.8184e-06	0.999974	3.01141e-10	1.53e-05	1.24581e-06	1.0218e-09	6.63319e-10	3.901e-09	4.46742e-09	1.82571e-09	6.936e-07	L	504	3.68738e-08	2.68782e-09	4.22011e-11	6.38355e-13	7.03182e-09	1.46553e-08	5.53727e-11	5.49321e-11	1.92033e-09	8.77648e-06	0.999966	3.55479e-10	2.33521e-05	1.34275e-06	1.20209e-09	1.65596e-09	8.45361e-09	4.97103e-09	1.93153e-09	9.02618e-07	L	504	1.16541e-09	3.44201e-10	3.56757e-12	5.47351e-14	6.55958e-10
505	1.46824e-07	5.92965e-10	7.02286e-11	9.36123e-10	3.52003e-12	2.7393e-09	1.53716e-09	4.51344e-10	7.96848e-10	1.1302e-11	4.12751e-10	1.0855e-09	9.05723e-12	1.08825e-11	1	6.02302e-08	3.12739e-09	3.04598e-12	7.73949e-12	5.33512e-10	P	505	1.46824e-07	5.92965e-10	7.02286e-11	9.36123e-10	3.52003e-12	2.7393e-09	1.53716e-09	4.51344e-10	7.96848e-10	1.1302e-11	4.12751e-10	1.0855e-09	9.05723e-12	1.08825e-11	1	6.02302e-08	3.12739e-09	3.04598e-12	7.73949e-12	5.33512e-10	P	505	5.48224e-09	8.61604e-11	8.56188e-12	1.35027e-10	3.16957e-13
506	1.5719e-06	2.06883e-09	8.35773e-08	1.68235e-08	1.05647e-07	5.4403e-10	1.82778e-09	0.999998	4.72319e-10	3.65232e-13	1.62344e-11	1.01975e-09	1.12158e-10	2.89294e-11	2.38823e-10	5.24701e-07	5.93121e-10	1.4439e-10	6.29787e-12	2.09731e-10	G	506	1.5719e-06	2.06883e-09	8.35773e-08	1.68235e-08	1.05647e-07	5.4403e-10	1.82778e-09	0.999998	4.72319e-10	3.65232e-13	1.62344e-11	1.01975e-09	1.12158e-10	2.89294e-11	2.38823e-10	5.24701e-07	5.93121e-10	1.4439e-10	6.29787e-12	2.09731e-10	G	506	5.58928e-08	2.38232e-10	9.45722e-09	2.37454e-09	1.93487e-10
507	6.01961e-09	0.999987	3.36277e-08	2.57827e-10	1.23821e-09	6.1955e-07	3.17349e-09	1.41284e-08	2.13214e-07	7.24235e-11	1.32421e-09	1.16886e-05	1.34041e-09	4.89615e-12	9.68486e-10	1.10749e-07	8.92276e-09	1.20725e-09	5.72846e-10	1.9277e-10	R	507	6.01961e-09	0.999987	3.36277e-08	2.57827e-10	1.23821e-09	6.1955e-07	3.17349e-09	1.41284e-08	2.13214e-07	7.24235e-11	1.32421e-09	1.16886e-05	1.34041e-09	4.89615e-12	9.68486e-10	1.10749e-07	8.92276e-09	1.20725e-09	5.72846e-10	1.9277e-10	R	507	4.48968e-10	0.999998	1.40747e-09	8.71995e-12	1.38191e-10
508	0.00151974	4.36939e-09	7.2344e-10	2.39684e-10	1.49985e-06	1.13656e-08	2.58615e-08	5.36824e-09	7.66045e-10	0.000101961	1.85279e-06	7.60764e-09	1.33613e-06	4.72018e-08	2.83497e-08	5.0684e-08	1.0402e-05	5.35627e-10	3.36604e-09	0.998363	V	508	0.00151974	4.36939e-09	7.2344e-10	2.39684e-10	1.49985e-06	1.13656e-08	2.58615e-08	5.36824e-09	7.66045e-10	0.000101961	1.85279e-06	7.60764e-09	1.33613e-06	4.72018e-08	2.83497e-08	5.0684e-08	1.0402e-05	5.35627e-10	3.36604e-09	0.998363	V	508	1.72433e-06	4.38118e-11	5.2752e-12	9.15612e-13	1.62596e-08
509	3.74237e-10	3.62155e-12	1.15485e-11	1.4158e-13	4.6795e-09	1.42253e-12	2.38539e-13	1.19247e-11	2.35324e-09	2.57667e-08	7.55648e-07	4.75828e-13	4.15006e-08	0.999986	1.13183e-11	7.44243e-10	8.09653e-11	5.28032e-08	1.29768e-05	5.83393e-09	F	509	3.74237e-10	3.62155e-12	1.15485e-11	1.4158e-13	4.6795e-09	1.42253e-12	2.38539e-13	1.19247e-11	2.35324e-09	2.57667e-08	7.55648e-07	4.75828e-13	4.15006e-08	0.999986	1.13183e-11	7.44243e-10	8.09653e-11	5.28032e-08	1.29768e-05	5.83393e-09	F	509	5.26232e-11	4.11479e-13	1.40534e-12	1.51619e-14	7.16319e-10
510	1.48994e-07	6.34109e-09	1.72905e-10	1.70592e-12	1.87259e-08	5.00243e-08	1.84801e-10	4.66106e-11	3.84323e-09	5.71856e-05	0.998553	1.71682e-09	0.00137192	2.56698e-06	1.66464e-09	2.55013e-09	3.26096e-08	9.77967e-09	4.84841e-09	1.52927e-05	L	510	1.48994e-07	6.34109e-09	1.72905e-10	1.70592e-12	1.87259e-08	5.00243e-08	1.84801e-10	4.66106e-11	3.84323e-09	5.71856e-05	0.998553	1.71682e-09	0.00137192	2.56698e-06	1.66464e-09	2.55013e-09	3.26096e-08	9.77967e-09	4.84841e-09	1.52927e-05	L	510	1.29129e-09	3.61309e-10	4.09925e-12	5.81435e-14	6.91263e-10
511	3.85863e-07	1.59662e-09	6.06477e-08	1.5598e-08	1.45846e-09	4.29981e-10	2.15463e-09	0.999999	3.84389e-10	7.42624e-14	5.74914e-12	8.6424e-10	3.59061e-11	4.12107e-11	1.85982e-10	1.7362e-07	1.18877e-10	1.36969e-10	4.77352e-12	2.46653e-11	G	511	3.85863e-07	1.59662e-09	6.06477e-08	1.5598e-08	1.45846e-09	4.29981e-10	2.15463e-09	0.999999	3.84389e-10	7.42624e-14	5.74914e-12	8.6424e-10	3.59061e-11	4.12107e-11	1.85982e-10	1.7362e-07	1.18877e-10	1.36969e-10	4.77352e-12	2.46653e-11	G	511	3.6682e-07	1.24884e-09	5.54585e-08	8.88261e-08	2.82772e-10
512	9.00331e-09	1.24245e-05	2.71011e-07	1.1324e-09	2.86834e-13	1.07506e-06	2.94638e-07	1.08258e-09	6.2621e-09	1.73896e-10	1.99838e-10	0.999986	4.0099e-09	7.10022e-13	6.95579e-09	1.99128e-08	5.32639e-08	1.68734e-12	6.00079e-11	3.22185e-10	K	512	9.00331e-09	1.24245e-05	2.71011e-07	1.1324e-09	2.86834e-13	1.07506e-06	2.94638e-07	1.08258e-09	6.2621e-09	1.73896e-10	1.99838e-10	0.999986	4.0099e-09	7.10022e-13	6.95579e-09	1.99128e-08	5.32639e-08	1.68734e-12	6.00079e-11	3.22185e-10	K	512	1.22024e-09	2.37107e-06	4.55916e-08	1.42469e-10	1.73377e-14
513	9.85756e-09	3.05974e-09	3.02957e-10	9.1329e-13	5.77202e-09	2.1257e-08	5.568e-11	1.24664e-11	4.29148e-09	1.14871e-05	0.999959	4.64559e-10	2.66045e-05	1.42537e-06	1.10524e-09	1.2151e-09	5.20454e-09	4.66866e-09	2.42217e-09	1.01146e-06	L	513	9.85756e-09	3.05974e-09	3.02957e-10	9.1329e-13	5.77202e-09	2.1257e-08	5.568e-11	1.24664e-11	4.29148e-09	1.14871e-05	0.999959	4.64559e-10	2.66045e-05	1.42537e-06	1.10524e-09	1.2151e-09	5.20454e-09	4.66866e-09	2.42217e-09	1.01146e-06	L	513	6.68837e-09	5.22472e-10	8.4001e-12	1.15272e-13	2.44445e-09
514	3.33301e-08	5.72402e-10	6.39094e-11	8.84234e-10	2.6814e-12	2.59274e-09	1.45019e-09	1.35724e-10	7.71051e-10	1.10818e-11	4.06017e-10	1.04644e-09	8.35116e-12	1.06313e-11	1	3.69829e-08	2.76836e-09	2.98309e-12	7.56619e-12	4.90017e-10	P	514	3.33301e-08	5.72402e-10	6.39094e-11	8.84234e-10	2.6814e-12	2.59274e-09	1.45019e-09	1.35724e-10	7.71051e-10	1.10818e-11	4.06017e-10	1.04644e-09	8.35116e-12	1.06313e-11	1	3.69829e-08	2.76836e-09	2.98309e-12	7.56619e-12	4.90017e-10	P	514	5.45668e-09	8.61543e-11	8.56011e-12	1.35016e-10	3.16635e-13
515																					-	515																					-	515
516																					-	516																					-	516
517																					-	517																					-	517
518																					-	518																					-	518
519																					-	519																					-	519
520	2.65008e-07	1.07605e-07	1.70633e-06	6.18628e-05	1.94994e-12	0.0038804	0.99605	9.13904e-09	1.6169e-06	3.17506e-11	6.60573e-10	4.15312e-06	3.19302e-09	3.21132e-12	1.23058e-08	1.84859e-07	8.9153e-08	3.69007e-11	7.7257e-10	2.12698e-09	E	520	2.65008e-07	1.07605e-07	1.70633e-06	6.18628e-05	1.94994e-12	0.0038804	0.99605	9.13904e-09	1.6169e-06	3.17506e-11	6.60573e-10	4.15312e-06	3.19302e-09	3.21132e-12	1.23058e-08	1.84859e-07	8.9153e-08	3.69007e-11	7.7257e-10	2.12698e-09	E	520	1.27655e-08	8.76813e-10	1.81796e-09	1.6378e-06	3.97833e-15
521	9.9301e-12	2.22187e-10	1.29772e-13	3.84367e-14	7.66137e-11	1.09727e-11	7.37878e-13	2.20415e-11	9.86347e-11	2.51416e-12	4.73462e-10	2.65776e-13	1.49169e-10	1.22761e-08	8.20735e-13	1.88181e-11	3.29946e-12	1	2.09219e-08	1.01381e-11	W	521	9.9301e-12	2.22187e-10	1.29772e-13	3.84367e-14	7.66137e-11	1.09727e-11	7.37878e-13	2.20415e-11	9.86347e-11	2.51416e-12	4.73462e-10	2.65776e-13	1.49169e-10	1.22761e-08	8.20735e-13	1.88181e-11	3.29946e-12	1	2.09219e-08	1.01381e-11	W	521	1.44774e-12	3.43564e-11	1.56133e-14	5.00829e-15	1.16841e-11
522	6.26187e-07	5.62089e-09	4.78732e-07	2.67908e-09	1.06708e-08	2.55886e-08	7.90748e-09	1.55918e-10	2.56241e-09	3.21763e-08	1.55368e-09	4.58677e-08	8.08114e-08	1.1188e-10	4.26958e-09	1.54568e-05	0.999983	1.76908e-11	2.61632e-10	3.20179e-07	T	522	6.26187e-07	5.62089e-09	4.78732e-07	2.67908e-09	1.06708e-08	2.55886e-08	7.90748e-09	1.55918e-10	2.56241e-09	3.21763e-08	1.55368e-09	4.58677e-08	8.08114e-08	1.1188e-10	4.26958e-09	1.54568e-05	0.999983	1.76908e-11	2.61632e-10	3.20179e-07	T	522	6.21328e-08	7.76636e-10	2.60755e-08	3.07177e-10	1.4696e-09
523																					-	523																					-	523
524	3.33345e-08	5.72399e-10	6.3911e-11	8.84222e-10	2.68151e-12	2.59269e-09	1.45017e-09	1.35724e-10	7.71036e-10	1.10825e-11	4.0602e-10	1.04643e-09	8.35149e-12	1.06313e-11	1	3.69859e-08	2.77058e-09	2.9831e-12	7.56622e-12	4.90119e-10	P	524	3.33345e-08	5.72399e-10	6.3911e-11	8.84222e-10	2.68151e-12	2.59269e-09	1.45017e-09	1.35724e-10	7.71036e-10	1.10825e-11	4.0602e-10	1.04643e-09	8.35149e-12	1.06313e-11	1	3.69859e-08	2.77058e-09	2.9831e-12	7.56622e-12	4.90119e-10	P	524	5.45668e-09	8.61543e-11	8.56011e-12	1.35016e-10	3.16635e-13
525	3.4341e-09	1.36236e-10	6.37936e-05	0.99993	5.39403e-12	7.11598e-09	5.61875e-06	2.53713e-08	3.21836e-08	2.36775e-13	4.32461e-13	2.30421e-09	1.10505e-12	2.857e-13	5.97851e-09	1.76898e-07	5.11434e-09	2.35017e-13	7.2892e-11	3.67274e-12	D	525	3.4341e-09	1.36236e-10	6.37936e-05	0.99993	5.39403e-12	7.11598e-09	5.61875e-06	2.53713e-08	3.21836e-08	2.36775e-13	4.32461e-13	2.30421e-09	1.10505e-12	2.857e-13	5.97851e-09	1.76898e-07	5.11434e-09	2.35017e-13	7.2892e-11	3.67274e-12	D	525	3.35791e-10	8.41785e-12	5.76852e-07	0.999998	2.81527e-13
526																					-	526																					-	526
527																					-	527																					-	527
528																					-	528																					-	528
529																					-	529																					-	529
530	9.48253e-07	2.42549e-10	3.04537e-11	3.79825e-12	7.30605e-08	3.41454e-10	8.33592e-10	3.2417e-11	3.6702e-11	7.60672e-05	4.31544e-07	3.61858e-10	1.35276e-07	1.01977e-08	9.30624e-10	1.64663e-10	4.1183e-07	7.02681e-11	4.54938e-10	0.999922	V	530	9.48253e-07	2.42549e-10	3.04537e-11	3.79825e-12	7.30605e-08	3.41454e-10	8.33592e-10	3.2417e-11	3.6702e-11	7.60672e-05	4.31544e-07	3.61858e-10	1.35276e-07	1.01977e-08	9.30624e-10	1.64663e-10	4.1183e-07	7.02681e-11	4.54938e-10	0.999922	V	530	1.79281e-07	3.3511e-11	3.68748e-12	4.33083e-13	1.31482e-08
531	3.02583e-09	0.999991	9.14943e-09	6.86144e-11	8.95514e-10	4.16994e-07	2.09482e-09	1.63773e-09	1.44983e-07	6.97458e-11	1.27316e-09	8.1189e-06	1.22593e-09	4.45041e-12	8.02323e-10	1.76334e-08	5.15337e-09	1.13996e-09	5.25973e-10	1.78144e-10	R	531	3.02583e-09	0.999991	9.14943e-09	6.86144e-11	8.95514e-10	4.16994e-07	2.09482e-09	1.63773e-09	1.44983e-07	6.97458e-11	1.27316e-09	8.1189e-06	1.22593e-09	4.45041e-12	8.02323e-10	1.76334e-08	5.15337e-09	1.13996e-09	5.25973e-10	1.78144e-10	R	531	4.4842e-10	0.999998	1.40206e-09	8.70579e-12	1.38121e-10
532	3.72377e-10	3.76841e-12	1.23816e-11	1.53174e-13	4.63941e-09	1.43797e-12	2.51686e-13	1.19778e-11	2.53895e-09	2.30441e-08	4.4559e-07	4.92721e-13	3.47613e-08	0.999975	1.12994e-11	7.49959e-10	8.09334e-11	5.16118e-08	2.41149e-05	5.5195e-09	F	532	3.72377e-10	3.76841e-12	1.23816e-11	1.53174e-13	4.63941e-09	1.43797e-12	2.51686e-13	1.19778e-11	2.53895e-09	2.30441e-08	4.4559e-07	4.92721e-13	3.47613e-08	0.999975	1.12994e-11	7.49959e-10	8.09334e-11	5.16118e-08	2.41149e-05	5.5195e-09	F	532	5.2643e-11	4.12507e-13	1.40976e-12	1.52137e-14	7.1762e-10
533	3.65041e-10	3.34283e-12	1.07809e-11	1.31761e-13	4.49526e-09	1.25343e-12	2.22157e-13	1.18136e-11	2.10273e-09	2.2908e-08	4.44757e-07	4.41811e-13	3.44458e-08	0.999995	1.10653e-11	7.30608e-10	7.83015e-11	4.83804e-08	4.6246e-06	5.46546e-09	F	533	3.65041e-10	3.34283e-12	1.07809e-11	1.31761e-13	4.49526e-09	1.25343e-12	2.22157e-13	1.18136e-11	2.10273e-09	2.2908e-08	4.44757e-07	4.41811e-13	3.44458e-08	0.999995	1.10653e-11	7.30608e-10	7.83015e-11	4.83804e-08	4.6246e-06	5.46546e-09	F	533	5.26031e-11	4.10619e-13	1.40218e-12	1.5125e-14	7.15998e-10
534	9.17242e-08	0.988792	6.05021e-07	3.79862e-09	1.94892e-09	1.2171e-05	2.2873e-07	3.14282e-08	1.14521e-06	2.03093e-09	1.53736e-08	0.0111928	3.91774e-08	5.43202e-11	2.2672e-08	3.99155e-07	2.36545e-07	3.13929e-09	5.64386e-09	4.72377e-09	R	534	9.17242e-08	0.988792	6.05021e-07	3.79862e-09	1.94892e-09	1.2171e-05	2.2873e-07	3.14282e-08	1.14521e-06	2.03093e-09	1.53736e-08	0.0111928	3.91774e-08	5.43202e-11	2.2672e-08	3.99155e-07	2.36545e-07	3.13929e-09	5.64386e-09	4.72377e-09	R	534	1.42378e-08	0.99708	8.75799e-08	1.71277e-10	1.11217e-09
535	9.43853e-05	0.000750896	0.000107264	1.93045e-06	3.08707e-06	2.25708e-05	2.88086e-06	6.21958e-06	3.94132e-06	5.29147e-09	7.66972e-08	0.000268322	1.6729e-07	2.67212e-08	2.8577e-06	0.998497	0.000238043	2.43536e-08	1.27736e-07	2.37528e-08	S	535	9.43853e-05	0.000750896	0.000107264	1.93045e-06	3.08707e-06	2.25708e-05	2.88086e-06	6.21958e-06	3.94132e-06	5.29147e-09	7.66972e-08	0.000268322	1.6729e-07	2.67212e-08	2.8577e-06	0.998497	0.000238043	2.43536e-08	1.27736e-07	2.37528e-08	S	535	3.03034e-06	2.08719e-05	3.34172e-06	2.82655e-08	4.39817e-08
536	1.09597e-05	6.48805e-06	0.00264471	0.941167	5.3228e-08	0.000322318	0.0189405	9.21331e-06	0.0364532	7.34788e-09	5.02508e-08	1.90475e-05	7.12929e-08	8.48661e-08	3.93323e-06	7.68863e-05	8.99933e-06	4.60086e-08	0.000336677	1.09499e-07	D	536	1.09597e-05	6.48805e-06	0.00264471	0.941167	5.3228e-08	0.000322318	0.0189405	9.21331e-06	0.0364532	7.34788e-09	5.02508e-08	1.90475e-05	7.12929e-08	8.48661e-08	3.93323e-06	7.68863e-05	8.99933e-06	4.60086e-08	0.000336677	1.09499e-07	D	536	7.37217e-07	2.93451e-07	7.21152e-05	0.943024	2.59021e-10
537	6.49445e-08	2.65874e-09	6.76926e-09	6.82052e-06	4.31789e-14	2.2013e-06	0.999991	2.05238e-09	1.59244e-09	6.64521e-12	3.24382e-11	2.86075e-07	1.1007e-10	3.76573e-13	2.59273e-09	1.15544e-08	9.2099e-09	4.76737e-12	4.92457e-11	7.82001e-10	E	537	6.49445e-08	2.65874e-09	6.76926e-09	6.82052e-06	4.31789e-14	2.2013e-06	0.999991	2.05238e-09	1.59244e-09	6.64521e-12	3.24382e-11	2.86075e-07	1.1007e-10	3.76573e-13	2.59273e-09	1.15544e-08	9.2099e-09	4.76737e-12	4.92457e-11	7.82001e-10	E	537	1.08031e-08	3.75005e-10	9.84241e-10	1.45656e-06	1.89862e-15
538	1.50254e-10	3.09179e-10	1.62473e-09	2.55503e-11	3.35135e-09	1.4002e-10	2.27631e-11	2.18111e-12	5.44398e-07	1.55933e-10	5.8575e-10	2.93038e-11	4.5665e-10	3.51661e-06	6.23706e-12	6.62936e-10	1.4293e-10	6.50055e-08	0.999996	1.96386e-10	Y	538	1.50254e-10	3.09179e-10	1.62473e-09	2.55503e-11	3.35135e-09	1.4002e-10	2.27631e-11	2.18111e-12	5.44398e-07	1.55933e-10	5.8575e-10	2.93038e-11	4.5665e-10	3.51661e-06	6.23706e-12	6.62936e-10	1.4293e-10	6.50055e-08	0.999996	1.96386e-10	Y	538	2.16496e-11	4.52306e-11	2.47201e-10	3.5433e-12	5.31552e-10
539																					-	539																					-	539
540																					-	540																					-	540
541																					-	541																					-	541
542																					-	542																					-	542
543																					-	543																					-	543
544																					-	544																					-	544
545																					-	545																					-	545
546																					-	546																					-	546
547	3.33304e-08	5.72401e-10	6.39162e-11	8.84236e-10	2.68169e-12	2.59267e-09	1.45016e-09	1.35729e-10	7.71038e-10	1.10818e-11	4.06014e-10	1.04643e-09	8.35122e-12	1.06314e-11	1	3.70299e-08	2.76868e-09	2.98311e-12	7.56629e-12	4.90011e-10	P	547	3.33304e-08	5.72401e-10	6.39162e-11	8.84236e-10	2.68169e-12	2.59267e-09	1.45016e-09	1.35729e-10	7.71038e-10	1.10818e-11	4.06014e-10	1.04643e-09	8.35122e-12	1.06314e-11	1	3.70299e-08	2.76868e-09	2.98311e-12	7.56629e-12	4.90011e-10	P	547	5.45668e-09	8.61543e-11	8.56011e-12	1.35016e-10	3.16635e-13
548	3.18764e-09	0.999989	1.06775e-08	7.42442e-11	9.80068e-10	5.90609e-07	2.18743e-09	1.66884e-09	1.17921e-06	7.95127e-11	2.78922e-09	9.00773e-06	1.76644e-09	6.91774e-12	8.36941e-10	1.87965e-08	5.51556e-09	1.28472e-09	1.0867e-09	1.92724e-10	R	548	3.18764e-09	0.999989	1.06775e-08	7.42442e-11	9.80068e-10	5.90609e-07	2.18743e-09	1.66884e-09	1.17921e-06	7.95127e-11	2.78922e-09	9.00773e-06	1.76644e-09	6.91774e-12	8.36941e-10	1.87965e-08	5.51556e-09	1.28472e-09	1.0867e-09	1.92724e-10	R	548	4.48513e-10	0.999998	1.40336e-09	8.71356e-12	1.38151e-10
549	2.10389e-08	2.12621e-10	2.60052e-10	5.58537e-13	4.69355e-09	8.3971e-11	5.92571e-11	1.39396e-12	4.86139e-11	0.986635	7.69548e-06	3.97291e-10	2.00529e-06	6.34639e-08	1.14683e-10	6.55806e-11	1.5484e-07	4.34742e-11	6.7278e-10	0.0133554	I	549	2.10389e-08	2.12621e-10	2.60052e-10	5.58537e-13	4.69355e-09	8.3971e-11	5.92571e-11	1.39396e-12	4.86139e-11	0.986635	7.69548e-06	3.97291e-10	2.00529e-06	6.34639e-08	1.14683e-10	6.55806e-11	1.5484e-07	4.34742e-11	6.7278e-10	0.0133554	I	549	4.32284e-08	1.99421e-08	6.44557e-10	7.31257e-13	1.00026e-08
550	3.58761e-08	2.74535e-06	0.998877	0.000450844	5.60816e-09	1.33859e-05	4.32959e-06	1.93503e-07	0.000554581	3.2811e-10	2.25315e-10	5.47793e-06	2.22901e-09	2.31404e-10	3.25516e-09	9.02123e-05	1.22396e-06	2.67275e-11	6.04133e-08	1.51432e-10	N	550	3.58761e-08	2.74535e-06	0.998877	0.000450844	5.60816e-09	1.33859e-05	4.32959e-06	1.93503e-07	0.000554581	3.2811e-10	2.25315e-10	5.47793e-06	2.22901e-09	2.31404e-10	3.25516e-09	9.02123e-05	1.22396e-06	2.67275e-11	6.04133e-08	1.51432e-10	N	550	4.14703e-09	4.96838e-09	0.988352	0.0116304	2.66089e-10
551	1.89861e-10	7.03427e-10	4.22891e-09	4.75078e-11	3.98546e-09	7.9279e-10	3.50827e-11	3.50864e-12	2.3465e-05	1.68411e-10	7.09022e-10	5.14732e-11	5.57736e-10	3.95715e-06	1.02311e-11	9.7785e-10	1.98045e-10	7.44869e-08	0.999972	2.12922e-10	Y	551	1.89861e-10	7.03427e-10	4.22891e-09	4.75078e-11	3.98546e-09	7.9279e-10	3.50827e-11	3.50864e-12	2.3465e-05	1.68411e-10	7.09022e-10	5.14732e-11	5.57736e-10	3.95715e-06	1.02311e-11	9.7785e-10	1.98045e-10	7.44869e-08	0.999972	2.12922e-10	Y	551	2.17413e-11	4.60332e-11	2.51633e-10	3.59767e-12	5.32589e-10
552																					-	552																					-	552
553																					-	553																					-	553
554																					-	554																					-	554
555																					-	555																					-	555
556	0.999983	4.84281e-09	1.70693e-09	3.86005e-09	2.12793e-07	7.94063e-08	8.24096e-08	5.25236e-07	1.24293e-09	5.8757e-10	6.43859e-09	1.09005e-08	3.10611e-08	7.40847e-10	7.39307e-08	1.40607e-05	6.40322e-07	7.62982e-11	3.88386e-10	1.05493e-06	A	556	0.999983	4.84281e-09	1.70693e-09	3.86005e-09	2.12793e-07	7.94063e-08	8.24096e-08	5.25236e-07	1.24293e-09	5.8757e-10	6.43859e-09	1.09005e-08	3.10611e-08	7.40847e-10	7.39307e-08	1.40607e-05	6.40322e-07	7.62982e-11	3.88386e-10	1.05493e-06	A	556	0.999998	6.71662e-10	1.86258e-10	5.32993e-10	3.88134e-08
557	1.88154e-08	3.29169e-07	5.30618e-08	2.84128e-09	4.03499e-12	0.999996	2.23826e-06	3.40541e-10	6.39781e-07	1.24296e-11	4.9607e-09	6.11391e-07	2.5145e-08	1.31411e-12	2.85783e-09	2.88458e-08	1.75314e-08	4.39108e-11	1.87463e-10	1.97754e-10	Q	557	1.88154e-08	3.29169e-07	5.30618e-08	2.84128e-09	4.03499e-12	0.999996	2.23826e-06	3.40541e-10	6.39781e-07	1.24296e-11	4.9607e-09	6.11391e-07	2.5145e-08	1.31411e-12	2.85783e-09	2.88458e-08	1.75314e-08	4.39108e-11	1.87463e-10	1.97754e-10	Q	557	4.3507e-09	1.27132e-06	9.43771e-08	8.37666e-10	8.65969e-13
558	1.88061e-08	3.29412e-07	5.29375e-08	2.83514e-09	4.03796e-12	0.999996	2.18862e-06	3.40364e-10	6.73768e-07	1.24229e-11	4.96088e-09	5.83439e-07	2.5141e-08	1.31622e-12	2.85727e-09	2.88342e-08	1.75207e-08	4.39243e-11	1.88032e-10	1.97666e-10	Q	558	1.88061e-08	3.29412e-07	5.29375e-08	2.83514e-09	4.03796e-12	0.999996	2.18862e-06	3.40364e-10	6.73768e-07	1.24229e-11	4.96088e-09	5.83439e-07	2.5141e-08	1.31622e-12	2.85727e-09	2.88342e-08	1.75207e-08	4.39243e-11	1.88032e-10	1.97666e-10	Q	558	3.11292e-09	1.48841e-06	9.90395e-09	3.77933e-10	5.60611e-13
559	1.50254e-10	3.09184e-10	1.62477e-09	2.55505e-11	3.35136e-09	1.40025e-10	2.27633e-11	2.18113e-12	5.44699e-07	1.55933e-10	5.85753e-10	2.93041e-11	4.56651e-10	3.51667e-06	6.23712e-12	6.6294e-10	1.42931e-10	6.50057e-08	0.999996	1.96387e-10	Y	559	1.50254e-10	3.09184e-10	1.62477e-09	2.55505e-11	3.35136e-09	1.40025e-10	2.27633e-11	2.18113e-12	5.44699e-07	1.55933e-10	5.85753e-10	2.93041e-11	4.56651e-10	3.51667e-06	6.23712e-12	6.6294e-10	1.42931e-10	6.50057e-08	0.999996	1.96387e-10	Y	559	2.16517e-11	4.52316e-11	2.47206e-10	3.54335e-12	5.31606e-10
560																					-	560																					-	560
561	8.94277e-08	1.85638e-08	0.0323829	0.967579	8.90006e-10	4.74857e-07	2.58872e-05	1.22766e-06	1.90879e-06	6.08241e-11	5.50837e-11	3.06594e-07	2.41494e-10	3.98941e-11	2.57413e-08	7.81919e-06	4.5427e-07	1.48345e-11	9.02969e-09	2.82964e-10	D	561	8.94277e-08	1.85638e-08	0.0323829	0.967579	8.90006e-10	4.74857e-07	2.58872e-05	1.22766e-06	1.90879e-06	6.08241e-11	5.50837e-11	3.06594e-07	2.41494e-10	3.98941e-11	2.57413e-08	7.81919e-06	4.5427e-07	1.48345e-11	9.02969e-09	2.82964e-10	D	561	2.43629e-08	9.54394e-08	0.926371	0.0735804	9.01068e-10
562																					-	562																					-	562
563	1.08644e-06	3.00701e-10	3.53283e-11	3.99432e-12	9.04881e-08	4.73689e-10	8.80681e-10	3.48021e-11	4.9382e-11	0.000208413	8.04954e-06	4.114e-10	4.86751e-07	2.28007e-08	1.07026e-09	2.03016e-10	4.72064e-07	1.01912e-10	5.73453e-10	0.999781	V	563	1.08644e-06	3.00701e-10	3.53283e-11	3.99432e-12	9.04881e-08	4.73689e-10	8.80681e-10	3.48021e-11	4.9382e-11	0.000208413	8.04954e-06	4.114e-10	4.86751e-07	2.28007e-08	1.07026e-09	2.03016e-10	4.72064e-07	1.01912e-10	5.73453e-10	0.999781	V	563	1.79748e-07	3.414e-11	3.87348e-12	4.36103e-13	1.32282e-08
564	3.03398e-09	0.999991	9.16891e-09	6.87726e-11	9.08758e-10	4.22136e-07	2.09858e-09	1.63954e-09	1.45463e-07	6.97675e-11	1.27365e-09	8.13779e-06	1.22675e-09	4.45665e-12	8.03179e-10	1.84125e-08	5.16846e-09	1.14015e-09	5.26281e-10	1.78232e-10	R	564	3.03398e-09	0.999991	9.16891e-09	6.87726e-11	9.08758e-10	4.22136e-07	2.09858e-09	1.63954e-09	1.45463e-07	6.97675e-11	1.27365e-09	8.13779e-06	1.22675e-09	4.45665e-12	8.03179e-10	1.84125e-08	5.16846e-09	1.14015e-09	5.26281e-10	1.78232e-10	R	564	2.9775e-09	0.999995	7.6115e-09	4.03793e-11	1.48575e-08
565																					-	565																					-	565
566	3.10811e-07	1.55418e-09	5.56143e-08	1.47924e-08	1.16056e-09	4.09657e-10	1.52295e-09	0.999999	3.4012e-10	6.77328e-14	5.13628e-12	8.42409e-10	3.16723e-11	1.50813e-11	1.80358e-10	1.43118e-07	1.08832e-10	1.06711e-10	3.51113e-12	2.26616e-11	G	566	3.10811e-07	1.55418e-09	5.56143e-08	1.47924e-08	1.16056e-09	4.09657e-10	1.52295e-09	0.999999	3.4012e-10	6.77328e-14	5.13628e-12	8.42409e-10	3.16723e-11	1.50813e-11	1.80358e-10	1.43118e-07	1.08832e-10	1.06711e-10	3.51113e-12	2.26616e-11	G	566	5.51608e-08	2.38098e-10	9.44482e-09	2.37366e-09	1.78769e-10
567																					-	567																					-	567
568																					-	568																					-	568
569	5.4095e-06	2.18763e-08	1.65754e-06	6.29937e-08	7.6732e-07	4.56038e-08	1.11414e-08	1.88549e-07	1.38641e-08	2.27978e-11	4.2581e-10	1.79787e-08	7.64752e-10	1.22555e-09	6.46156e-08	0.99998	1.20091e-05	1.19045e-10	1.41061e-09	1.70963e-10	S	569	5.4095e-06	2.18763e-08	1.65754e-06	6.29937e-08	7.6732e-07	4.56038e-08	1.11414e-08	1.88549e-07	1.38641e-08	2.27978e-11	4.2581e-10	1.79787e-08	7.64752e-10	1.22555e-09	6.46156e-08	0.99998	1.20091e-05	1.19045e-10	1.41061e-09	1.70963e-10	S	569	1.11839e-06	3.39027e-09	3.37038e-07	1.02708e-08	3.34002e-08
570	7.52487e-09	2.23413e-09	2.71292e-11	4.83442e-13	4.07724e-09	1.12064e-08	4.45315e-11	9.45228e-12	1.59696e-09	7.22356e-06	0.999981	2.89782e-10	9.89899e-06	1.12396e-06	9.93167e-10	5.96056e-10	2.64688e-09	4.30928e-09	1.75593e-09	5.70207e-07	L	570	7.52487e-09	2.23413e-09	2.71292e-11	4.83442e-13	4.07724e-09	1.12064e-08	4.45315e-11	9.45228e-12	1.59696e-09	7.22356e-06	0.999981	2.89782e-10	9.89899e-06	1.12396e-06	9.93167e-10	5.96056e-10	2.64688e-09	4.30928e-09	1.75593e-09	5.70207e-07	L	570	3.07744e-09	4.15338e-10	4.77643e-12	6.62122e-14	1.53886e-09
571	0.999991	4.49456e-09	1.42187e-09	3.64206e-09	1.99068e-07	3.56605e-08	7.58704e-08	5.00104e-07	1.11515e-09	5.79129e-10	6.32146e-09	1.01008e-08	2.98364e-08	7.27703e-10	7.05417e-08	6.59276e-06	5.28499e-07	7.48661e-11	3.78394e-10	1.04365e-06	A	571	0.999991	4.49456e-09	1.42187e-09	3.64206e-09	1.99068e-07	3.56605e-08	7.58704e-08	5.00104e-07	1.11515e-09	5.79129e-10	6.32146e-09	1.01008e-08	2.98364e-08	7.27703e-10	7.05417e-08	6.59276e-06	5.28499e-07	7.48661e-11	3.78394e-10	1.04365e-06	A	571	0.999998	6.71192e-10	1.85596e-10	5.32492e-10	3.87847e-08
572	7.51548e-09	2.23329e-09	2.70853e-11	4.83071e-13	4.07324e-09	1.1203e-08	4.44947e-11	9.44734e-12	1.59652e-09	7.03624e-06	0.999981	2.8951e-10	9.84166e-06	1.12292e-06	9.92832e-10	5.95791e-10	2.63961e-09	4.30827e-09	1.75476e-09	5.61887e-07	L	572	7.51548e-09	2.23329e-09	2.70853e-11	4.83071e-13	4.07324e-09	1.1203e-08	4.44947e-11	9.44734e-12	1.59652e-09	7.03624e-06	0.999981	2.8951e-10	9.84166e-06	1.12292e-06	9.92832e-10	5.95791e-10	2.63961e-09	4.30827e-09	1.75476e-09	5.61887e-07	L	572	1.71205e-09	3.61903e-10	3.81685e-12	5.76784e-14	9.0957e-10
573	3.33222e-08	5.72382e-10	6.39067e-11	8.84196e-10	2.68126e-12	2.59254e-09	1.45011e-09	1.35719e-10	7.71008e-10	1.10817e-11	4.0601e-10	1.04639e-09	8.35098e-12	1.06312e-11	1	3.69731e-08	2.76809e-09	2.98307e-12	7.56611e-12	4.90001e-10	P	573	3.33222e-08	5.72382e-10	6.39067e-11	8.84196e-10	2.68126e-12	2.59254e-09	1.45011e-09	1.35719e-10	7.71008e-10	1.10817e-11	4.0601e-10	1.04639e-09	8.35098e-12	1.06312e-11	1	3.69731e-08	2.76809e-09	2.98307e-12	7.56611e-12	4.90001e-10	P	573	5.45668e-09	8.61543e-11	8.56011e-12	1.35016e-10	3.16635e-13
574	1.03519e-06	4.7907e-10	1.16512e-10	5.19326e-12	9.27217e-08	5.09804e-10	1.02776e-09	3.72285e-11	8.06307e-11	0.00617047	2.26476e-06	7.66674e-10	7.82724e-07	3.50006e-08	1.2545e-09	3.00505e-10	7.49561e-07	1.26651e-10	1.02162e-09	0.993825	V	574	1.03519e-06	4.7907e-10	1.16512e-10	5.19326e-12	9.27217e-08	5.09804e-10	1.02776e-09	3.72285e-11	8.06307e-11	0.00617047	2.26476e-06	7.66674e-10	7.82724e-07	3.50006e-08	1.2545e-09	3.00505e-10	7.49561e-07	1.26651e-10	1.02162e-09	0.993825	V	574	1.75322e-07	3.94665e-11	5.36888e-12	4.58549e-13	1.37786e-08
575	3.6502e-10	3.34246e-12	1.07806e-11	1.31758e-13	4.49496e-09	1.25308e-12	2.22142e-13	1.18135e-11	2.10262e-09	2.2899e-08	4.43393e-07	4.41763e-13	3.44226e-08	0.999995	1.10647e-11	7.3059e-10	7.82963e-11	4.83748e-08	4.62366e-06	5.4644e-09	F	575	3.6502e-10	3.34246e-12	1.07806e-11	1.31758e-13	4.49496e-09	1.25308e-12	2.22142e-13	1.18135e-11	2.10262e-09	2.2899e-08	4.43393e-07	4.41763e-13	3.44226e-08	0.999995	1.10647e-11	7.3059e-10	7.82963e-11	4.83748e-08	4.62366e-06	5.4644e-09	F	575	5.26031e-11	4.10618e-13	1.40218e-12	1.5125e-14	7.15998e-10
576	6.49609e-08	2.66652e-09	6.72599e-09	6.33572e-06	4.31219e-14	2.33424e-06	0.999991	2.04941e-09	1.59726e-09	6.64728e-12	3.24971e-11	2.86705e-07	1.10356e-10	3.76589e-13	2.59254e-09	1.1545e-08	9.21247e-09	4.76998e-12	4.92461e-11	7.82169e-10	E	576	6.49609e-08	2.66652e-09	6.72599e-09	6.33572e-06	4.31219e-14	2.33424e-06	0.999991	2.04941e-09	1.59726e-09	6.64728e-12	3.24971e-11	2.86705e-07	1.10356e-10	3.76589e-13	2.59254e-09	1.1545e-08	9.21247e-09	4.76998e-12	4.92461e-11	7.82169e-10	E	576	1.08031e-08	3.75021e-10	9.84105e-10	1.45522e-06	1.89855e-15
577	3.02606e-09	0.999991	9.15042e-09	6.86191e-11	8.95536e-10	4.17228e-07	2.09506e-09	1.63882e-09	1.44998e-07	6.97471e-11	1.27318e-09	8.12226e-06	1.22598e-09	4.4505e-12	8.02348e-10	1.76352e-08	5.15362e-09	1.13998e-09	5.25982e-10	1.78148e-10	R	577	3.02606e-09	0.999991	9.15042e-09	6.86191e-11	8.95536e-10	4.17228e-07	2.09506e-09	1.63882e-09	1.44998e-07	6.97471e-11	1.27318e-09	8.12226e-06	1.22598e-09	4.4505e-12	8.02348e-10	1.76352e-08	5.15362e-09	1.13998e-09	5.25982e-10	1.78148e-10	R	577	6.29859e-10	0.999998	1.86582e-09	1.05236e-11	1.58354e-10
578	3.10811e-07	1.55418e-09	5.56143e-08	1.47924e-08	1.16056e-09	4.09657e-10	1.52295e-09	0.999999	3.4012e-10	6.77328e-14	5.13628e-12	8.42409e-10	3.16723e-11	1.50813e-11	1.80358e-10	1.43117e-07	1.08832e-10	1.06711e-10	3.51113e-12	2.26616e-11	G	578	3.10811e-07	1.55418e-09	5.56143e-08	1.47924e-08	1.16056e-09	4.09657e-10	1.52295e-09	0.999999	3.4012e-10	6.77328e-14	5.13628e-12	8.42409e-10	3.16723e-11	1.50813e-11	1.80358e-10	1.43117e-07	1.08832e-10	1.06711e-10	3.51113e-12	2.26616e-11	G	578	5.51754e-08	2.38099e-10	9.44489e-09	2.37367e-09	1.78772e-10
579	5.22662e-06	2.17449e-08	1.72018e-06	6.3036e-08	1.71521e-07	4.55848e-08	1.11408e-08	1.87239e-07	1.37762e-08	2.25612e-11	4.2017e-10	1.79952e-08	7.55365e-10	1.20411e-09	6.45514e-08	0.99998	1.24627e-05	1.17525e-10	1.38602e-09	1.62237e-10	S	579	5.22662e-06	2.17449e-08	1.72018e-06	6.3036e-08	1.71521e-07	4.55848e-08	1.11408e-08	1.87239e-07	1.37762e-08	2.25612e-11	4.2017e-10	1.79952e-08	7.55365e-10	1.20411e-09	6.45514e-08	0.99998	1.24627e-05	1.17525e-10	1.38602e-09	1.62237e-10	S	579	1.12853e-06	3.52285e-09	8.05431e-07	1.22043e-08	3.29516e-08
580	3.13876e-07	1.56515e-09	5.57382e-08	1.48014e-08	1.16225e-09	4.10184e-10	1.52393e-09	0.999999	3.40468e-10	6.78423e-14	5.14082e-12	8.43735e-10	3.16991e-11	1.5089e-11	1.80552e-10	1.44634e-07	1.09287e-10	1.06738e-10	3.51436e-12	2.27049e-11	G	580	3.13876e-07	1.56515e-09	5.57382e-08	1.48014e-08	1.16225e-09	4.10184e-10	1.52393e-09	0.999999	3.40468e-10	6.78423e-14	5.14082e-12	8.43735e-10	3.16991e-11	1.5089e-11	1.80552e-10	1.44634e-07	1.09287e-10	1.06738e-10	3.51436e-12	2.27049e-11	G	580	2.83322e-07	1.73793e-08	5.75396e-08	6.17573e-09	8.25327e-10
581	7.01006e-07	5.42516e-09	1.57962e-07	2.28476e-09	1.02351e-08	2.37445e-08	7.61913e-09	1.46824e-10	2.23789e-09	3.21013e-08	1.54628e-09	4.24886e-08	7.99268e-08	1.11753e-10	4.20934e-09	1.9201e-05	0.999979	1.76916e-11	2.55622e-10	3.25315e-07	T	581	7.01006e-07	5.42516e-09	1.57962e-07	2.28476e-09	1.02351e-08	2.37445e-08	7.61913e-09	1.46824e-10	2.23789e-09	3.21013e-08	1.54628e-09	4.24886e-08	7.99268e-08	1.11753e-10	4.20934e-09	1.9201e-05	0.999979	1.76916e-11	2.55622e-10	3.25315e-07	T	581	2.32645e-07	1.17239e-09	6.54204e-08	5.5995e-10	3.67301e-09
582	2.82748e-08	2.04148e-10	1.62093e-10	5.72458e-13	1	1.17396e-12	7.5431e-15	2.77535e-10	1.43418e-10	7.41059e-11	5.22746e-10	4.72361e-14	3.91346e-10	1.36582e-09	8.5896e-13	2.96535e-08	2.02215e-09	8.94794e-11	1.29197e-09	1.16984e-08	C	582	2.82748e-08	2.04148e-10	1.62093e-10	5.72458e-13	1	1.17396e-12	7.5431e-15	2.77535e-10	1.43418e-10	7.41059e-11	5.22746e-10	4.72361e-14	3.91346e-10	1.36582e-09	8.5896e-13	2.96535e-08	2.02215e-09	8.94794e-11	1.29197e-09	1.16984e-08	C	582	4.44087e-09	3.03423e-11	2.32117e-11	6.4853e-14	1
583	7.51203e-09	2.23304e-09	2.7074e-11	4.82957e-13	4.07185e-09	1.12018e-08	4.44826e-11	9.44555e-12	1.59638e-09	6.99815e-06	0.999981	2.89431e-10	9.8191e-06	1.12257e-06	9.92728e-10	5.95707e-10	2.63751e-09	4.30793e-09	1.75441e-09	5.58801e-07	L	583	7.51203e-09	2.23304e-09	2.7074e-11	4.82957e-13	4.07185e-09	1.12018e-08	4.44826e-11	9.44555e-12	1.59638e-09	6.99815e-06	0.999981	2.89431e-10	9.8191e-06	1.12257e-06	9.92728e-10	5.95707e-10	2.63751e-09	4.30793e-09	1.75441e-09	5.58801e-07	L	583	1.15938e-09	3.43246e-10	3.53744e-12	5.45695e-14	6.53991e-10
584	3.10811e-07	1.55418e-09	5.56143e-08	1.47924e-08	1.16056e-09	4.09657e-10	1.52295e-09	0.999999	3.4012e-10	6.77328e-14	5.13628e-12	8.42409e-10	3.16723e-11	1.50813e-11	1.80358e-10	1.43117e-07	1.08832e-10	1.06711e-10	3.51113e-12	2.26616e-11	G	584	3.10811e-07	1.55418e-09	5.56143e-08	1.47924e-08	1.16056e-09	4.09657e-10	1.52295e-09	0.999999	3.4012e-10	6.77328e-14	5.13628e-12	8.42409e-10	3.16723e-11	1.50813e-11	1.80358e-10	1.43117e-07	1.08832e-10	1.06711e-10	3.51113e-12	2.26616e-11	G	584	5.5161e-08	2.38098e-10	9.44482e-09	2.37366e-09	1.78769e-10
585	9.48316e-07	2.42775e-10	3.05293e-11	3.79953e-12	7.3089e-08	3.41638e-10	8.3378e-10	3.24216e-11	3.67434e-11	8.08285e-05	4.34396e-07	3.62241e-10	1.36144e-07	1.02275e-08	9.3095e-10	1.64804e-10	4.12386e-07	7.03258e-11	4.5551e-10	0.999917	V	585	9.48316e-07	2.42775e-10	3.05293e-11	3.79953e-12	7.3089e-08	3.41638e-10	8.3378e-10	3.24216e-11	3.67434e-11	8.08285e-05	4.34396e-07	3.62241e-10	1.36144e-07	1.02275e-08	9.3095e-10	1.64804e-10	4.12386e-07	7.03258e-11	4.5551e-10	0.999917	V	585	1.79282e-07	3.35135e-11	3.68819e-12	4.33096e-13	1.31484e-08
586	9.49685e-07	2.4322e-10	3.06066e-11	3.80163e-12	7.32372e-08	3.42429e-10	8.34162e-10	3.24396e-11	3.6835e-11	8.2653e-05	4.71103e-07	3.62761e-10	1.38859e-07	1.03072e-08	9.31866e-10	1.65103e-10	4.12985e-07	7.05205e-11	4.56488e-10	0.999915	V	586	9.49685e-07	2.4322e-10	3.06066e-11	3.80163e-12	7.32372e-08	3.42429e-10	8.34162e-10	3.24396e-11	3.6835e-11	8.2653e-05	4.71103e-07	3.62761e-10	1.38859e-07	1.03072e-08	9.31866e-10	1.65103e-10	4.12985e-07	7.05205e-11	4.56488e-10	0.999915	V	586	1.79984e-07	3.50867e-11	4.17128e-12	4.40925e-13	1.33205e-08
587	6.49103e-08	2.65791e-09	6.71487e-09	6.33478e-06	4.29885e-14	2.20011e-06	0.999991	2.04869e-09	1.58956e-09	6.64425e-12	3.24338e-11	2.85977e-07	1.10055e-10	3.764e-13	2.59076e-09	1.15319e-08	9.2031e-09	4.76639e-12	4.92145e-11	7.81911e-10	E	587	6.49103e-08	2.65791e-09	6.71487e-09	6.33478e-06	4.29885e-14	2.20011e-06	0.999991	2.04869e-09	1.58956e-09	6.64425e-12	3.24338e-11	2.85977e-07	1.10055e-10	3.764e-13	2.59076e-09	1.15319e-08	9.2031e-09	4.76639e-12	4.92145e-11	7.81911e-10	E	587	1.0803e-08	3.75002e-10	9.84083e-10	1.45519e-06	1.89848e-15
588	5.30717e-10	8.73501e-11	1.83699e-10	1.08351e-13	4.24359e-10	2.0307e-11	6.76684e-12	9.47514e-14	2.36157e-11	0.99993	4.71231e-06	1.81813e-10	1.16489e-06	4.03219e-08	1.98221e-11	2.1701e-11	3.91e-08	1.62432e-11	3.31399e-10	6.3924e-05	I	588	5.30717e-10	8.73501e-11	1.83699e-10	1.08351e-13	4.24359e-10	2.0307e-11	6.76684e-12	9.47514e-14	2.36157e-11	0.99993	4.71231e-06	1.81813e-10	1.16489e-06	4.03219e-08	1.98221e-11	2.1701e-11	3.91e-08	1.62432e-11	3.31399e-10	6.3924e-05	I	588	1.29329e-10	1.57543e-11	3.64623e-11	1.42494e-14	2.15248e-10
589	9.82709e-07	2.57706e-10	3.19701e-11	3.85186e-12	7.74433e-08	3.74599e-10	8.4591e-10	3.30215e-11	3.99697e-11	0.000126464	2.29929e-06	3.75632e-10	2.29539e-07	1.33464e-08	9.65993e-10	1.74646e-10	4.2915e-07	7.82193e-11	4.86044e-10	0.99987	V	589	9.82709e-07	2.57706e-10	3.19701e-11	3.85186e-12	7.74433e-08	3.74599e-10	8.4591e-10	3.30215e-11	3.99697e-11	0.000126464	2.29929e-06	3.75632e-10	2.29539e-07	1.33464e-08	9.65993e-10	1.74646e-10	4.2915e-07	7.82193e-11	4.86044e-10	0.99987	V	589	1.7532e-07	3.75073e-11	4.72871e-12	4.50623e-13	1.35384e-08
590	1.36191e-05	2.6868e-07	1.87175e-06	1.02848e-08	5.67181e-07	2.07101e-06	1.29936e-07	6.44645e-09	1.01835e-07	0.000257897	1.24513e-05	1.44231e-06	0.00471657	1.11644e-07	5.64464e-08	3.17091e-05	0.994828	5.14734e-09	3.21025e-08	0.000133477	T	590	1.36191e-05	2.6868e-07	1.87175e-06	1.02848e-08	5.67181e-07	2.07101e-06	1.29936e-07	6.44645e-09	1.01835e-07	0.000257897	1.24513e-05	1.44231e-06	0.00471657	1.11644e-07	5.64464e-08	3.17091e-05	0.994828	5.14734e-09	3.21025e-08	0.000133477	T	590	9.13096e-08	1.22972e-09	3.00054e-08	3.24922e-10	2.40728e-09
591	5.11982e-07	1.38594e-08	1.27043e-05	2.58582e-08	1.64335e-08	7.07504e-08	1.68767e-08	1.00921e-09	1.90025e-08	3.8937e-08	1.99064e-09	1.44181e-07	1.01933e-07	1.81997e-10	1.57894e-08	2.30958e-05	0.999963	2.60053e-11	8.59808e-10	3.2931e-07	T	591	5.11982e-07	1.38594e-08	1.27043e-05	2.58582e-08	1.64335e-08	7.07504e-08	1.68767e-08	1.00921e-09	1.90025e-08	3.8937e-08	1.99064e-09	1.44181e-07	1.01933e-07	1.81997e-10	1.57894e-08	2.30958e-05	0.999963	2.60053e-11	8.59808e-10	3.2931e-07	T	591	6.21205e-08	7.79961e-10	3.28269e-08	3.15038e-10	1.47343e-09
592	5.23696e-07	1.13946e-08	1.579e-05	1.69543e-08	1.59699e-08	6.87512e-08	1.42158e-08	5.45427e-10	1.88321e-08	3.82469e-08	1.76906e-09	1.39771e-07	1.07126e-07	1.40005e-10	5.35077e-09	3.54641e-05	0.999947	2.06674e-11	5.42915e-10	3.32435e-07	T	592	5.23696e-07	1.13946e-08	1.579e-05	1.69543e-08	1.59699e-08	6.87512e-08	1.42158e-08	5.45427e-10	1.88321e-08	3.82469e-08	1.76906e-09	1.39771e-07	1.07126e-07	1.40005e-10	5.35077e-09	3.54641e-05	0.999947	2.06674e-11	5.42915e-10	3.32435e-07	T	592	1.52713e-07	1.14965e-09	7.78731e-08	5.69851e-10	3.22359e-09
593																					-	593																					-	593
594	2.22338e-08	6.29829e-07	1.57547e-07	4.35878e-09	9.31875e-12	0.99995	1.48369e-06	4.4534e-10	4.65169e-05	1.59217e-11	6.07621e-09	7.33304e-07	2.98956e-08	5.076e-12	3.71742e-09	4.25503e-08	2.27904e-08	7.06661e-11	1.07438e-09	2.25128e-10	Q	594	2.22338e-08	6.29829e-07	1.57547e-07	4.35878e-09	9.31875e-12	0.99995	1.48369e-06	4.4534e-10	4.65169e-05	1.59217e-11	6.07621e-09	7.33304e-07	2.98956e-08	5.076e-12	3.71742e-09	4.25503e-08	2.27904e-08	7.06661e-11	1.07438e-09	2.25128e-10	Q	594	2.86668e-09	5.66337e-08	8.63157e-09	3.61205e-10	4.49836e-13
595	2.05376e-08	0.000378537	2.76204e-06	4.54892e-09	5.31667e-12	2.83824e-05	7.40352e-07	2.66035e-09	3.58872e-06	3.00485e-10	6.69789e-10	0.999586	1.12827e-08	6.03254e-12	4.83934e-09	7.73754e-08	1.90117e-07	1.48178e-11	1.21848e-09	5.89797e-10	K	595	2.05376e-08	0.000378537	2.76204e-06	4.54892e-09	5.31667e-12	2.83824e-05	7.40352e-07	2.66035e-09	3.58872e-06	3.00485e-10	6.69789e-10	0.999586	1.12827e-08	6.03254e-12	4.83934e-09	7.73754e-08	1.90117e-07	1.48178e-11	1.21848e-09	5.89797e-10	K	595	1.24416e-09	3.60696e-06	1.90351e-07	1.61875e-10	2.39103e-14
596																					-	596																					-	596
597																					-	597																					-	597
598																					-	598																					-	598
599																					-	599																					-	599
600																					-	600																					-	600
601	5.9324e-08	9.26628e-10	7.8273e-10	2.72758e-12	1.90497e-08	4.18223e-10	2.59958e-10	5.42616e-12	2.08319e-10	0.972555	2.34119e-05	1.71154e-09	6.37886e-06	2.18732e-07	5.39869e-10	2.8866e-10	7.18932e-07	2.08082e-10	2.8771e-09	0.0274137	I	601	5.9324e-08	9.26628e-10	7.8273e-10	2.72758e-12	1.90497e-08	4.18223e-10	2.59958e-10	5.42616e-12	2.08319e-10	0.972555	2.34119e-05	1.71154e-09	6.37886e-06	2.18732e-07	5.39869e-10	2.8866e-10	7.18932e-07	2.08082e-10	2.8771e-09	0.0274137	I	601	3.4416e-09	6.03444e-11	2.03445e-10	1.44682e-13	1.00022e-09
602	7.51098e-10	7.24245e-09	0.999996	1.94918e-06	5.67995e-10	5.32974e-08	4.15978e-09	4.64582e-08	5.76963e-07	1.18098e-10	1.22966e-11	1.6672e-07	3.24805e-10	1.15152e-11	7.16869e-11	1.01584e-06	1.14975e-07	5.31252e-13	2.21398e-09	1.75636e-11	N	602	7.51098e-10	7.24245e-09	0.999996	1.94918e-06	5.67995e-10	5.32974e-08	4.15978e-09	4.64582e-08	5.76963e-07	1.18098e-10	1.22966e-11	1.6672e-07	3.24805e-10	1.15152e-11	7.16869e-11	1.01584e-06	1.14975e-07	5.31252e-13	2.21398e-09	1.75636e-11	N	602	1.33955e-10	2.83539e-09	0.999993	5.70239e-07	1.25867e-10
603	1.50819e-10	3.10309e-10	1.63229e-09	2.56141e-11	3.37435e-09	1.41036e-10	2.27985e-11	2.19177e-12	6.03861e-07	1.57998e-10	5.99869e-10	2.93695e-11	4.62708e-10	4.5786e-06	6.26148e-12	6.65511e-10	1.43357e-10	6.5687e-08	0.999995	1.98123e-10	Y	603	1.50819e-10	3.10309e-10	1.63229e-09	2.56141e-11	3.37435e-09	1.41036e-10	2.27985e-11	2.19177e-12	6.03861e-07	1.57998e-10	5.99869e-10	2.93695e-11	4.62708e-10	4.5786e-06	6.26148e-12	6.65511e-10	1.43357e-10	6.5687e-08	0.999995	1.98123e-10	Y	603	2.16512e-11	4.52327e-11	2.47212e-10	3.54344e-12	5.31585e-10
604																					-	604																					-	604
605																					-	605																					-	605
606	3.28609e-09	0.999986	2.32806e-08	9.55496e-11	1.00421e-09	7.20652e-07	2.37256e-09	1.77611e-09	3.76417e-06	7.29848e-11	1.37906e-09	9.40716e-06	1.34238e-09	6.36472e-12	8.93062e-10	2.13e-08	5.86459e-09	1.26526e-09	1.08358e-09	1.85853e-10	R	606	3.28609e-09	0.999986	2.32806e-08	9.55496e-11	1.00421e-09	7.20652e-07	2.37256e-09	1.77611e-09	3.76417e-06	7.29848e-11	1.37906e-09	9.40716e-06	1.34238e-09	6.36472e-12	8.93062e-10	2.13e-08	5.86459e-09	1.26526e-09	1.08358e-09	1.85853e-10	R	606	4.48651e-10	0.999998	1.40793e-09	8.73173e-12	1.382e-10
607	3.33296e-08	5.7242e-10	6.39494e-11	8.84395e-10	2.68159e-12	2.59299e-09	1.45023e-09	1.3573e-10	7.71212e-10	1.10818e-11	4.06015e-10	1.04651e-09	8.35127e-12	1.06314e-11	1	3.70119e-08	2.76883e-09	2.98311e-12	7.56636e-12	4.90013e-10	P	607	3.33296e-08	5.7242e-10	6.39494e-11	8.84395e-10	2.68159e-12	2.59299e-09	1.45023e-09	1.3573e-10	7.71212e-10	1.10818e-11	4.06015e-10	1.04651e-09	8.35127e-12	1.06314e-11	1	3.70119e-08	2.76883e-09	2.98311e-12	7.56636e-12	4.90013e-10	P	607	5.45677e-09	8.61544e-11	8.56016e-12	1.35016e-10	3.16637e-13
608	1.00986e-07	9.03135e-09	3.01367e-08	1.06082e-05	1.48005e-13	0.00010285	0.999886	2.67332e-09	7.87688e-09	8.95967e-12	7.99478e-11	7.63032e-07	3.35692e-10	5.22448e-13	3.9156e-09	2.23575e-08	1.649e-08	7.47702e-12	7.42854e-11	9.74288e-10	E	608	1.00986e-07	9.03135e-09	3.01367e-08	1.06082e-05	1.48005e-13	0.00010285	0.999886	2.67332e-09	7.87688e-09	8.95967e-12	7.99478e-11	7.63032e-07	3.35692e-10	5.22448e-13	3.9156e-09	2.23575e-08	1.649e-08	7.47702e-12	7.42854e-11	9.74288e-10	E	608	1.08751e-08	3.88926e-10	1.02299e-09	2.01615e-06	1.98801e-15
609																					-	609																					-	609
610																					-	610																					-	610
611																					-	611																					-	611
612																					-	612																					-	612
613																					-	613																					-	613
614																					-	614																					-	614
615	7.63727e-09	2.25107e-09	2.8242e-11	4.87551e-13	4.14534e-09	1.13152e-08	4.49086e-11	9.50486e-12	1.61394e-09	1.514e-05	0.99997	2.94228e-10	1.25505e-05	1.15588e-06	9.97517e-10	6.01887e-10	2.78914e-09	4.33145e-09	1.7795e-09	6.78684e-07	L	615	7.63727e-09	2.25107e-09	2.8242e-11	4.87551e-13	4.14534e-09	1.13152e-08	4.49086e-11	9.50486e-12	1.61394e-09	1.514e-05	0.99997	2.94228e-10	1.25505e-05	1.15588e-06	9.97517e-10	6.01887e-10	2.78914e-09	4.33145e-09	1.7795e-09	6.78684e-07	L	615	1.15985e-09	3.43328e-10	3.54118e-12	5.45903e-14	6.54211e-10
616	1.18921e-07	4.45341e-09	1.64509e-07	0.00208644	7.19549e-13	3.19407e-06	0.99791	1.1475e-08	9.61834e-09	9.66903e-12	4.53627e-11	3.99478e-07	1.4347e-10	9.94958e-13	7.19316e-09	6.38056e-08	2.28401e-08	8.04216e-12	1.50173e-10	1.0094e-09	E	616	1.18921e-07	4.45341e-09	1.64509e-07	0.00208644	7.19549e-13	3.19407e-06	0.99791	1.1475e-08	9.61834e-09	9.66903e-12	4.53627e-11	3.99478e-07	1.4347e-10	9.94958e-13	7.19316e-09	6.38056e-08	2.28401e-08	8.04216e-12	1.50173e-10	1.0094e-09	E	616	1.34867e-08	4.2808e-10	6.10509e-09	0.000122636	5.12387e-15
617	2.96638e-08	4.41866e-07	0.993038	9.77784e-06	7.41865e-08	2.22271e-06	5.3636e-08	1.71474e-07	0.00642847	4.25064e-09	4.65261e-09	1.12166e-06	2.43717e-08	2.95426e-07	2.77009e-09	1.66412e-05	2.38148e-06	4.46106e-09	0.000500362	1.75098e-09	N	617	2.96638e-08	4.41866e-07	0.993038	9.77784e-06	7.41865e-08	2.22271e-06	5.3636e-08	1.71474e-07	0.00642847	4.25064e-09	4.65261e-09	1.12166e-06	2.43717e-08	2.95426e-07	2.77009e-09	1.66412e-05	2.38148e-06	4.46106e-09	0.000500362	1.75098e-09	N	617	5.2341e-09	1.05596e-08	0.999905	8.52819e-07	1.78498e-09
618	9.77734e-07	2.74509e-10	4.00678e-11	3.97125e-12	7.78023e-08	3.75739e-10	8.59766e-10	3.32512e-11	4.29003e-11	0.000702078	1.67762e-06	4.10713e-10	2.87712e-07	1.47815e-08	9.80648e-10	1.84176e-10	4.59915e-07	8.01037e-11	5.30704e-10	0.999294	V	618	9.77734e-07	2.74509e-10	4.00678e-11	3.97125e-12	7.78023e-08	3.75739e-10	8.59766e-10	3.32512e-11	4.29003e-11	0.000702078	1.67762e-06	4.10713e-10	2.87712e-07	1.47815e-08	9.80648e-10	1.84176e-10	4.59915e-07	8.01037e-11	5.30704e-10	0.999294	V	618	1.79434e-07	3.38781e-11	3.79462e-12	4.34926e-13	1.31827e-08
619	1.82198e-07	4.50396e-10	1.34697e-09	5.5116e-12	0.999996	9.84283e-12	3.16314e-13	8.51956e-10	3.44755e-10	1.07526e-10	6.66596e-10	1.09759e-12	6.8212e-10	1.76312e-09	7.77576e-12	3.69705e-06	1.46348e-07	1.13131e-10	1.72912e-09	1.6468e-08	C	619	1.82198e-07	4.50396e-10	1.34697e-09	5.5116e-12	0.999996	9.84283e-12	3.16314e-13	8.51956e-10	3.44755e-10	1.07526e-10	6.66596e-10	1.09759e-12	6.8212e-10	1.76312e-09	7.77576e-12	3.69705e-06	1.46348e-07	1.13131e-10	1.72912e-09	1.6468e-08	C	619	4.47468e-09	3.04267e-11	2.3495e-11	6.64556e-14	1
620	1.46845e-06	0.000148933	0.000288321	6.34127e-07	3.16583e-10	0.990532	8.43836e-05	8.02979e-08	0.00040731	3.1794e-09	1.54468e-07	0.00852525	1.34963e-06	2.23652e-10	2.42385e-07	5.85922e-06	4.09062e-06	1.57899e-09	4.02949e-08	2.1052e-08	Q	620	1.46845e-06	0.000148933	0.000288321	6.34127e-07	3.16583e-10	0.990532	8.43836e-05	8.02979e-08	0.00040731	3.1794e-09	1.54468e-07	0.00852525	1.34963e-06	2.23652e-10	2.42385e-07	5.85922e-06	4.09062e-06	1.57899e-09	4.02949e-08	2.1052e-08	Q	620	1.44793e-07	7.24576e-05	2.65866e-06	1.74e-08	3.69293e-12
621	0.999984	4.8806e-09	5.51945e-09	4.73481e-09	2.28222e-07	4.15121e-08	8.29088e-08	6.2691e-07	1.38976e-09	5.98134e-10	6.42364e-09	1.16079e-08	3.12479e-08	7.44846e-10	7.43746e-08	1.34412e-05	7.31597e-07	7.6364e-11	3.97828e-10	1.07543e-06	A	621	0.999984	4.8806e-09	5.51945e-09	4.73481e-09	2.28222e-07	4.15121e-08	8.29088e-08	6.2691e-07	1.38976e-09	5.98134e-10	6.42364e-09	1.16079e-08	3.12479e-08	7.44846e-10	7.43746e-08	1.34412e-05	7.31597e-07	7.6364e-11	3.97828e-10	1.07543e-06	A	621	0.999998	6.71626e-10	1.86584e-10	5.331e-10	3.88312e-08
622	7.51438e-09	2.23336e-09	2.70822e-11	4.8301e-13	4.07326e-09	1.1205e-08	4.44891e-11	9.44693e-12	1.59664e-09	7.03338e-06	0.999981	2.89505e-10	9.91642e-06	1.12525e-06	9.92803e-10	5.95798e-10	2.63904e-09	4.30928e-09	1.75521e-09	5.59916e-07	L	622	7.51438e-09	2.23336e-09	2.70822e-11	4.8301e-13	4.07326e-09	1.1205e-08	4.44891e-11	9.44693e-12	1.59664e-09	7.03338e-06	0.999981	2.89505e-10	9.91642e-06	1.12525e-06	9.92803e-10	5.95798e-10	2.63904e-09	4.30928e-09	1.75521e-09	5.59916e-07	L	622	1.15938e-09	3.43247e-10	3.53748e-12	5.45697e-14	6.53993e-10
623																					-	623																					-	623
624	9.20987e-08	7.52492e-09	1.2962e-08	7.27704e-06	1.19083e-13	7.99025e-05	0.999912	2.45591e-09	6.00637e-09	8.37743e-12	6.90038e-11	6.39903e-07	2.8341e-10	4.84728e-13	3.59295e-09	1.88535e-08	1.44268e-08	6.8406e-12	6.73793e-11	9.278e-10	E	624	9.20987e-08	7.52492e-09	1.2962e-08	7.27704e-06	1.19083e-13	7.99025e-05	0.999912	2.45591e-09	6.00637e-09	8.37743e-12	6.90038e-11	6.39903e-07	2.8341e-10	4.84728e-13	3.59295e-09	1.88535e-08	1.44268e-08	6.8406e-12	6.73793e-11	9.278e-10	E	624	1.08505e-08	3.85514e-10	9.95942e-10	1.45837e-06	1.94062e-15
625																					-	625																					-	625
626																					-	626																					-	626
627																					-	627																					-	627
628																					-	628																					-	628
629																					-	629																					-	629
630																					-	630																					-	630
631																					-	631																					-	631
632																					-	632																					-	632
633																					-	633																					-	633
634																					-	634																					-	634
635																					-	635																					-	635
636																					-	636																					-	636
637																					-	637																					-	637
638																					-	638																					-	638
639																					-	639																					-	639
640																					-	640																					-	640
641																					-	641																					-	641
642																					-	642																					-	642
643																					-	643																					-	643
644	0.999619	1.23541e-08	1.61664e-08	1.32946e-08	4.90282e-07	8.00802e-08	1.22734e-07	1.04807e-06	3.76178e-09	7.89814e-10	8.90769e-09	2.33567e-08	4.04217e-08	1.5664e-09	1.52573e-07	0.000375546	2.76114e-06	1.59773e-10	9.5567e-10	1.11162e-06	A	644	0.999619	1.23541e-08	1.61664e-08	1.32946e-08	4.90282e-07	8.00802e-08	1.22734e-07	1.04807e-06	3.76178e-09	7.89814e-10	8.90769e-09	2.33567e-08	4.04217e-08	1.5664e-09	1.52573e-07	0.000375546	2.76114e-06	1.59773e-10	9.5567e-10	1.11162e-06	A	644	0.999997	6.90948e-10	2.17633e-10	5.5625e-10	3.97322e-08
645	9.48955e-07	2.42551e-10	3.04452e-11	3.79882e-12	7.32213e-08	3.41517e-10	8.33623e-10	3.24288e-11	3.67236e-11	7.33486e-05	4.32066e-07	3.61822e-10	1.35304e-07	1.05608e-08	9.30683e-10	1.64747e-10	4.11734e-07	7.03754e-11	4.5672e-10	0.999925	V	645	9.48955e-07	2.42551e-10	3.04452e-11	3.79882e-12	7.32213e-08	3.41517e-10	8.33623e-10	3.24288e-11	3.67236e-11	7.33486e-05	4.32066e-07	3.61822e-10	1.35304e-07	1.05608e-08	9.30683e-10	1.64747e-10	4.11734e-07	7.03754e-11	4.5672e-10	0.999925	V	645	3.06831e-07	4.77628e-11	6.25223e-12	5.34905e-13	5.35012e-08
646	2.31244e-09	6.49836e-11	2.3043e-06	0.999993	2.3705e-12	3.21728e-09	4.46109e-06	1.47206e-08	7.7193e-09	8.18077e-14	2.63755e-13	8.62555e-10	4.10446e-13	1.66546e-13	1.16924e-09	4.80731e-08	2.0069e-09	1.85078e-13	4.11111e-11	2.66195e-12	D	646	2.31244e-09	6.49836e-11	2.3043e-06	0.999993	2.3705e-12	3.21728e-09	4.46109e-06	1.47206e-08	7.7193e-09	8.18077e-14	2.63755e-13	8.62555e-10	4.10446e-13	1.66546e-13	1.16924e-09	4.80731e-08	2.0069e-09	1.85078e-13	4.11111e-11	2.66195e-12	D	646	3.5731e-10	9.68393e-12	2.29831e-06	0.999997	3.23508e-13
647	1.00272e-08	2.43843e-09	3.71333e-11	6.09576e-13	8.8561e-09	1.1883e-08	4.85318e-11	1.37136e-11	3.09619e-09	1.24363e-05	0.999868	3.13788e-10	2.11471e-05	9.70423e-05	1.1397e-09	9.72049e-10	3.40338e-09	1.56976e-08	1.99977e-08	8.83627e-07	L	647	1.00272e-08	2.43843e-09	3.71333e-11	6.09576e-13	8.8561e-09	1.1883e-08	4.85318e-11	1.37136e-11	3.09619e-09	1.24363e-05	0.999868	3.13788e-10	2.11471e-05	9.70423e-05	1.1397e-09	9.72049e-10	3.40338e-09	1.56976e-08	1.99977e-08	8.83627e-07	L	647	1.16486e-09	3.43799e-10	3.56862e-12	5.49438e-14	6.61995e-10
648	3.02693e-09	0.999991	9.21311e-09	6.86729e-11	8.95639e-10	4.17985e-07	2.09675e-09	1.63928e-09	1.45485e-07	6.9758e-11	1.27329e-09	8.20411e-06	1.22632e-09	4.45106e-12	8.02517e-10	1.76495e-08	5.15687e-09	1.14002e-09	5.26116e-10	1.78175e-10	R	648	3.02693e-09	0.999991	9.21311e-09	6.86729e-11	8.95639e-10	4.17985e-07	2.09675e-09	1.63928e-09	1.45485e-07	6.9758e-11	1.27329e-09	8.20411e-06	1.22632e-09	4.45106e-12	8.02517e-10	1.76495e-08	5.15687e-09	1.14002e-09	5.26116e-10	1.78175e-10	R	648	6.25819e-10	0.999998	1.85271e-09	1.0438e-11	1.58295e-10
649	5.18616e-06	2.17114e-08	1.64594e-06	6.28438e-08	1.70623e-07	4.53959e-08	1.11017e-08	1.87115e-07	1.37244e-08	2.19744e-11	4.18577e-10	1.8007e-08	7.44014e-10	1.20242e-09	6.43865e-08	0.999983	9.75797e-06	1.17363e-10	1.38317e-09	1.56186e-10	S	649	5.18616e-06	2.17114e-08	1.64594e-06	6.28438e-08	1.70623e-07	4.53959e-08	1.11017e-08	1.87115e-07	1.37244e-08	2.19744e-11	4.18577e-10	1.8007e-08	7.44014e-10	1.20242e-09	6.43865e-08	0.999983	9.75797e-06	1.17363e-10	1.38317e-09	1.56186e-10	S	649	1.76402e-06	4.42719e-09	5.25476e-07	1.23109e-08	4.48616e-08
650																					-	650																					-	650
651																					-	651																					-	651
652	1.63358e-05	3.53073e-08	2.24184e-06	6.72292e-08	0.000133608	5.15091e-08	1.17111e-08	2.83142e-07	3.7799e-08	1.60216e-10	3.26394e-09	1.90598e-08	4.62897e-09	4.05742e-07	7.17543e-08	0.999829	1.74882e-05	8.82524e-10	4.77483e-08	2.38709e-09	S	652	1.63358e-05	3.53073e-08	2.24184e-06	6.72292e-08	0.000133608	5.15091e-08	1.17111e-08	2.83142e-07	3.7799e-08	1.60216e-10	3.26394e-09	1.90598e-08	4.62897e-09	4.05742e-07	7.17543e-08	0.999829	1.74882e-05	8.82524e-10	4.77483e-08	2.38709e-09	S	652	1.14755e-06	3.4165e-09	3.38526e-07	1.02805e-08	1.70695e-07
653	1.92572e-08	3.39889e-07	5.44097e-08	3.37411e-09	4.22214e-12	0.999995	2.98878e-06	3.5317e-10	1.358e-06	1.26993e-11	4.99673e-09	5.91904e-07	2.52388e-08	1.45218e-12	2.91589e-09	2.94125e-08	1.77979e-08	4.50291e-11	2.13619e-10	2.03506e-10	Q	653	1.92572e-08	3.39889e-07	5.44097e-08	3.37411e-09	4.22214e-12	0.999995	2.98878e-06	3.5317e-10	1.358e-06	1.26993e-11	4.99673e-09	5.91904e-07	2.52388e-08	1.45218e-12	2.91589e-09	2.94125e-08	1.77979e-08	4.50291e-11	2.13619e-10	2.03506e-10	Q	653	6.51069e-08	4.11828e-06	1.81165e-07	8.67917e-08	4.94953e-12
654																					-	654																					-	654
655																					-	655																					-	655
656																					-	656																					-	656
657																					-	657																					-	657
658																					-	658																					-	658
659	1.61162e-06	2.15878e-06	0.998989	2.94589e-05	1.8637e-06	1.06399e-05	5.31972e-07	1.19695e-06	0.000296122	4.81735e-05	1.41847e-05	8.14045e-06	1.10498e-05	2.97169e-06	6.08901e-08	9.97474e-05	0.00024292	3.06495e-08	0.000231904	8.23804e-06	N	659	1.61162e-06	2.15878e-06	0.998989	2.94589e-05	1.8637e-06	1.06399e-05	5.31972e-07	1.19695e-06	0.000296122	4.81735e-05	1.41847e-05	8.14045e-06	1.10498e-05	2.97169e-06	6.08901e-08	9.97474e-05	0.00024292	3.06495e-08	0.000231904	8.23804e-06	N	659	3.9694e-06	8.93849e-07	0.998133	0.000224191	1.52105e-06
660	9.90992e-10	2.07999e-11	1.96937e-11	2.50732e-13	7.73893e-09	1.86023e-11	9.87711e-13	1.82803e-11	3.34729e-09	1.62667e-07	4.73704e-05	2.80118e-12	2.42719e-07	0.999947	3.98665e-11	1.15263e-09	2.43744e-10	6.90939e-08	5.16058e-06	2.87421e-08	F	660	9.90992e-10	2.07999e-11	1.96937e-11	2.50732e-13	7.73893e-09	1.86023e-11	9.87711e-13	1.82803e-11	3.34729e-09	1.62667e-07	4.73704e-05	2.80118e-12	2.42719e-07	0.999947	3.98665e-11	1.15263e-09	2.43744e-10	6.90939e-08	5.16058e-06	2.87421e-08	F	660	4.83794e-09	2.73415e-11	1.38624e-11	1.36358e-13	2.81826e-08
661	0.00231217	2.48021e-05	0.000421449	3.85182e-06	0.261078	1.88789e-05	5.75129e-06	9.99781e-06	1.05839e-05	0.00248086	0.000101249	2.18938e-05	0.000110977	3.25984e-05	2.48354e-05	0.718523	0.0138142	4.46381e-07	6.61615e-06	0.000997444	S	661	0.00231217	2.48021e-05	0.000421449	3.85182e-06	0.261078	1.88789e-05	5.75129e-06	9.99781e-06	1.05839e-05	0.00248086	0.000101249	2.18938e-05	0.000110977	3.25984e-05	2.48354e-05	0.718523	0.0138142	4.46381e-07	6.61615e-06	0.000997444	S	661	0.000119788	1.12942e-05	1.98529e-05	3.75454e-08	0.258653
[truncated: 1,112 more rows]
[truncated: 38 more columns]

## Sheet: MrBayesOutput
		Supplementary Data 2. Ancestral sequence reconstruction and analysis of amino acid conservation
[truncated: 35,462 more rows]
