# Supplementary material for: Ancestral functionality and symbiotic refinement of NIN in root nodule symbiosis
Source: Nat Commun. 2026 Apr 6;17:4907. doi: 10.1038/s41467-026-71330-1 (PMC13230612; doi:10.1038/s41467-026-71330-1)
Supplement: Supplementary file 5 — Supplementary Data 3 [file 41467_2026_71330_MOESM5_ESM.xlsx]

## Sheet: L0
	Supplementary Data 3. Constructs used in this study
	please note that multiple tabs are used
	L0 Vectors
	DNA fragment	origin	description	sequence
	pL0M-C MtNIN-CT - 75814	synthesis	C-terminal MtNIN (590-933)	CACTCTGTGGTCTCAAGGTGCCTGTGGTCGCCGGTCGTCATCTTCTTCGAGTGGGAGAAAGTCCGGGGACAAGCGAAGAACCAAGGCGGAAAAGACTATAAGCTTGCCGGTTCTGAGACAATACTTTGCCGGAAGCCTAAAGGACGCCGCAAAGAGCATCGGTGTGTGTCCTACAACTCTGAAAAGGATATGCAGACAGCATGGGATTACAAGATGGCCTTCAAGAAAAATAAAGAAGGTGGGCCACTCTTTAAAGAAGCTACAACTTGTGATTGATTCTGTTCAAGGTGCAGAGGGTGCCATACAGATTGGCTCTTTCTATGCCAGCTTCCCAGAGTTGAGCAATGCAACTGCTAATGGTGGTGATGGTAATGATAACAGCAACAATAGCTTCTATAA…
	pL0M-C3 MesNIN2-ct - 77651	synthesis	c-terminal MesNIN2 (598-913)	CACTCTGTGGTCTCAAGGTGATAAAAGACAGACCAAGATAGAAAAGACAATCACTTTGCAAATTCTTCGACAGTATTTTGCTGGGAGCCTTAAGGATGCAGCTAAAAGTATTGGAGTTTGCCCCACTACACTAAAAAGGATATGCAGGCAGCATGGTATCAACCGATGGCCTTCTCGAAAAATCAAGAAAGTTGATCACTCTTTGAGGAAACTCCAACTAATAGTAAACTCCATCCATGGTGCAGAAGGACTCATTCAGATTGATTCCTTCTATAAAAGCTTCCCTGAATTGAGCTCATCAAAATTTTCTGGGAATGATCCATTTTCATCATCCAGGATGAGTGAAAATTCCTGCATCTTAAAACCACAACCTAGGAGCCGCCTGTTCAGCCCCAAAGG…
	pL0M-C3 MesNIN1-ct - 77652	synthesis	c-terminal MesNIN1 (614-931)	CACTCTGTGGTCTCAAGGTGAGAAGAGGCGGACCAAGACAGAAAAGACAATCAGCTTGGAAGTTCTTCGACAGTACTTTGCAGGGAGCCTTAAAGATGCTGCTAAGAGTATTGGCGTTTGCCCCACCACTTTGAAAAGGATATGCAGGCAACACGGTATCTCCCGCTGGCCTTCTCGAAAGCTTAAGAAGGTTGGCCACTCATTAAAGAAACTCCAACTTGTGATTGACTCCGTCCAAGGTGCTGAAGGAGCCATTCAGATTGGTTCCTTTTACAACACTTTTCCAGAATTGACCTCTCCAAGTTTTTGCAGAAAACCTTCATTAATGATGAATGAAAATCTGAAGCCCTTAAACCCTCAGCCTGAGAGTGGCACATCAAATGCTGGGGCCACTGCTTC…
	pL0M-C3 SlNINct - 77653	synthesis	c-terminal SlNIN (534-842)	CACTCTGTGGTCTCAAGGTGAAAGAAGAAGGTCGAAAACTGAGAAGAGTATCAGTTTACAGGTACTCAGGCAGTACTTTGCTGGGAGCCTCAAAGATGCTGCCAAAAGTATTGGAGTTTGCCCTACAACTTTGAAAAGAATATGCAGGCAACATGGAATCACCAGGTGGCCTTCTCGTAAGATCAAGAAAGTTGGCCACTCGTTACAGAAACTTCAACTTGTGATCGATTCAGTCCATGGTGCTGAGGGTGCAATTAAACTCAGTTCTTTCTACACCAACTTCCCTGAACTTAACTCTCCAAATAATCCCGGCACGAGCAACTTCTCTGCTTCTAAAAATGATGATCATCTGCAGCAAGTAAATACTCAACCTGATGGCAGCCCTGTGACTACCACATC…
	pL0M-C3 PanNINct - 77654	synthesis	c-terminal PanNIN (633-967)	CACTCTGTGGTCTCAAGGTGAAAAGAGGAGGACTAAAACAGAGAAAACAATCAGCTTGCCTGTTCTTCGGCAGTACTTTGCAGGGAGCCTAAAAGATGCTGCTAAGAGTATAGGAGTTTGCCCCACCACTCTGAAAAGGATATGCAGACAACATGGCATCACCAGATGGCCATCTCGAAAGATCAAAAAGGTTGGCCACTCACTGAGGAAACTCCAACTTGTGATCGACTCAGTCCAAGGTGCTGAGGGTGCTATTCAAATCGGATCCTTTTACTCAAGCTTCCCACAGTTGAACTCTCCAAAGTTTCAAGGGAACAGTAATGACTCGTTTTCATCAATCAGTCCAAGTGATCACCATCATCATCACCATCATCTAAATAATCAATCAAACTCCCAACC…
	pL0M-C3 AtNLP2ct new - 77848	synthesis	c-terminal AtNLP2 (638-963)	CACTCTGTGGTCTCAAGGTGAGAAGAGAAGAACAAAAACAGAAAAGACAATTGGTTTAGAAGTTCTTCGACAATACTTTGCAGGAAGCCTCAAAGATGCAGCCAAGAGCATTGGTGTTTGTCCAACTACCTTGAAAAGAATATGCAGACAACACGGGATAACACGATGGCCTTCCCGGAAGATCAAGAAAGTGGGGCATTCATTAAAGAAACTCCAACTTGTTATAGACTCTGTTCAAGGTGTTCAAGGTTCTATTCAACTTGATTCATTCTATACAAGTTTCCCAGAATTAAGCTCCCCACATATGTCTGGTACTGGCACTTCCTTCAAGAATCCAAATGCTCAAACGGAGAACGGTGTTTCAGCACAGGGAACTGCTGCAGCTCCAAAGTCACCACC…
	pL0M-C3 AtNLP1ct 77849	synthesis	c-terminal AtNLP1 (598-909)	CACTCTGTGGTCTCAAGGTGAGAAAAAAAGAGCAAAAACAGAAAAGACCATTGGCTTGGAGGTTCTTCGACAATACTTTGCTGGAAGCCTCAAGGATGCAGCCAAGAGCATTGGTGTTTGTCCAACTACCTTGAAAAGGATATGCAGGCAACATGGAATAATGCGATGGCCCTCCCGAAAAATCAAGAAGGTTGGGCATTCGTTGAAGAAACTCCAACTAGTTATGGACTCTGTCCAAGGTGCGCAGGGCTCTATCCAACTCGATTCATTCTATACAAGCTTCCCAGAGTTGAACTCCCCAAATATGTCTAGCAATGGCCCTTCCTTGAAGAGTAATGAACAGCCAAGTCATTTGAATGCTCAAACCGATAATGGTATTATGGCAGAGGAAAACCCCAG…
	pL0M-T BUDVutr-tT7 - 75743	synthesis	barley yellow dwarf virus 3'UTR + T7 terminator	CACTCTGTGGTCTCAGCTTAGTAAGACAACACCACTAGCACAAATCGGATCCTGGGAAACAGGCAGAACTTCGGTTCATAAGCTCGGGTAGGCTGTCAACCTACCGCCGTATCGTATTGTGTTTGCTAGCATAACCCCTTGGGGCCTCTAAACGGGTCTTGAGGGGTTTTTTGCGCTTGAGACCACGAA
	pL0M-PU(f) pSP6-pT7::BYDVutr - 75742	synthesis	SP6 promoter + T7promoter + barley yellow dwarf virus 5'UTR	CACTCTGTGGTCTCAGGAGATTTAGGTGACACTATAGAAGGGTAATACGACTCACTATAGCAGTGAAGATTGACCATCTCACAAAAGCTGTTACGTGCTTGTAACACACTACACACTCGTTTTGTATTCGAGAAGTAGTTGCAACAACGGTCCCCTTATTGCCTGACAAGCTGAGGGCCACCCTTCTATCCCCACCGCCATTGAGACCACGAA
	EC77008 C4-Stop	synthesis	adapter containing stop-codon	CACTCTGTGAAGACATTTCGTAGCCATCGACCTCTCACCTGGCTTTTGTCTTCACGAAGTG
	pL0M-S MBP - EC11935	synthesis	Maltose binding protein	CACTCTGTGGTCTCAAATGAAAATCGAAGAAGGTAAACTGGTAATCTGGATTAACGGCGATAAAGGCTATAACGGACTCGCTGAAGTCGGTAAGAAATTCGAGAAAGATACCGGAATTAAAGTCACCGTTGAGCATCCGGATAAACTGGAAGAGAAATTCCCACAGGTTGCGGCAACTGGCGATGGCCCTGACATTATCTTCTGGGCACACGACCGCTTTGGTGGCTACGCTCAATCTGGCCTGTTGGCTGAAATCACCCCGGACAAAGCGTTCCAGGACAAGCTGTATCCGTTTACCTGGGATGCCGTACGTTACAACGGCAAGCTGATTGCTTACCCGATCGCTGTTGAAGCGTTATCGCTGATTTATAACAAAGATCTGCTGCCGAACCCGCCAAA…
	pL0M-C3 MtNLP1ct(C3) - 77624	synthesis	c-terminal MtNLP1 (583-909)	CACTCTGTGGTCTCAAGGTGAGAAAAGACGGGCCAAGGCAGAGAAAACCATCACTCTTCAAGTCCTTAGACAATATTTCGCTGGAAGTCTAAAAGATGCTGCAAAGAATATTGGCGTCTGTACTACAACTCTGAAAAGGATATGCAGGCAACATGGTATAAAGCGTTGGCCTTCTCGGAAGATAAAAAAGGTTGGTCATTCCTTGCAGAAACTTCAACTCGTCATTGACTCGGTTCAAGGTGCCTCTGGGTCATTTCAAATTGATTCCTTCTATTCAAAATTCTCGGATCTATCTTCTCCAAATTTATCAGGAAGCACCCTAATCTCAACTCTGAATCAAGTTGATAATCCAGTCTCATTAAGCATACAGCCAGATCCCGACTCGTTGAGTCCAGAAGG…
	pL0M-SC3 MtNIN(cds) 12142	synthesis	MtNIN cds	CACTCTGTGGTCTCAAATGGAATATGGTGGTGGGTTAGTGGCTGACGGTGGTGTGTTTGGACCGATGGTGGGAGGAGGAGGAGGAGATCAAGCAGATATAATTGAGGAGCTGTTGGGAGAAGGTTGCTGGATTGAAGCAAGTGAGAATAGTTTGATGGCCATGCAGCAAACTACGCCACAATCACAATACATGTCCAACAATAATAATATTCCTATGGGAATGGGAGAGGGAGATCACTTCAATCATCATCATCATCATCATCCTCATCCTCATCATCAAATGGAATGCACTGCTCCAGCAGCAAATCATGATGATCAGCAGGAAAGTGGTTTTGTTGTTGGGAAGAGATGGTGGATTGGGCCTAGGGCAAATCCAGGTCCAACAACATCTGTCAAAGA…
	pLOM-P-CEmotif1kb-74045	synthesis	medicago CE motif	TACTCCAGATGACCCCACCGATATCATTGTTAATCTAAATATACACTTTAATATCTCTCCACAAAATTAAATAACTAGATCTGGAATTGTAAAAAAATCAAACGGACTTGCAGTTTGGAGCAATAATATTATTATTTGATGTGGTTGACATAGACCCACAGTTATTATAGTATAATAGAAATGATTAAATCAAACGACGAAAAAAATATAGAAAAAGTTGAAGATGATTTTTGAGTAACACATCCCTATATAAGATACGGAAATCTTAAACATAGCAAAACTGTATCTATGATTTAATGTGAGAATCTAAAACATTACGATTGCCTATCTCATAACCATGCATATTTGTATTTGTATTTGTACGAGCATTATTACTTAAGCAGATCCGTTAACACTGAT…
	pL0M-U-PromMTNIN5kb-74044	synthesis	medicago 5kb promoter	TACTTTATCAGCTAGTTGAACCGCTATTTTTACCAAACACTTCAGTTAGCTTATCAGCTAAAAACTATCAGCTAGTTTATCATCTATAAGCTATCAGCTAGCTTATCAGCTAAAAGCTATCAGCTAGCTTATCAGCTATCCGCTATTTTTACCAAACAGAGCCATTAAGAAATGTAATTAAAATTGTGTGGGAAAAAGATATTATGAGTTGTTTTACAAAATTGTCCTCAATAAATGATATGAGAAAGATAAATGAAGGAATTGAAAGAAGAGAGTAATAAATAGTTAAGGATATAATAGGAAAAGTAATATTAATTTTTCATTGGTATTGTAATGCGACATATAATTTGGAACAAATATTTTTTCTAAAGTGACATACAATTTGTGACGGAGGGAGTA…
	PL0M-C4 GR	synthesis	glucocorticoid receptor	CACTCTGTGGTCTCATTCGATTCAGCAAGCCACTGCAGGAGTCTCACAAGACACTTCGGAAAATCCTAACAAAACAATAGTTCCTGCTGCATTACCACAGCTCACCCCTACCTTGGTGTCACTGCTGGAGGTGATTGAACCCGAGGTGTTGTATGCAGGATATGATAGCTCTGTTCCAGATTCAGCATGGAGAATTATGACCACACTCAACATGTTAGGTGGGCGTCAAGTGATTGCAGCAGTGAAATGGGCAAAGGCGATACCAGGCTTCAGAAACTTACACCTGGATGACCAAATGACCCTGCTACAGTACTCATGGATGTTTCTCATGGCATTTGCCCTGGGTTGGAGATCATACAGACAATCAAGTGGAAACCTGCTCTGCTTTGCTCCTGATCT…
	pL0M-S MtNINnt(s) - 77623	synthesis	MtNIN N-terminal (1-601)	CACTCTGTGGTCTCAAATGGAATATGGTGGTGGGTTAGTGGCTGACGGTGGTGTGTTTGGACCGATGGTGGGAGGAGGAGGAGGAGATCAAGCAGATATAATTGAGGAGCTGTTGGGAGAAGGTTGCTGGATTGAAGCAAGTGAGAATAGTTTGATGGCCATGCAGCAAACTACGCCACAATCACAATACATGTCCAACAATAATAATATTCCTATGGGAATGGGAGAGGGAGATCACTTCAATCATCATCATCATCATCATCCTCATCCTCATCATCAAATGGAATGCACTGCTCCAGCAGCAAATCATGATGATCAGCAGGAAAGTGGTTTTGTTGTTGGGAAGAGATGGTGGATTGGGCCTAGGGCAAATCCAGGTCCAACAACATCTGTCAAAGA…
	pICSL30008 NT 6xHA	MoClo Plant Parts Kit (Engler et al., 2014)	6x HA tag	ATGGTGAGACCACAGTGGCTCTTCAGTGGACGAAAGGGCCTCGTGATACGCCTATTTTTATAGGTTAATGTCATGATAATAATGGTTTCTTAGACGTCAGGTGGCACTTTTCGGGGAAATGTGCGCGGAACCCCTATTTGTTTATTTTTCTAAATACATTCAAATATGTATCCGCTCATGAGACAATAACCCTGATAAATGCTTCAATAATATTGAAAAAGGAAGAGTATGCGCTCACGCAACTGGTCCAGAACCTTGACCGAACGCAGCGGTGGTAACGGCGCAGTGGCGGTTTTCATGGCTTGTTATGACTGTTTTTTTTTGGGGTACAGTCTATGCCTCGGGCATCCAAGCAGCAAGCGCGTTACGCCGTGGGTCGATGTTTGATGTTATGGAGCA…
	pICSL70004 pL0M PUSCT KAN	MoClo Plant Parts Kit (Engler et al., 2014)	NPTII kanamycin resistance gene	CGCTTGAGACCACGAAGTGGCTCTTCAGTGGACGAAAGGGCCTCGTGATACGCCTATTTTTATAGGTTAATGTCATGATAATAATGGTTTCTTAGACGTCAGGTGGCACTTTTCGGGGAAATGTGCGCGGAACCCCTATTTGTTTATTTTTCTAAATACATTCAAATATGTATCCGCTCATGAGACAATAACCCTGATAAATGCTTCAATAATATTGAAAAAGGAAGAGTATGCGCTCACGCAACTGGTCCAGAACCTTGACCGAACGCAGCGGTGGTAACGGCGCAGTGGCGGTTTTCATGGCTTGTTATGACTGTTTTTTTGGGGTACAGTCTATGCCTCGGGCATCCAAGCAGCAAGCGCGTTACGCCGTGGGTCGATGTTTGATGTTATGGAGCA…
	pICH51277 pCAMV35S	MoClo Plant Parts Kit (Engler et al., 2014)	CAMV 35s promoter	AATGTGAGACCACGAAGTGGCTCTTCAGTGGACGAAAGGGCCTCGTGATACGCCTATTTTTATAGGTTAATGTCATGATAATAATGGTTTCTTAGACGTCAGGTGGCACTTTTCGGGGAAATGTGCGCGGAACCCCTATTTGTTTATTTTTCTAAATACATTCAAATATGTATCCGCTCATGAGACAATAACCCTGATAAATGCTTCAATAATATTGAAAAAGGAAGAGTATGCGCTCACGCAACTGGTCCAGAACCTTGACCGAACGCAGCGGTGGTAACGGCGCAGTGGCGGTTTTCATGGCTTGTTATGACTGTTTTTTTGGGGTACAGTCTATGCCTCGGGCATCCAAGCAGCAAGCGCGTTACGCCGTGGGTCGATGTTTGATGTTATGGAGCA…
	pICH80007 mCherry	MoClo Plant Parts Kit (Engler et al., 2014)	mCherry	GCTTTGAGACCACGAAGTGGCTCTTCAGTGGACGAAAGGGCCTCGTGATACGCCTATTTTTATAGGTTAATGTCATGATAATAATGGTTTCTTAGACGTCAGGTGGCACTTTTCGGGGAAATGTGCGCGGAACCCCTATTTGTTTATTTTTCTAAATACATTCAAATATGTATCCGCTCATGAGACAATAACCCTGATAAATGCTTCAATAATATTGAAAAAGGAAGAGTATGCGCTCACGCAACTGGTCCAGAACCTTGACCGAACGCAGCGGTGGTAACGGCGCAGTGGCGGTTTTCATGGCTTGTTATGACTGTTTTTTTGGGGTACAGTCTATGCCTCGGGCATCCAAGCAGCAAGCGCGTTACGCCGTGGGTCGATGTTTGATGTTATGGAGCA…
	pICH41414 t35s	MoClo Plant Parts Kit (Engler et al., 2014)	CAMV t35s terminator	CGCTTGAGACCACGAAGTGGCTCTTCAGTGGACGAAAGGGCCTCGTGATACGCCTATTTTTATAGGTTAATGTCATGATAATAATGGTTTCTTAGACGTCAGGTGGCACTTTTCGGGGAAATGTGCGCGGAACCCCTATTTGTTTATTTTTCTAAATACATTCAAATATGTATCCGCTCATGAGACAATAACCCTGATAAATGCTTCAATAATATTGAAAAAGGAAGAGTATGCGCTCACGCAACTGGTCCAGAACCTTGACCGAACGCAGCGGTGGTAACGGCGCAGTGGCGGTTTTCATGGCTTGTTATGACTGTTTTTTTGGGGTACAGTCTATGCCTCGGGCATCCAAGCAGCAAGCGCGTTACGCCGTGGGTCGATGTTTGATGTTATGGAGCA…
	pL0M-PU pNOS pICH87633	MoClo Plant Parts Kit (Engler et al., 2014)	Nopalene synthase promoter	AATGTGAGACCACGAAGTGGCTCTTCAGTGGACGAAAGGGCCTCGTGATACGCCTATTTTTATAGGTTAATGTCATGATAATAATGGTTTCTTAGACGTCAGGTGGCACTTTTCGGGGAAATGTGCGCGGAACCCCTATTTGTTTATTTTTCTAAATACATTCAAATATGTATCCGCTCATGAGACAATAACCCTGATAAATGCTTCAATAATATTGAAAAAGGAAGAGTATGCGCTCACGCAACTGGTCCAGAACCTTGACCGAACGCAGCGGTGGTAACGGCGCAGTGGCGGTTTTCATGGCTTGTTATGACTGTTTTTTTGGGGTACAGTCTATGCCTCGGGCATCCAAGCAGCAAGCGCGTTACGCCGTGGGTCGATGTTTGATGTTATGGAGCA…
	pL0M-T tG7 pICH72400	MoClo Plant Parts Kit (Engler et al., 2014)	Arabidopsis G7 terminator	CGCTTGAGACCACGAAGTGGCTCTTCAGTGGACGAAAGGGCCTCGTGATACGCCTATTTTTATAGGTTAATGTCATGATAATAATGGTTTCTTAGACGTCAGGTGGCACTTTTCGGGGAAATGTGCGCGGAACCCCTATTTGTTTATTTTTCTAAATACATTCAAATATGTATCCGCTCATGAGACAATAACCCTGATAAATGCTTCAATAATATTGAAAAAGGAAGAGTATGCGCTCACGCAACTGGTCCAGAACCTTGACCGAACGCAGCGGTGGTAACGGCGCAGTGGCGGTTTTCATGGCTTGTTATGACTGTTTTTTTGGGGTACAGTCTATGCCTCGGGCATCCAAGCAGCAAGCGCGTTACGCCGTGGGTCGATGTTTGATGTTATGGAGCA…
	pICSL13002 pL0M-PU(f) p35s	MoClo Plant Parts Kit (Engler et al., 2014)	CAMV 35s promoter	CCATTGAGACCACGAAGTGGCTCTTCAGTGGACGAAAGGGCCTCGTGATACGCCTATTTTTATAGGTTAATGTCATGATAATAATGGTTTCTTAGACGTCAGGTGGCACTTTTCGGGGAAATGTGCGCGGAACCCCTATTTGTTTATTTTTCTAAATACATTCAAATATGTATCCGCTCATGAGACAATAACCCTGATAAATGCTTCAATAATATTGAAAAAGGAAGAGTATGCGCTCACGCAACTGGTCCAGAACCTTGACCGAACGCAGCGGTGGTAACGGCGCAGTGGCGGTTTTCATGGCTTGTTATGACTGTTTTTTTGGGGTACAGTCTATGCCTCGGGCATCCAAGCAGCAAGCGCGTTACGCCGTGGGTCGATGTTTGATGTTATGGAGCA…
	pICSL30006 pL0M(f) GFP	MoClo Plant Parts Kit (Engler et al., 2014)	green fluorescent protein	GATCTTTTCTACGGGGTCTGACGCTCAGTGGAACGAAAACTCACGTTAAGGGATTTTGGTCATGAGATTATCAAAAAGGATCTTCACCTAGATCCTTTTAAATTAAAAATGAAGTTTTAAATCAATCTAAAGTATATATGAGTAAACTTGGTCTGACAGTTATTTGCCGACTACCTTGGTGATCTCGCCTTTTACGTAATGGACAAATTCTTCCAACTGATCTGCGCGCGAGGCCAAGCGATCTTCTTCTTGTCCAAGATAAGCCTGTCTAGCTTCAAGTATGACGGGCTGATACTGGGCCGGCAGGCGCTCCATTGCCCAGTCGGCAGCGACATCCTTCGGCGCGATTTTGCCGGTTACTGCGCTGTACCAAATGCGGGACAACGTAAGCACTACATT…
	pL0M-T tNOS - 41421	MoClo Plant Parts Kit (Engler et al., 2014)	Nopalene synthase terminator	GTGGCTCTTCAGTGGACGAAAGGGCCTCGTGATACGCCTATTTTTATAGGTTAATGTCATGATAATAATGGTTTCTTAGACGTCAGGTGGCACTTTTCGGGGAAATGTGCGCGGAACCCCTATTTGTTTATTTTTCTAAATACATTCAAATATGTATCCGCTCATGAGACAATAACCCTGATAAATGCTTCAATAATATTGAAAAAGGAAGAGTATGCGCTCACGCAACTGGTCCAGAACCTTGACCGAACGCAGCGGTGGTAACGGCGCAGTGGCGGTTTTCATGGCTTGTTATGACTGTTTTTTTGGGGTACAGTCTATGCCTCGGGCATCCAAGCAGCAAGCGCGTTACGCCGTGGGTCGATGTTTGATGTTATGGAGCAGCAACGATGTTACGCA…
	pICH49477 DsRed	MoClo Plant Parts Kit (Engler et al., 2014)	CDS, DsRed variant of RFP (Discosoma sp.)	GCTTTGAGACCACGAAGTGGCTCTTCAGTGGACGAAAGGGCCTCGTGATACGCCTATTTTTATAGGTTAATGTCATGATAATAATGGTTTCTTAGACGTCAGGTGGCACTTTTCGGGGAAATGTGCGCGGAACCCCTATTTGTTTATTTTTCTAAATACATTCAAATATGTATCCGCTCATGAGACAATAACCCTGATAAATGCTTCAATAATATTGAAAAAGGAAGAGTATGCGCTCACGCAACTGGTCCAGAACCTTGACCGAACGCAGCGGTGGTAACGGCGCAGTGGCGGTTTTCATGGCTTGTTATGACTGTTTTTTTGGGGTACAGTCTATGCCTCGGGCATCCAAGCAGCAAGCGCGTTACGCCGTGGGTCGATGTTTGATGTTATGGAGCA…
	pL0 MtNIN	synthesis	CDS, MtNIN	GTGGCTCTTCAGTGGACGAAAGGGCCTCGTGATACGCCTATTTTTATAGGTTAATGTCATGATAATAATGGTTTCTTAGACGTCAGGTGGCACTTTTCGGGGAAATGTGCGCGGAACCCCTATTTGTTTATTTTTCTAAATACATTCAAATATGTATCCGCTCATGAGACAATAACCCTGATAAATGCTTCAATAATATTGAAAAAGGAAGAGTATGCGCTCACGCAACTGGTCCAGAACCTTGACCGAACGCAGCGGTGGTAACGGCGCAGTGGCGGTTTTCATGGCTTGTTATGACTGTTTTTTTGGGGTACAGTCTATGCCTCGGGCATCCAAGCAGCAAGCGCGTTACGCCGTGGGTCGATGTTTGATGTTATGGAGCAGCAACGATGTTACGCA…
	pL0 PanNIN	synthesis	CDS, PanNIN	TGAGACCACGAAGTGGCTCTTCAGTGGACGAAAGGGCCTCGTGATACGCCTATTTTTATAGGTTAATGTCATGATAATAATGGTTTCTTAGACGTCAGGTGGCACTTTTCGGGGAAATGTGCGCGGAACCCCTATTTGTTTATTTTTCTAAATACATTCAAATATGTATCCGCTCATGAGACAATAACCCTGATAAATGCTTCAATAATATTGAAAAAGGAAGAGTATGCGCTCACGCAACTGGTCCAGAACCTTGACCGAACGCAGCGGTGGTAACGGCGCAGTGGCGGTTTTCATGGCTTGTTATGACTGTTTTTTTGGGGTACAGTCTATGCCTCGGGCATCCAAGCAGCAAGCGCGTTACGCCGTGGGTCGATGTTTGATGTTATGGAGCAGCAA…
	pL0 MesNIN2	synthesis	CDS, MesNIN2	GTGGCTCTTCAGTGGACGAAAGGGCCTCGTGATACGCCTATTTTTATAGGTTAATGTCATGATAATAATGGTTTCTTAGACGTCAGGTGGCACTTTTCGGGGAAATGTGCGCGGAACCCCTATTTGTTTATTTTTCTAAATACATTCAAATATGTATCCGCTCATGAGACAATAACCCTGATAAATGCTTCAATAATATTGAAAAAGGAAGAGTATGCGCTCACGCAACTGGTCCAGAACCTTGACCGAACGCAGCGGTGGTAACGGCGCAGTGGCGGTTTTCATGGCTTGTTATGACTGTTTTTTTGGGGTACAGTCTATGCCTCGGGCATCCAAGCAGCAAGCGCGTTACGCCGTGGGTCGATGTTTGATGTTATGGAGCAGCAACGATGTTACGCA…
	pL0 MesNIN1	synthesis	CDS, MesNIN1	GTGGCTCTTCAGTGGACGAAAGGGCCTCGTGATACGCCTATTTTTATAGGTTAATGTCATGATAATAATGGTTTCTTAGACGTCAGGTGGCACTTTTCGGGGAAATGTGCGCGGAACCCCTATTTGTTTATTTTTCTAAATACATTCAAATATGTATCCGCTCATGAGACAATAACCCTGATAAATGCTTCAATAATATTGAAAAAGGAAGAGTATGCGCTCACGCAACTGGTCCAGAACCTTGACCGAACGCAGCGGTGGTAACGGCGCAGTGGCGGTTTTCATGGCTTGTTATGACTGTTTTTTTGGGGTACAGTCTATGCCTCGGGCATCCAAGCAGCAAGCGCGTTACGCCGTGGGTCGATGTTTGATGTTATGGAGCAGCAACGATGTTACGCA…
	pL0 AtNLP1	synthesis	CDS, AtNLP1	GCTTTGAGACCACGAAGTGGCTCTTCAGTGGACGAAAGGGCCTCGTGATACGCCTATTTTTATAGGTTAATGTCATGATAATAATGGTTTCTTAGACGTCAGGTGGCACTTTTCGGGGAAATGTGCGCGGAACCCCTATTTGTTTATTTTTCTAAATACATTCAAATATGTATCCGCTCATGAGACAATAACCCTGATAAATGCTTCAATAATATTGAAAAAGGAAGAGTATGCGCTCACGCAACTGGTCCAGAACCTTGACCGAACGCAGCGGTGGTAACGGCGCAGTGGCGGTTTTCATGGCTTGTTATGACTGTTTTTTTGGGGTACAGTCTATGCCTCGGGCATCCAAGCAGCAAGCGCGTTACGCCGTGGGTCGATGTTTGATGTTATGGAGCA…
	pL0 AtNLP2	synthesis	CDS, AtNLP2	GCTTTGAGACCACGAAGTGGCTCTTCAGTGGACGAAAGGGCCTCGTGATACGCCTATTTTTATAGGTTAATGTCATGATAATAATGGTTTCTTAGACGTCAGGTGGCACTTTTCGGGGAAATGTGCGCGGAACCCCTATTTGTTTATTTTTCTAAATACATTCAAATATGTATCCGCTCATGAGACAATAACCCTGATAAATGCTTCAATAATATTGAAAAAGGAAGAGTATGCGCTCACGCAACTGGTCCAGAACCTTGACCGAACGCAGCGGTGGTAACGGCGCAGTGGCGGTTTTCATGGCTTGTTATGACTGTTTTTTTGGGGTACAGTCTATGCCTCGGGCATCCAAGCAGCAAGCGCGTTACGCCGTGGGTCGATGTTTGATGTTATGGAGCA…
	pL0 SlNIN	synthesis	CDS, SlNIN	GCTTTGAGACCACGAAGTGGCTCTTCAGTGGACGAAAGGGCCTCGTGATACGCCTATTTTTATAGGTTAATGTCATGATAATAATGGTTTCTTAGACGTCAGGTGGCACTTTTCGGGGAAATGTGCGCGGAACCCCTATTTGTTTATTTTTCTAAATACATTCAAATATGTATCCGCTCATGAGACAATAACCCTGATAAATGCTTCAATAATATTGAAAAAGGAAGAGTATGCGCTCACGCAACTGGTCCAGAACCTTGACCGAACGCAGCGGTGGTAACGGCGCAGTGGCGGTTTTCATGGCTTGTTATGACTGTTTTTTTGGGGTACAGTCTATGCCTCGGGCATCCAAGCAGCAAGCGCGTTACGCCGTGGGTCGATGTTTGATGTTATGGAGCA…
	pL0 AtNLP2 M1	synthesis	CDS, AtNLP2 M1	GCTTTGAGACCACGAAGTGGCTCTTCAGTGGACGAAAGGGCCTCGTGATACGCCTATTTTTATAGGTTAATGTCATGATAATAATGGTTTCTTAGACGTCAGGTGGCACTTTTCGGGGAAATGTGCGCGGAACCCCTATTTGTTTATTTTTCTAAATACATTCAAATATGTATCCGCTCATGAGACAATAACCCTGATAAATGCTTCAATAATATTGAAAAAGGAAGAGTATGCGCTCACGCAACTGGTCCAGAACCTTGACCGAACGCAGCGGTGGTAACGGCGCAGTGGCGGTTTTCATGGCTTGTTATGACTGTTTTTTTGGGGTACAGTCTATGCCTCGGGCATCCAAGCAGCAAGCGCGTTACGCCGTGGGTCGATGTTTGATGTTATGGAGCA…
	pL0 AtNLP2 M2	synthesis	CDS, AtNLP2 M2	GCTTTGAGACCACGAAGTGGCTCTTCAGTGGACGAAAGGGCCTCGTGATACGCCTATTTTTATAGGTTAATGTCATGATAATAATGGTTTCTTAGACGTCAGGTGGCACTTTTCGGGGAAATGTGCGCGGAACCCCTATTTGTTTATTTTTCTAAATACATTCAAATATGTATCCGCTCATGAGACAATAACCCTGATAAATGCTTCAATAATATTGAAAAAGGAAGAGTATGCGCTCACGCAACTGGTCCAGAACCTTGACCGAACGCAGCGGTGGTAACGGCGCAGTGGCGGTTTTCATGGCTTGTTATGACTGTTTTTTTGGGGTACAGTCTATGCCTCGGGCATCCAAGCAGCAAGCGCGTTACGCCGTGGGTCGATGTTTGATGTTATGGAGCA…
	pL0 AtNLP2 M4	synthesis	CDS, AtNLP2 M4	GCTTTGAGACCACGAAGTGGCTCTTCAGTGGACGAAAGGGCCTCGTGATACGCCTATTTTTATAGGTTAATGTCATGATAATAATGGTTTCTTAGACGTCAGGTGGCACTTTTCGGGGAAATGTGCGCGGAACCCCTATTTGTTTATTTTTCTAAATACATTCAAATATGTATCCGCTCATGAGACAATAACCCTGATAAATGCTTCAATAATATTGAAAAAGGAAGAGTATGCGCTCACGCAACTGGTCCAGAACCTTGACCGAACGCAGCGGTGGTAACGGCGCAGTGGCGGTTTTCATGGCTTGTTATGACTGTTTTTTTGGGGTACAGTCTATGCCTCGGGCATCCAAGCAGCAAGCGCGTTACGCCGTGGGTCGATGTTTGATGTTATGGAGCA…
	pL0 AtNLP2 M5	synthesis	CDS, AtNLP2 M5	GCTTTGAGACCACGAAGTGGCTCTTCAGTGGACGAAAGGGCCTCGTGATACGCCTATTTTTATAGGTTAATGTCATGATAATAATGGTTTCTTAGACGTCAGGTGGCACTTTTCGGGGAAATGTGCGCGGAACCCCTATTTGTTTATTTTTCTAAATACATTCAAATATGTATCCGCTCATGAGACAATAACCCTGATAAATGCTTCAATAATATTGAAAAAGGAAGAGTATGCGCTCACGCAACTGGTCCAGAACCTTGACCGAACGCAGCGGTGGTAACGGCGCAGTGGCGGTTTTCATGGCTTGTTATGACTGTTTTTTTGGGGTACAGTCTATGCCTCGGGCATCCAAGCAGCAAGCGCGTTACGCCGTGGGTCGATGTTTGATGTTATGGAGCA…
	pL0 AtNLP2 M6	synthesis	CDS, AtNLP2 M6	GCTTTGAGACCACGAAGTGGCTCTTCAGTGGACGAAAGGGCCTCGTGATACGCCTATTTTTATAGGTTAATGTCATGATAATAATGGTTTCTTAGACGTCAGGTGGCACTTTTCGGGGAAATGTGCGCGGAACCCCTATTTGTTTATTTTTCTAAATACATTCAAATATGTATCCGCTCATGAGACAATAACCCTGATAAATGCTTCAATAATATTGAAAAAGGAAGAGTATGCGCTCACGCAACTGGTCCAGAACCTTGACCGAACGCAGCGGTGGTAACGGCGCAGTGGCGGTTTTCATGGCTTGTTATGACTGTTTTTTTGGGGTACAGTCTATGCCTCGGGCATCCAAGCAGCAAGCGCGTTACGCCGTGGGTCGATGTTTGATGTTATGGAGCA…
	pL0 AtNLP2 M7	synthesis	CDS, AtNLP2 M7	GCTTTGAGACCACGAAGTGGCTCTTCAGTGGACGAAAGGGCCTCGTGATACGCCTATTTTTATAGGTTAATGTCATGATAATAATGGTTTCTTAGACGTCAGGTGGCACTTTTCGGGGAAATGTGCGCGGAACCCCTATTTGTTTATTTTTCTAAATACATTCAAATATGTATCCGCTCATGAGACAATAACCCTGATAAATGCTTCAATAATATTGAAAAAGGAAGAGTATGCGCTCACGCAACTGGTCCAGAACCTTGACCGAACGCAGCGGTGGTAACGGCGCAGTGGCGGTTTTCATGGCTTGTTATGACTGTTTTTTTGGGGTACAGTCTATGCCTCGGGCATCCAAGCAGCAAGCGCGTTACGCCGTGGGTCGATGTTTGATGTTATGGAGCA…
	pL0 AtNLP2 M3	synthesis	CDS, AtNLP2 M3	GCTTTGAGACCACGAAGTGGCTCTTCAGTGGACGAAAGGGCCTCGTGATACGCCTATTTTTATAGGTTAATGTCATGATAATAATGGTTTCTTAGACGTCAGGTGGCACTTTTCGGGGAAATGTGCGCGGAACCCCTATTTGTTTATTTTTCTAAATACATTCAAATATGTATCCGCTCATGAGACAATAACCCTGATAAATGCTTCAATAATATTGAAAAAGGAAGAGTATGCGCTCACGCAACTGGTCCAGAACCTTGACCGAACGCAGCGGTGGTAACGGCGCAGTGGCGGTTTTCATGGCTTGTTATGACTGTTTTTTTGGGGTACAGTCTATGCCTCGGGCATCCAAGCAGCAAGCGCGTTACGCCGTGGGTCGATGTTTGATGTTATGGAGCA…
	pLjUBQ1 pL0M-PU(f)	synthesis	Lotus Ubiquitin promoter	CCATTGAGACCACGAAGTGGCTCTTCAGTGGACGAAAGGGCCTCGTGATACGCCTATTTTTATAGGTTAATGTCATGATAATAATGGTTTCTTAGACGTCAGGTGGCACTTTTCGGGGAAATGTGCGCGGAACCCCTATTTGTTTATTTTTCTAAATACATTCAAATATGTATCCGCTCATGAGACAATAACCCTGATAAATGCTTCAATAATATTGAAAAAGGAAGAGTATGCGCTCACGCAACTGGTCCAGAACCTTGACCGAACGCAGCGGTGGTAACGGCGCAGTGGCGGTTTTCATGGCTTGTTATGACTGTTTTTTTGGGGTACAGTCTATGCCTCGGGCATCCAAGCAGCAAGCGCGTTACGCCGTGGGTCGATGTTTGATGTTATGGAGCA…
	pL0M-PUSCT insulator 94194	Ott lab	insulator	CTAAATTGTAAGCGTTAATATTTTGTTAAAATTCGCGTTAAATTTTTGTTAAATCAGCTCATTTTTTAACCAATAGGCCGAAATCGGCAAAATCCCTTATAAATCAAAAGAATAGACCGAGATAGGGTTGAGTGGCCGCTACAGGGCGCTCCCATTCGCCATTCAGGCTGCGCAACTGTTGGGAAGGGCGTTTCGGTGCGGGCCTCTTCGCTATTACGCCAGCTGGCGAAAGGGGGATGTGCTGCAAGGCGATTAAGTTGGGTAACGCCAGGGTTTTCCCAGTCACGACGTTGTAAAACGACGGCCAGTGAGCGCGACGTAATACGACTCACTATAGGGCGAATTGGCGGAAGGCCGTCAAGGCCGCATCAACGAGCTCCACTCTGTGGTCTCAGGAGT…
	pICH41233 pL0M-P	MoClo Toolkit (Weber et al., 2011)	Level 0 acceptor	GTGGCTCTTCAGTGGACGAAAGGGCCTCGTGATACGCCTATTTTTATAGGTTAATGTCATGATAATAATGGTTTCTTAGACGTCAGGTGGCACTTTTCGGGGAAATGTGCGCGGAACCCCTATTTGTTTATTTTTCTAAATACATTCAAATATGTATCCGCTCATGAGACAATAACCCTGATAAATGCTTCAATAATATTGAAAAAGGAAGAGTATGCGCTCACGCAACTGGTCCAGAACCTTGACCGAACGCAGCGGTGGTAACGGCGCAGTGGCGGTTTTCATGGCTTGTTATGACTGTTTTTTTGGGGTACAGTCTATGCCTCGGGCATCCAAGCAGCAAGCGCGTTACGCCGTGGGTCGATGTTTGATGTTATGGAGCAGCAACGATGTTACGCA…
	pL0M-SC AtNLP2 M1,5	synthesis	CDS, AtNLP2 M1,5	GCTTTGAGACCACGAAGTGGCTCTTCAGTGGACGAAAGGGCCTCGTGATACGCCTATTTTTATAGGTTAATGTCATGATAATAATGGTTTCTTAGACGTCAGGTGGCACTTTTCGGGGAAATGTGCGCGGAACCCCTATTTGTTTATTTTTCTAAATACATTCAAATATGTATCCGCTCATGAGACAATAACCCTGATAAATGCTTCAATAATATTGAAAAAGGAAGAGTATGCGCTCACGCAACTGGTCCAGAACCTTGACCGAACGCAGCGGTGGTAACGGCGCAGTGGCGGTTTTCATGGCTTGTTATGACTGTTTTTTTGGGGTACAGTCTATGCCTCGGGCATCCAAGCAGCAAGCGCGTTACGCCGTGGGTCGATGTTTGATGTTATGGAGCA…
	pL0M-SC AtNLP2 M2,4	synthesis	CDS, AtNLP2 M2,4	GCTTTGAGACCACGAAGTGGCTCTTCAGTGGACGAAAGGGCCTCGTGATACGCCTATTTTTATAGGTTAATGTCATGATAATAATGGTTTCTTAGACGTCAGGTGGCACTTTTCGGGGAAATGTGCGCGGAACCCCTATTTGTTTATTTTTCTAAATACATTCAAATATGTATCCGCTCATGAGACAATAACCCTGATAAATGCTTCAATAATATTGAAAAAGGAAGAGTATGCGCTCACGCAACTGGTCCAGAACCTTGACCGAACGCAGCGGTGGTAACGGCGCAGTGGCGGTTTTCATGGCTTGTTATGACTGTTTTTTTGGGGTACAGTCTATGCCTCGGGCATCCAAGCAGCAAGCGCGTTACGCCGTGGGTCGATGTTTGATGTTATGGAGCA…
	pL0M-SC AtNLP2 M1,2,5	synthesis	CDS, AtNLP2 M1,2,5	GCTTTGAGACCACGAAGTGGCTCTTCAGTGGACGAAAGGGCCTCGTGATACGCCTATTTTTATAGGTTAATGTCATGATAATAATGGTTTCTTAGACGTCAGGTGGCACTTTTCGGGGAAATGTGCGCGGAACCCCTATTTGTTTATTTTTCTAAATACATTCAAATATGTATCCGCTCATGAGACAATAACCCTGATAAATGCTTCAATAATATTGAAAAAGGAAGAGTATGCGCTCACGCAACTGGTCCAGAACCTTGACCGAACGCAGCGGTGGTAACGGCGCAGTGGCGGTTTTCATGGCTTGTTATGACTGTTTTTTTGGGGTACAGTCTATGCCTCGGGCATCCAAGCAGCAAGCGCGTTACGCCGTGGGTCGATGTTTGATGTTATGGAGCA…
	pL0M-SC AtNLP2 M1,4,5	synthesis	CDS, AtNLP2 M1,4,5	GCTTTGAGACCACGAAGTGGCTCTTCAGTGGACGAAAGGGCCTCGTGATACGCCTATTTTTATAGGTTAATGTCATGATAATAATGGTTTCTTAGACGTCAGGTGGCACTTTTCGGGGAAATGTGCGCGGAACCCCTATTTGTTTATTTTTCTAAATACATTCAAATATGTATCCGCTCATGAGACAATAACCCTGATAAATGCTTCAATAATATTGAAAAAGGAAGAGTATGCGCTCACGCAACTGGTCCAGAACCTTGACCGAACGCAGCGGTGGTAACGGCGCAGTGGCGGTTTTCATGGCTTGTTATGACTGTTTTTTTGGGGTACAGTCTATGCCTCGGGCATCCAAGCAGCAAGCGCGTTACGCCGTGGGTCGATGTTTGATGTTATGGAGCA…
	pL0M-SC AtNLP2 M1,2,4,5	synthesis	CDS, AtNLP2 M1,2,4,5	GCTTTGAGACCACGAAGTGGCTCTTCAGTGGACGAAAGGGCCTCGTGATACGCCTATTTTTATAGGTTAATGTCATGATAATAATGGTTTCTTAGACGTCAGGTGGCACTTTTCGGGGAAATGTGCGCGGAACCCCTATTTGTTTATTTTTCTAAATACATTCAAATATGTATCCGCTCATGAGACAATAACCCTGATAAATGCTTCAATAATATTGAAAAAGGAAGAGTATGCGCTCACGCAACTGGTCCAGAACCTTGACCGAACGCAGCGGTGGTAACGGCGCAGTGGCGGTTTTCATGGCTTGTTATGACTGTTTTTTTGGGGTACAGTCTATGCCTCGGGCATCCAAGCAGCAAGCGCGTTACGCCGTGGGTCGATGTTTGATGTTATGGAGCA…
	pL0M-SC AtNLP2 M1,2,4,5,6	synthesis	CDS, AtNLP2 M1,2,4,5,6	GCTTTGAGACCACGAAGTGGCTCTTCAGTGGACGAAAGGGCCTCGTGATACGCCTATTTTTATAGGTTAATGTCATGATAATAATGGTTTCTTAGACGTCAGGTGGCACTTTTCGGGGAAATGTGCGCGGAACCCCTATTTGTTTATTTTTCTAAATACATTCAAATATGTATCCGCTCATGAGACAATAACCCTGATAAATGCTTCAATAATATTGAAAAAGGAAGAGTATGCGCTCACGCAACTGGTCCAGAACCTTGACCGAACGCAGCGGTGGTAACGGCGCAGTGGCGGTTTTCATGGCTTGTTATGACTGTTTTTTTGGGGTACAGTCTATGCCTCGGGCATCCAAGCAGCAAGCGCGTTACGCCGTGGGTCGATGTTTGATGTTATGGAGCA…
	pL0M-SC AtNLP2 M1,2,4,5,6,7	synthesis	CDS, AtNLP2 M1,2,4,5,6,7	GCTTTGAGACCACGAAGTGGCTCTTCAGTGGACGAAAGGGCCTCGTGATACGCCTATTTTTATAGGTTAATGTCATGATAATAATGGTTTCTTAGACGTCAGGTGGCACTTTTCGGGGAAATGTGCGCGGAACCCCTATTTGTTTATTTTTCTAAATACATTCAAATATGTATCCGCTCATGAGACAATAACCCTGATAAATGCTTCAATAATATTGAAAAAGGAAGAGTATGCGCTCACGCAACTGGTCCAGAACCTTGACCGAACGCAGCGGTGGTAACGGCGCAGTGGCGGTTTTCATGGCTTGTTATGACTGTTTTTTTGGGGTACAGTCTATGCCTCGGGCATCCAAGCAGCAAGCGCGTTACGCCGTGGGTCGATGTTTGATGTTATGGAGCA…
	pL0M-SC AtNLP2 M1-6	synthesis	CDS, AtNLP2 M1-6	GCTTTGAGACCACGAAGTGGCTCTTCAGTGGACGAAAGGGCCTCGTGATACGCCTATTTTTATAGGTTAATGTCATGATAATAATGGTTTCTTAGACGTCAGGTGGCACTTTTCGGGGAAATGTGCGCGGAACCCCTATTTGTTTATTTTTCTAAATACATTCAAATATGTATCCGCTCATGAGACAATAACCCTGATAAATGCTTCAATAATATTGAAAAAGGAAGAGTATGCGCTCACGCAACTGGTCCAGAACCTTGACCGAACGCAGCGGTGGTAACGGCGCAGTGGCGGTTTTCATGGCTTGTTATGACTGTTTTTTTGGGGTACAGTCTATGCCTCGGGCATCCAAGCAGCAAGCGCGTTACGCCGTGGGTCGATGTTTGATGTTATGGAGCA…
	pL0M-SC AtNLP2 M1-7	synthesis	CDS, AtNLP2 M1-7	GCTTTGAGACCACGAAGTGGCTCTTCAGTGGACGAAAGGGCCTCGTGATACGCCTATTTTTATAGGTTAATGTCATGATAATAATGGTTTCTTAGACGTCAGGTGGCACTTTTCGGGGAAATGTGCGCGGAACCCCTATTTGTTTATTTTTCTAAATACATTCAAATATGTATCCGCTCATGAGACAATAACCCTGATAAATGCTTCAATAATATTGAAAAAGGAAGAGTATGCGCTCACGCAACTGGTCCAGAACCTTGACCGAACGCAGCGGTGGTAACGGCGCAGTGGCGGTTTTCATGGCTTGTTATGACTGTTTTTTTGGGGTACAGTCTATGCCTCGGGCATCCAAGCAGCAAGCGCGTTACGCCGTGGGTCGATGTTTGATGTTATGGAGCA…
	pL0M-SC MtNIN M1-7	synthesis	CDS, MtNIN M1-7	GCTTTGAGACCACGAAGTGGCTCTTCAGTGGACGAAAGGGCCTCGTGATACGCCTATTTTTATAGGTTAATGTCATGATAATAATGGTTTCTTAGACGTCAGGTGGCACTTTTCGGGGAAATGTGCGCGGAACCCCTATTTGTTTATTTTTCTAAATACATTCAAATATGTATCCGCTCATGAGACAATAACCCTGATAAATGCTTCAATAATATTGAAAAAGGAAGAGTATGCGCTCACGCAACTGGTCCAGAACCTTGACCGAACGCAGCGGTGGTAACGGCGCAGTGGCGGTTTTCATGGCTTGTTATGACTGTTTTTTTGGGGTACAGTCTATGCCTCGGGCATCCAAGCAGCAAGCGCGTTACGCCGTGGGTCGATGTTTGATGTTATGGAGCA…
	pL0M-SC3 AtNLP1noStop	synthesis	CDS AtNLP1, no stop	TTCGTGAGACCACGAAGTGGCTCTTCAGTGGACGAAAGGGCCTCGTGATACGCCTATTTTTATAGGTTAATGTCATGATAATAATGGTTTCTTAGACGTCAGGTGGCACTTTTCGGGGAAATGTGCGCGGAACCCCTATTTGTTTATTTTTCTAAATACATTCAAATATGTATCCGCTCATGAGACAATAACCCTGATAAATGCTTCAATAATATTGAAAAAGGAAGAGTATGCGCTCACGCAACTGGTCCAGAACCTTGACCGAACGCAGCGGTGGTAACGGCGCAGTGGCGGTTTTCATGGCTTGTTATGACTGTTTTTTTGGGGTACAGTCTATGCCTCGGGCATCCAAGCAGCAAGCGCGTTACGCCGTGGGTCGATGTTTGATGTTATGGAGCA…
	pL0M-SC3 AtNLP2noStop	synthesis	CDS AtNLP2, no stop	TTCGTGAGACCACGAAGTGGCTCTTCAGTGGACGAAAGGGCCTCGTGATACGCCTATTTTTATAGGTTAATGTCATGATAATAATGGTTTCTTAGACGTCAGGTGGCACTTTTCGGGGAAATGTGCGCGGAACCCCTATTTGTTTATTTTTCTAAATACATTCAAATATGTATCCGCTCATGAGACAATAACCCTGATAAATGCTTCAATAATATTGAAAAAGGAAGAGTATGCGCTCACGCAACTGGTCCAGAACCTTGACCGAACGCAGCGGTGGTAACGGCGCAGTGGCGGTTTTCATGGCTTGTTATGACTGTTTTTTTGGGGTACAGTCTATGCCTCGGGCATCCAAGCAGCAAGCGCGTTACGCCGTGGGTCGATGTTTGATGTTATGGAGCA…
	pL0M-SC3 SlNINnoStop	synthesis	CDS SlNIN, no stop	TTCGTGAGACCACGAAGTGGCTCTTCAGTGGACGAAAGGGCCTCGTGATACGCCTATTTTTATAGGTTAATGTCATGATAATAATGGTTTCTTAGACGTCAGGTGGCACTTTTCGGGGAAATGTGCGCGGAACCCCTATTTGTTTATTTTTCTAAATACATTCAAATATGTATCCGCTCATGAGACAATAACCCTGATAAATGCTTCAATAATATTGAAAAAGGAAGAGTATGCGCTCACGCAACTGGTCCAGAACCTTGACCGAACGCAGCGGTGGTAACGGCGCAGTGGCGGTTTTCATGGCTTGTTATGACTGTTTTTTTGGGGTACAGTCTATGCCTCGGGCATCCAAGCAGCAAGCGCGTTACGCCGTGGGTCGATGTTTGATGTTATGGAGCA…
	pL0M-SC3 MeNIN2nostop - 75805	synthesis	CDS MeNIN2, no stop	GTGGCTCTTCAGTGGACGAAAGGGCCTCGTGATACGCCTATTTTTATAGGTTAATGTCATGATAATAATGGTTTCTTAGACGTCAGGTGGCACTTTTCGGGGAAATGTGCGCGGAACCCCTATTTGTTTATTTTTCTAAATACATTCAAATATGTATCCGCTCATGAGACAATAACCCTGATAAATGCTTCAATAATATTGAAAAAGGAAGAGTATGCGCTCACGCAACTGGTCCAGAACCTTGACCGAACGCAGCGGTGGTAACGGCGCAGTGGCGGTTTTCATGGCTTGTTATGACTGTTTTTTTGGGGTACAGTCTATGCCTCGGGCATCCAAGCAGCAAGCGCGTTACGCCGTGGGTCGATGTTTGATGTTATGGAGCAGCAACGATGTTACGCA…
	pL0M-SC3 MeNIN1nostop - 75806	synthesis	CDS MeNIN1, no stop	GTGGCTCTTCAGTGGACGAAAGGGCCTCGTGATACGCCTATTTTTATAGGTTAATGTCATGATAATAATGGTTTCTTAGACGTCAGGTGGCACTTTTCGGGGAAATGTGCGCGGAACCCCTATTTGTTTATTTTTCTAAATACATTCAAATATGTATCCGCTCATGAGACAATAACCCTGATAAATGCTTCAATAATATTGAAAAAGGAAGAGTATGCGCTCACGCAACTGGTCCAGAACCTTGACCGAACGCAGCGGTGGTAACGGCGCAGTGGCGGTTTTCATGGCTTGTTATGACTGTTTTTTTGGGGTACAGTCTATGCCTCGGGCATCCAAGCAGCAAGCGCGTTACGCCGTGGGTCGATGTTTGATGTTATGGAGCAGCAACGATGTTACGCA…
	pL0M-SC3-MtNINcds - 12142	synthesis	CDS MtNIN, no stop	CTAAATTGTAAGCGTTAATATTTTGTTAAAATTCGCGTTAAATTTTTGTTAAATCAGCTCATTTTTTAACCAATAGGCCGAAATCGGCAAAATCCCTTATAAATCAAAAGAATAGACCGAGATAGGGTTGAGTGGCCGCTACAGGGCGCTCCCATTCGCCATTCAGGCTGCGCAACTGTTGGGAAGGGCGTTTCGGTGCGGGCCTCTTCGCTATTACGCCAGCTGGCGAAAGGGGGATGTGCTGCAAGGCGATTAAGTTGGGTAACGCCAGGGTTTTCCCAGTCACGACGTTGTAAAACGACGGCCAGTGAGCGCGACGTAATACGACTCACTATAGGGCGAATTGAGTGAAGGCCGTCAAGGCCGCATCACTCTGTGGTCTCAAATGGAATATGGTGG…
	pL0M-SC3-PanNINcdsCrr no stop - 75104	synthesis	CDS PanNIN, no stop	GTGGCTCTTCAGTGGACGAAAGGGCCTCGTGATACGCCTATTTTTATAGGTTAATGTCATGATAATAATGGTTTCTTAGACGTCAGGTGGCACTTTTCGGGGAAATGTGCGCGGAACCCCTATTTGTTTATTTTTCTAAATACATTCAAATATGTATCCGCTCATGAGACAATAACCCTGATAAATGCTTCAATAATATTGAAAAAGGAAGAGTATGCGCTCACGCAACTGGTCCAGAACCTTGACCGAACGCAGCGGTGGTAACGGCGCAGTGGCGGTTTTCATGGCTTGTTATGACTGTTTTTTTGGGGTACAGTCTATGCCTCGGGCATCCAAGCAGCAAGCGCGTTACGCCGTGGGTCGATGTTTGATGTTATGGAGCAGCAACGATGTTACGCA…
	pL0M-C3 NLP1ctNoStop - 75833	synthesis	CDS MtNLP1, no stop	GTGGCTCTTCAGTGGACGAAAGGGCCTCGTGATACGCCTATTTTTATAGGTTAATGTCATGATAATAATGGTTTCTTAGACGTCAGGTGGCACTTTTCGGGGAAATGTGCGCGGAACCCCTATTTGTTTATTTTTCTAAATACATTCAAATATGTATCCGCTCATGAGACAATAACCCTGATAAATGCTTCAATAATATTGAAAAAGGAAGAGTATGCGCTCACGCAACTGGTCCAGAACCTTGACCGAACGCAGCGGTGGTAACGGCGCAGTGGCGGTTTTCATGGCTTGTTATGACTGTTTTTTTGGGGTACAGTCTATGCCTCGGGCATCCAAGCAGCAAGCGCGTTACGCCGTGGGTCGATGTTTGATGTTATGGAGCAGCAACGATGTTACGCA…
	pL0 VvNIN	synthesis	Cds VvNIN	GCTTTGAGACCACGAAGTGGCTCTTCAGTGGACGAAAGGGCCTCGTGATACGCCTATTTTTATAGGTTAATGTCATGATAATAATGGTTTCTTAGACGTCAGGTGGCACTTTTCGGGGAAATGTGCGCGGAACCCCTATTTGTTTATTTTTCTAAATACATTCAAATATGTATCCGCTCATGAGACAATAACCCTGATAAATGCTTCAATAATATTGAAAAAGGAAGAGTATGCGCTCACGCAACTGGTCCAGAACCTTGACCGAACGCAGCGGTGGTAACGGCGCAGTGGCGGTTTTCATGGCTTGTTATGACTGTTTTTTTGGGGTACAGTCTATGCCTCGGGCATCCAAGCAGCAAGCGCGTTACGCCGTGGGTCGATGTTTGATGTTATGGAGCA…
	pL0M-S PaxNIN_n 78000	synthesis	Cds PaxNIN nterm	GTGGCTCTTCAGTGGACGAAAGGGCCTCGTGATACGCCTATTTTTATAGGTTAATGTCATGATAATAATGGTTTCTTAGACGTCAGGTGGCACTTTTCGGGGAAATGTGCGCGGAACCCCTATTTGTTTATTTTTCTAAATACATTCAAATATGTATCCGCTCATGAGACAATAACCCTGATAAATGCTTCAATAATATTGAAAAAGGAAGAGTATGCGCTCACGCAACTGGTCCAGAACCTTGACCGAACGCAGCGGTGGTAACGGCGCAGTGGCGGTTTTCATGGCTTGTTATGACTGTTTTTTTGGGGTACAGTCTATGCCTCGGGCATCCAAGCAGCAAGCGCGTTACGCCGTGGGTCGATGTTTGATGTTATGGAGCAGCAACGATGTTACGCA…
	pL0M-C3 PaxNIN_c 78004	synthesis	cds PaxNIN cterm	GTGGCTCTTCAGTGGACGAAAGGGCCTCGTGATACGCCTATTTTTATAGGTTAATGTCATGATAATAATGGTTTCTTAGACGTCAGGTGGCACTTTTCGGGGAAATGTGCGCGGAACCCCTATTTGTTTATTTTTCTAAATACATTCAAATATGTATCCGCTCATGAGACAATAACCCTGATAAATGCTTCAATAATATTGAAAAAGGAAGAGTATGCGCTCACGCAACTGGTCCAGAACCTTGACCGAACGCAGCGGTGGTAACGGCGCAGTGGCGGTTTTCATGGCTTGTTATGACTGTTTTTTTGGGGTACAGTCTATGCCTCGGGCATCCAAGCAGCAAGCGCGTTACGCCGTGGGTCGATGTTTGATGTTATGGAGCAGCAACGATGTTACGCA…
	pL0M-S AncestorRosids_n 77098	synthesis	Cds NIN-Rosids nterm	GTGGCTCTTCAGTGGACGAAAGGGCCTCGTGATACGCCTATTTTTATAGGTTAATGTCATGATAATAATGGTTTCTTAGACGTCAGGTGGCACTTTTCGGGGAAATGTGCGCGGAACCCCTATTTGTTTATTTTTCTAAATACATTCAAATATGTATCCGCTCATGAGACAATAACCCTGATAAATGCTTCAATAATATTGAAAAAGGAAGAGTATGCGCTCACGCAACTGGTCCAGAACCTTGACCGAACGCAGCGGTGGTAACGGCGCAGTGGCGGTTTTCATGGCTTGTTATGACTGTTTTTTTGGGGTACAGTCTATGCCTCGGGCATCCAAGCAGCAAGCGCGTTACGCCGTGGGTCGATGTTTGATGTTATGGAGCAGCAACGATGTTACGCA…
	pL0M-C3 AncestorRosids_c 78002	synthesis	Cds NIN-Rosids cterm	GTGGCTCTTCAGTGGACGAAAGGGCCTCGTGATACGCCTATTTTTATAGGTTAATGTCATGATAATAATGGTTTCTTAGACGTCAGGTGGCACTTTTCGGGGAAATGTGCGCGGAACCCCTATTTGTTTATTTTTCTAAATACATTCAAATATGTATCCGCTCATGAGACAATAACCCTGATAAATGCTTCAATAATATTGAAAAAGGAAGAGTATGCGCTCACGCAACTGGTCCAGAACCTTGACCGAACGCAGCGGTGGTAACGGCGCAGTGGCGGTTTTCATGGCTTGTTATGACTGTTTTTTTGGGGTACAGTCTATGCCTCGGGCATCCAAGCAGCAAGCGCGTTACGCCGTGGGTCGATGTTTGATGTTATGGAGCAGCAACGATGTTACGCA…
	pL0M-S AncestorNFC_n - 77097	synthesis	Cds NIN NFC nterm	GTGGCTCTTCAGTGGACGAAAGGGCCTCGTGATACGCCTATTTTTATAGGTTAATGTCATGATAATAATGGTTTCTTAGACGTCAGGTGGCACTTTTCGGGGAAATGTGCGCGGAACCCCTATTTGTTTATTTTTCTAAATACATTCAAATATGTATCCGCTCATGAGACAATAACCCTGATAAATGCTTCAATAATATTGAAAAAGGAAGAGTATGCGCTCACGCAACTGGTCCAGAACCTTGACCGAACGCAGCGGTGGTAACGGCGCAGTGGCGGTTTTCATGGCTTGTTATGACTGTTTTTTTGGGGTACAGTCTATGCCTCGGGCATCCAAGCAGCAAGCGCGTTACGCCGTGGGTCGATGTTTGATGTTATGGAGCAGCAACGATGTTACGCA…
	pL0M-C3 AncestorNFC_c 78001	synthesis	Cds NIN NFC cterm	GTGGCTCTTCAGTGGACGAAAGGGCCTCGTGATACGCCTATTTTTATAGGTTAATGTCATGATAATAATGGTTTCTTAGACGTCAGGTGGCACTTTTCGGGGAAATGTGCGCGGAACCCCTATTTGTTTATTTTTCTAAATACATTCAAATATGTATCCGCTCATGAGACAATAACCCTGATAAATGCTTCAATAATATTGAAAAAGGAAGAGTATGCGCTCACGCAACTGGTCCAGAACCTTGACCGAACGCAGCGGTGGTAACGGCGCAGTGGCGGTTTTCATGGCTTGTTATGACTGTTTTTTTGGGGTACAGTCTATGCCTCGGGCATCCAAGCAGCAAGCGCGTTACGCCGTGGGTCGATGTTTGATGTTATGGAGCAGCAACGATGTTACGCA…
	pL0M-SC AtNLP3	synthesis	CDS AtNLP3	GCTTTGAGACCACGAAGTGGCTCTTCAGTGGACGAAAGGGCCTCGTGATACGCCTATTTTTATAGGTTAATGTCATGATAATAATGGTTTCTTAGACGTCAGGTGGCACTTTTCGGGGAAATGTGCGCGGAACCCCTATTTGTTTATTTTTCTAAATACATTCAAATATGTATCCGCTCATGAGACAATAACCCTGATAAATGCTTCAATAATATTGAAAAAGGAAGAGTATGCGCTCACGCAACTGGTCCAGAACCTTGACCGAACGCAGCGGTGGTAACGGCGCAGTGGCGGTTTTCATGGCTTGTTATGACTGTTTTTTTGGGGTACAGTCTATGCCTCGGGCATCCAAGCAGCAAGCGCGTTACGCCGTGGGTCGATGTTTGATGTTATGGAGCA…
	L-1 oligo's
	DNA fragment	origin	description	sequence
	probe MtCEP7	synthesis (oligos)	NIN-binding site MtCEP7	GGAGTTAATTTTTAAGTACACCAAAGGACA + AGTATGTCCTTTGGTGTACTTAAAAATTAA
	probe MtNF-YB16	synthesis (oligos)	NIN-binding site MtNF-YB16	GGAGTGCATCTTTAGACCTTTCCAAGGGA + AGTATCCCTTGGAAAGGTCTAAAGATGCA
	probe MtNF-YA1	synthesis (oligos)	NIN-binding site MtNF-YA1	AGTAGACCCTTTATAAGTTCCAAGAATAA + GGAGTTATTCTTGGAACTTATAAAGGGTC
	probe MtCLE13	synthesis (oligos)	NIN-binding site MtCLE13	GGAGTGACCCTTAAGTCTTGGAGGGGA + AGTATCCCCTCCAAGACTTAAGGGTCA
	probe MtLBD16	synthesis (oligos)	NIN-binding site MtLBD16	AGTACTGGCCCTTGAAGCATCAAAGAGC + GGAGGCTCTTTGATGCTTCAAGGGCCAG
	L0 vectors assembled
	Vector name	Backbone	insert
	pL0M-P NINBS MtCEP7	pICH41233 pL0M-P	probe MtCEP7
	pL0M-P NINBS MtNF-YB16	pICH41233 pL0M-P	probe MtNF-YB16
	pL0M-P NINBS MtNF-YA1	pICH41233 pL0M-P	probe MtNF-YA1
	pL0M-P NINBS MtCLE13	pICH41233 pL0M-P	probe MtCLE13
	pL0M-P NINBS MtLBD16	pICH41233 pL0M-P	probe MtLBD16

## Sheet: L1
	Supplementary Data 3. Constructs used in this study
	please note that multiple tabs are used
	Backbones used:
	DNA fragment	origin	description	sequence
	pICH47811 pL1V-R2	MoClo Toolkit (Weber et al., 2011)	Level 1 acceptor	GTGGGGCCCACTGCATCCACCCCAGTACATTAAAAACGTCCGCAATGTGTTATTAAGTTGTCTAAGCGTCAATTTGTTTACACCACAATATATCCTGCCACCAGCCAGCCAACAGCTCCCCGACCGGCAGCTCGGCACAAAATCACCACTCGATACAGGCAGCCCATCAGTCAGATCAGGATCTCCTTTGCGACGCTCACCGGGCTGGTTGCCCTCGCCGCTGGGCTGGCGGCCGTCTATGGCCCTGCAAACGCGCCAGAAACGCCGTCGAAGCCGTGTGCGAGACACCGCGGCCGCCGGCGTTGTGGATACCTCGCGGAAAACTTGGCCCTCACTGACAGATGAGGGGCGGACGTTGACACTTGAGGGGCCGACTCACCCGGCGCGGCGTTGACAGAT…
	pICH47802 pL1V-R1	MoClo Toolkit (Weber et al., 2011)	Level 1 acceptor	GTGGGGCCCACTGCATCCACCCCAGTACATTAAAAACGTCCGCAATGTGTTATTAAGTTGTCTAAGCGTCAATTTGTTTACACCACAATATATCCTGCCACCAGCCAGCCAACAGCTCCCCGACCGGCAGCTCGGCACAAAATCACCACTCGATACAGGCAGCCCATCAGTCAGATCAGGATCTCCTTTGCGACGCTCACCGGGCTGGTTGCCCTCGCCGCTGGGCTGGCGGCCGTCTATGGCCCTGCAAACGCGCCAGAAACGCCGTCGAAGCCGTGTGCGAGACACCGCGGCCGCCGGCGTTGTGGATACCTCGCGGAAAACTTGGCCCTCACTGACAGATGAGGGGCGGACGTTGACACTTGAGGGGCCGACTCACCCGGCGCGGCGTTGACAGAT…
	pICH47732 pL1V-F1	MoClo Toolkit (Weber et al., 2011)	Level 1 acceptor	GTGGCTCTTCAGTGGACGAAAGGGCCTCGTGATACGCCTATTTTTATAGGTTAATGTCATGATAATAATGGTTTCTTAGACGTCAGGTGGCACTTTTCGGGGAAATGTGCGCGGAACCCCTATTTGTTTATTTTTCTAAATACATTCAAATATGTATCCGCTCATGAGACAATAACCCTGATAAATGCTTCAATAATATTGAAAAAGGAAGAGTATGCGCTCACGCAACTGGTCCAGAACCTTGACCGAACGCAGCGGTGGTAACGGCGCAGTGGCGGTTTTCATGGCTTGTTATGACTGTTTTTTTGGGGTACAGTCTATGCCTCGGGCATCCAAGCAGCAAGCGCGTTACGCCGTGGGTCGATGTTTGATGTTATGGAGCAGCAACGATGTTACGCA…
	pICH47742 pL1V-F2	MoClo Toolkit (Weber et al., 2011)	Level 1 acceptor	GTGGGGCCCACTGCATCCACCCCAGTACATTAAAAACGTCCGCAATGTGTTATTAAGTTGTCTAAGCGTCAATTTGTTTACACCACAATATATCCTGCCACCAGCCAGCCAACAGCTCCCCGACCGGCAGCTCGGCACAAAATCACCACTCGATACAGGCAGCCCATCAGTCAGATCAGGATCTCCTTTGCGACGCTCACCGGGCTGGTTGCCCTCGCCGCTGGGCTGGCGGCCGTCTATGGCCCTGCAAACGCGCCAGAAACGCCGTCGAAGCCGTGTGCGAGACACCGCGGCCGCCGGCGTTGTGGATACCTCGCGGAAAACTTGGCCCTCACTGACAGATGAGGGGCGGACGTTGACACTTGAGGGGCCGACTCACCCGGCGCGGCGTTGACAGAT…
	pICH47822 pL1V-R3	MoClo Toolkit (Weber et al., 2011)	Level 1 acceptor	GTGGGGCCCACTGCATCCACCCCAGTACATTAAAAACGTCCGCAATGTGTTATTAAGTTGTCTAAGCGTCAATTTGTTTACACCACAATATATCCTGCCACCAGCCAGCCAACAGCTCCCCGACCGGCAGCTCGGCACAAAATCACCACTCGATACAGGCAGCCCATCAGTCAGATCAGGATCTCCTTTGCGACGCTCACCGGGCTGGTTGCCCTCGCCGCTGGGCTGGCGGCCGTCTATGGCCCTGCAAACGCGCCAGAAACGCCGTCGAAGCCGTGTGCGAGACACCGCGGCCGCCGGCGTTGTGGATACCTCGCGGAAAACTTGGCCCTCACTGACAGATGAGGGGCGGACGTTGACACTTGAGGGGCCGACTCACCCGGCGCGGCGTTGACAGAT…
	pICH47761 pL1V-F4	MoClo Toolkit (Weber et al., 2011)	Level 1 acceptor	GTGGGGCCCACTGCATCCACCCCAGTACATTAAAAACGTCCGCAATGTGTTATTAAGTTGTCTAAGCGTCAATTTGTTTACACCACAATATATCCTGCCACCAGCCAGCCAACAGCTCCCCGACCGGCAGCTCGGCACAAAATCACCACTCGATACAGGCAGCCCATCAGTCAGATCAGGATCTCCTTTGCGACGCTCACCGGGCTGGTTGCCCTCGCCGCTGGGCTGGCGGCCGTCTATGGCCCTGCAAACGCGCCAGAAACGCCGTCGAAGCCGTGTGCGAGACACCGCGGCCGCCGGCGTTGTGGATACCTCGCGGAAAACTTGGCCCTCACTGACAGATGAGGGGCGGACGTTGACACTTGAGGGGCCGACTCACCCGGCGCGGCGTTGACAGAT…
	L1 vectors assembled
	EMSA
	vector name	Backbone	insert	insert	insert	insert	insert	insert
	pL1M-R1 EMSA MBP-MtNINct - 75938	pICH47802 pL1M-R1	pL0M-PU(f) pSP6-pT7::BYDVutr - 75742	pICSL30008 NT 6xHA	pL0M-S MBP - EC11935	pL0M-C MtNIN-CT - 75814		pL0M-T BUDVutr-tT7 - 75743
	pL1M-R1 EMSA HA-MBP-MesNIN2ct - 77567	pICH47802 pL1M-R1	pL0M-PU(f) pSP6-pT7::BYDVutr - 75742	pICSL30008 NT 6xHA	pL0M-S MBP - EC11935	pL0M-C3 MesNIN2-ct - 77651	EC77008 C4-Stop	pL0M-T BUDVutr-tT7 - 75743
	pL1M-R1 EMSA HA-MBP-MesNIN1ct - 77568	pICH47802 pL1M-R1	pL0M-PU(f) pSP6-pT7::BYDVutr - 75742	pICSL30008 NT 6xHA	pL0M-S MBP - EC11935	pL0M-C3 MesNIN1-ct - 77652	EC77008 C4-Stop	pL0M-T BUDVutr-tT7 - 75743
	pL1M-R1 EMSA HA-MBP-SlNINct - 77569	pICH47802 pL1M-R1	pL0M-PU(f) pSP6-pT7::BYDVutr - 75742	pICSL30008 NT 6xHA	pL0M-S MBP - EC11935	pL0M-C3 SlNINct - 77653	EC77008 C4-Stop	pL0M-T BUDVutr-tT7 - 75743
	pL1M-R1 EMSA HA-MBP-PanNINct - 77570	pICH47802 pL1M-R1	pL0M-PU(f) pSP6-pT7::BYDVutr - 75742	pICSL30008 NT 6xHA	pL0M-S MBP - EC11935	pL0M-C3 PanNINct - 77654	EC77008 C4-Stop	pL0M-T BUDVutr-tT7 - 75743
	pL1M-R1 EMSA HA-MBP-AtNLP2ct - 77136	pICH47802 pL1M-R1	pL0M-PU(f) pSP6-pT7::BYDVutr - 75742	pICSL30008 NT 6xHA	pL0M-S MBP - EC11935	pL0M-C3 AtNLP2ct new - 77848	EC77008 C4-Stop	pL0M-T BUDVutr-tT7 - 75743
	pL1M-R1 EMSA HA-MBP-AtNLP1ct - 77137	pICH47802 pL1M-R1	pL0M-PU(f) pSP6-pT7::BYDVutr - 75742	pICSL30008 NT 6xHA	pL0M-S MBP - EC11935	pL0M-C3 AtNLP1ct 77849	EC77008 C4-Stop	pL0M-T BUDVutr-tT7 - 75743
	pL1M-R1 EMSA MBP-MtNLP1ct - 75936	pICH47802 pL1M-R1	pL0M-PU(f) pSP6-pT7::BYDVutr - 75742	pICSL30008 NT 6xHA	pL0M-S MBP - EC11935	pL0M-C3 MtNLP1ct(C3) - 77624	EC77008 C4-Stop	pL0M-T BUDVutr-tT7 - 75743
	pL1M-R1 EMSA empty vector - 77513	pICH47802 pL1M-R1		pL0M-PUSCT insulator 94194
	complementation Chimeric proteins
	vector name	Backbone	insert	insert	insert	insert	insert	insert
	pL1M-R3 pMtNIN::MtNINn-MesNIN2ct - 77142	pICH47822 pL1V-R3	pLOM-P-CEmotif1kb-74045	pL0M-U-PromMTNIN5kb-74044	pL0M-S MtNINnt(s) - 77623	pL0M-C3 MesNIN2-ct - 77651	EC77008 C4-Stop	pL0M-T tNOS - 41421
	pL1M-R3 pMtNIN::MtNINn-MesNIN1ct - 77143	pICH47822 pL1V-R3	pLOM-P-CEmotif1kb-74045	pL0M-U-PromMTNIN5kb-74044	pL0M-S MtNINnt(s) - 77623	pL0M-C3 MesNIN1-ct - 77652	EC77008 C4-Stop	pL0M-T tNOS - 41421
	pL1M-R3 pMtNIN::MtNINn-PanNINct - 77145	pICH47822 pL1V-R3	pLOM-P-CEmotif1kb-74045	pL0M-U-PromMTNIN5kb-74044	pL0M-S MtNINnt(s) - 77623	pL0M-C3 PanNINct - 77654	EC77008 C4-Stop	pL0M-T tNOS - 41421
	pL1M-R3 pMtNIN::MtNINn-MtNLP1ct - 77146	pICH47822 pL1V-R3	pLOM-P-CEmotif1kb-74045	pL0M-U-PromMTNIN5kb-74044	pL0M-S MtNINnt(s) - 77623	pL0M-C3 MtNLP1ct(C3) - 77624	EC77008 C4-Stop	pL0M-T tNOS - 41421
	pL1M-R3 pMtNIN::MtNINn-MtNINc_tNOS - 75965	pICH47822 pL1V-R3	pLOM-P-CEmotif1kb-74045	pL0M-U-PromMTNIN5kb-74044	pL0M-SC3 MtNIN(cds) 12142		EC77008 C4-Stop	pL0M-T tNOS - 41421
	pL1M-R3 pMtNIN::MtNINn-AtNLP2ct - 77140	pICH47822 pL1V-R3	pLOM-P-CEmotif1kb-74045	pL0M-U-PromMTNIN5kb-74044	pL0M-S MtNINnt(s) - 77623	pL0M-C3 AtNLP2ct new - 77848	EC77008 C4-Stop	pL0M-T tNOS - 41421
	pL1M-R3 pMtNIN::MtNINn-AtNLP1ct - 77141	pICH47822 pL1V-R3	pLOM-P-CEmotif1kb-74045	pL0M-U-PromMTNIN5kb-74044	pL0M-S MtNINnt(s) - 77623	pL0M-C3 AtNLP1ct 77849	EC77008 C4-Stop	pL0M-T tNOS - 41421
	pL1M-R3 pMtNIN::MtNINn-SlNINct - 77144	pICH47822 pL1V-R3	pLOM-P-CEmotif1kb-74045	pL0M-U-PromMTNIN5kb-74044	pL0M-S MtNINnt(s) - 77623	pL0M-C3 SlNINct - 77653	EC77008 C4-Stop	pL0M-T tNOS - 41421
	pL1M-F1-KAN resistance - 75056	pICH47732 pL1V-F1	pICSL70004
	pL1M-F2-p35s::mCherry_t35s-75905	pICH47742 pL1V-F2	pICH51277 pCAMV35S		pICH80007 mCherry		pICH41414 t35s
	pL1-R1-KAN resistance	pICH47802 pL1V-R1	pL0M-PU pNOS pICH87633	pICSL70004 pL0M PUSCT KAN	pL0M-T tNOS - 41421
	complementation wiltype proteins
	vector name	Backbone	insert	insert	insert	insert	insert	insert
	pL1-R3-p35S::DsRed-t35S - pICH47822	pICH47822 pL1V-R3	pICH51277 pCAMV35S	pICH49477 dsRed		pICH41414 t35s
	pL1-F2-pMtNIN::MtNIN_tnos	pICH47742 pL1V-F2	pLOM-P-CEmotif1kb-74045	pL0M-U-PromMTNIN5kb-74044	pL0 MtNIN	pL0M-T tNOS - 41421
	pL1-F2-pMtNIN::PanNIN_tnos	pICH47742 pL1V-F2	pLOM-P-CEmotif1kb-74045	pL0M-U-PromMTNIN5kb-74044	pL0 PanNIN	pL0M-T tNOS - 41421
	pL1-F2-pMtNIN::MesNIN2_tnos	pICH47742 pL1V-F2	pLOM-P-CEmotif1kb-74045	pL0M-U-PromMTNIN5kb-74044	pL0 MesNIN2	pL0M-T tNOS - 41421
	pL1-F2-pMtNIN::MesNIN1_tnos	pICH47742 pL1V-F2	pLOM-P-CEmotif1kb-74045	pL0M-U-PromMTNIN5kb-74044	pL0 MesNIN1	pL0M-T tNOS - 41421
	pL1-F2-pMtNIN::AtNLP1_tnos	pICH47742 pL1V-F2	pLOM-P-CEmotif1kb-74045	pL0M-U-PromMTNIN5kb-74044	pL0 AtNLP1	pL0M-T tNOS - 41421
	pL1-F2-pMtNIN::AtNLP2_tnos	pICH47742 pL1V-F2	pLOM-P-CEmotif1kb-74045	pL0M-U-PromMTNIN5kb-74044	pL0 AtNLP2	pL0M-T tNOS - 41421
	pL1-F2-pMtNIN::SlNIN_tnos	pICH47742 pL1V-F2	pLOM-P-CEmotif1kb-74045	pL0M-U-PromMTNIN5kb-74044	pL0 SlNIN	pL0M-T tNOS - 41421
	pL1-F2-pMtNIN::VvNIN_tnos	pICH47742 pL1V-F2	pLOM-P-CEmotif1kb-74045	pL0M-U-PromMTNIN5kb-74044	pL0 VvNIN	pL0M-T tNOS - 41421
	pL1-F2-pMtNIN::PaxNIN_tnos	pICH47742 pL1V-F2	pLOM-P-CEmotif1kb-74045	pL0M-U-PromMTNIN5kb-74044	pL0M-S PaxNIN_n 78000	pL0M-C3 PaxNIN_c 78004	EC77008 C4-Stop	pL0M-T tNOS - 41421
	pL1M-F2 pMtNIN::AtNLP3_tnos	pICH47742 pL1V-F2	pLOM-P-CEmotif1kb-74045	pL0M-U-PromMTNIN5kb-74044	pL0-SC AtNLP3	pL0M-T tNOS - 41421
	complementation resurrected ancestors
	vector name	Backbone	insert	insert	insert	insert	insert	insert
	pL1-F2-pMtNIN::NIN-NFC_tnos	pICH47742 pL1V-F2	pLOM-P-CEmotif1kb-74045	pL0M-U-PromMTNIN5kb-74044	pL0M-S AncestorRosids_n 77098	pL0M-C3 AncestorRosids_c 78002	EC77008 C4-Stop	pL0M-T tNOS - 41421
	pL1-F2-pMtNIN::NIN-Rosids_tnos	pICH47742 pL1V-F2	pLOM-P-CEmotif1kb-74045	pL0M-U-PromMTNIN5kb-74044	pL0M-S AncestorNFC_n - 77097	pL0M-C3 AncestorNFC_c 78001	EC77008 C4-Stop	pL0M-T tNOS - 41421
	complementation AtNLP2 mutantated proteins
	vector name	Backbone	insert	insert	insert	insert
	pL1-F2-pMtNIN::AtNLP2 M1_tnos	pICH47742 pL1V-F2	pLOM-P-CEmotif1kb-74045	pL0M-U-PromMTNIN5kb-74044	pL0 AtNLP2 M1	pL0M-T tNOS - 41421
	pL1-F2-pMtNIN::AtNLP2 M2_tnos	pICH47742 pL1V-F2	pLOM-P-CEmotif1kb-74045	pL0M-U-PromMTNIN5kb-74044	pL0 AtNLP2 M2	pL0M-T tNOS - 41421
	pL1-F2-pMtNIN::AtNLP2 M3_tnos	pICH47742 pL1V-F2	pLOM-P-CEmotif1kb-74045	pL0M-U-PromMTNIN5kb-74044	pL0 AtNLP2 M3	pL0M-T tNOS - 41421
	pL1-F2-pMtNIN::AtNLP2 M4_tnos	pICH47742 pL1V-F2	pLOM-P-CEmotif1kb-74045	pL0M-U-PromMTNIN5kb-74044	pL0 AtNLP2 M4	pL0M-T tNOS - 41421
	pL1-F2-pMtNIN::AtNLP2 M5_tnos	pICH47742 pL1V-F2	pLOM-P-CEmotif1kb-74045	pL0M-U-PromMTNIN5kb-74044	pL0 AtNLP2 M5	pL0M-T tNOS - 41421
	pL1-F2-pMtNIN::AtNLP2 M6_tnos	pICH47742 pL1V-F2	pLOM-P-CEmotif1kb-74045	pL0M-U-PromMTNIN5kb-74044	pL0 AtNLP2 M6	pL0M-T tNOS - 41421
	pL1-F2-pMtNIN::AtNLP2 M7_tnos	pICH47742 pL1V-F2	pLOM-P-CEmotif1kb-74045	pL0M-U-PromMTNIN5kb-74044	pL0 AtNLP2 M7	pL0M-T tNOS - 41421
	pL1M-F2 pMtNIN::AtNLP2 M1,5	pICH47742 pL1V-F2	pLOM-P-CEmotif1kb-74045	pL0M-U-PromMTNIN5kb-74044	pL0M-SC AtNLP2 M1,5	pL0M-T tNOS - 41421
	pL1M-F2 pMtNIN::AtNLP2 M2,4	pICH47742 pL1V-F2	pLOM-P-CEmotif1kb-74045	pL0M-U-PromMTNIN5kb-74044	pL0M-SC AtNLP2 M2,4	pL0M-T tNOS - 41421
	pL1M-F2 pMtNIN::AtNLP2 M1,2,5	pICH47742 pL1V-F2	pLOM-P-CEmotif1kb-74045	pL0M-U-PromMTNIN5kb-74044	pL0M-SC AtNLP2 M1,2,5	pL0M-T tNOS - 41421
	pL1M-F2 pMtNIN::AtNLP2 M1,4,5	pICH47742 pL1V-F2	pLOM-P-CEmotif1kb-74045	pL0M-U-PromMTNIN5kb-74044	pL0M-SC AtNLP2 M1,4,5	pL0M-T tNOS - 41421
	pL1M-F2 pMtNIN::AtNLP2 M1,2,4,5	pICH47742 pL1V-F2	pLOM-P-CEmotif1kb-74045	pL0M-U-PromMTNIN5kb-74044	pL0M-SC AtNLP2 M1,2,4,5	pL0M-T tNOS - 41421
	pL1M-F2 pMtNIN::AtNLP2 M1,2,4,5,6	pICH47742 pL1V-F2	pLOM-P-CEmotif1kb-74045	pL0M-U-PromMTNIN5kb-74044	pL0M-SC AtNLP2 M1,2,4,5,6	pL0M-T tNOS - 41421
	pL1M-F2 pMtNIN::AtNLP2 M1,2,4,5,6,7	pICH47742 pL1V-F2	pLOM-P-CEmotif1kb-74045	pL0M-U-PromMTNIN5kb-74044	pL0M-SC AtNLP2 M1,2,4,5,6,7	pL0M-T tNOS - 41421
	pL1M-F2 pMtNIN::AtNLP2 M1-6	pICH47742 pL1V-F2	pLOM-P-CEmotif1kb-74045	pL0M-U-PromMTNIN5kb-74044	pL0M-SC AtNLP2 M1-6	pL0M-T tNOS - 41421
	pL1M-F2 pMtNIN::AtNLP2 M1-7	pICH47742 pL1V-F2	pLOM-P-CEmotif1kb-74045	pL0M-U-PromMTNIN5kb-74044	pL0M-SC AtNLP2 M1-7	pL0M-T tNOS - 41421
	pL1M-F2 pMtNIN::MtNIN M1-7	pICH47742 pL1V-F2	pLOM-P-CEmotif1kb-74045	pL0M-U-PromMTNIN5kb-74044	pL0M-SC MtNIN M1-7	pL0M-T tNOS - 41421
	Inducible NIN chimeric proteins
	vector name	Backbone	insert	insert	insert	insert	insert	insert
	pL1M-F4 pNOS::mCher_tG7 - 77498	pICH47761 pL1V-F4	pL0M-PU pNOS pICH87633		pICH80007 mCherry			pL0M-T tG7 pICH72400
	pL1M-R2 MtNIN-GR - 75955	pICH47811 pL1V-R2	pICSL13002 pL0M-PU(f) p35s	pICSL30006 pL0M(f) GFP	pL0M-SC3-MtNINcds - 12142	pL0M-C4 GR		pL0M T 35s 41414
	pL1M-R2 MtNINnt-MtNLP1ct-GR - 77459	pICH47811 pL1V-R2	pICSL13002 pL0M-PU(f) p35s	pICSL30006 pL0M(f) GFP	pL0M-S MtNINnt(s) - 77623	pL0M-C3 MtNLP1ct(C3) - 77624	PL0M-C4 GR	pL0M T 35s 41414
	pL1M-R2 p35s::GFP-NINnt-MesNIN2ct-GR - 77516	pICH47811 pL1V-R2	pICSL13002 pL0M-PU(f) p35s	pICSL30006 pL0M(f) GFP	pL0M-S MtNINnt(s) - 77623	pL0M-C3 MesNIN2-ct - 77651	PL0M-C4 GR	pL0M T 35s 41414
	pL1M-R2 p35s::GFP-NINnt-MesNIN1ct-GR - 77517	pICH47811 pL1V-R2	pICSL13002 pL0M-PU(f) p35s	pICSL30006 pL0M(f) GFP	pL0M-S MtNINnt(s) - 77623	pL0M-C3 MesNIN1-ct - 77652	PL0M-C4 GR	pL0M T 35s 41414
	pL1M-R2 p35s::GFP-NINnt-SlNINct-GR - 77518	pICH47811 pL1V-R2	pICSL13002 pL0M-PU(f) p35s	pICSL30006 pL0M(f) GFP	pL0M-S MtNINnt(s) - 77623	pL0M-C3 SlNINct - 77653	PL0M-C4 GR	pL0M T 35s 41414
	pL1M-R2 p35s::GFP-NINnt-PanNINct-GR - 77519	pICH47811 pL1V-R2	pICSL13002 pL0M-PU(f) p35s	pICSL30006 pL0M(f) GFP	pL0M-S MtNINnt(s) - 77623	pL0M-C3 PanNINct - 77654	PL0M-C4 GR	pL0M T 35s 41414
	pL1M-R2 p35s::GFP-NINnt-AtNLP2ctt-GR - 77138	pICH47811 pL1V-R2	pICSL13002 pL0M-PU(f) p35s	pICSL30006 pL0M(f) GFP	pL0M-S MtNINnt(s) - 77623	pL0M-C3 AtNLP2ct new - 77848	PL0M-C4 GR	pL0M T 35s 41414
	pL1M-R2 p35s::GFP-NINnt-AtNLP1ct-GR - 77139	pICH47811 pL1V-R2	pICSL13002 pL0M-PU(f) p35s	pICSL30006 pL0M(f) GFP	pL0M-S MtNINnt(s) - 77623	pL0M-C3 AtNLP1ct 77849	PL0M-C4 GR	pL0M T 35s 41414
	Inducible NIN full lenght proteins
	vector name	Backbone	insert	insert	insert	insert	insert
	pL1M-R2 AtNLP1-GR - 78169	pICH47811 pL1V-R2	pICSL13002 pL0M-PU(f) p35s	pICSL30006 pL0M(f) GFP	pL0M-SC3 AtNLP1noStop	PL0M-C4 GR	pL0M T 35s 41414
	pL1M-R2 AtNLP2-GR - 78170	pICH47811 pL1V-R2	pICSL13002 pL0M-PU(f) p35s	pICSL30006 pL0M(f) GFP	pL0M-SC3 AtNLP2noStop	PL0M-C4 GR	pL0M T 35s 41414
	pL1M-R2 SlNIN-GR - 78171	pICH47811 pL1V-R2	pICSL13002 pL0M-PU(f) p35s	pICSL30006 pL0M(f) GFP	pL0M-SC3 SlNINnoStop	PL0M-C4 GR	pL0M T 35s 41414
	pL1M-R2 MesNINa-GR - 75953	pICH47811 pL1V-R2	pICSL13002 pL0M-PU(f) p35s	pICSL30006 pL0M(f) GFP	pL0M-SC3 MesNIN1nostop - 75805	PL0M-C4 GR	pL0M T 35s 41414
	pL1M-R2 MesNINb-GR - 75954	pICH47811 pL1V-R2	pICSL13002 pL0M-PU(f) p35s	pICSL30006 pL0M(f) GFP	pL0M-SC3 MesNIN2nostop - 75806	PL0M-C4 GR	pL0M T 35s 41414
	pL1M-R2 MtNIN-GR - 75955	pICH47811 pL1V-R2	pICSL13002 pL0M-PU(f) p35s	pICSL30006 pL0M(f) GFP	pL0M-SC3-MtNINcds - 12142	PL0M-C4 GR	pL0M T 35s 41414
	pL1M-R2 PanNIN-GR - 75956	pICH47811 pL1V-R2	pICSL13002 pL0M-PU(f) p35s	pICSL30006 pL0M(f) GFP	pL0M-SC3-PanNINcdsCrr no stop - 75104	PL0M-C4 GR	pL0M T 35s 41414
	pL1M-R2 NLP1-GR - 77523	pICH47811 pL1V-R2	pICSL13002 pL0M-PU(f) p35s	pICSL30006 pL0M(f) GFP	pL0M-C3 NLP1ctNoStop - 75833	PL0M-C4 GR	pL0M T 35s 41414
	Subcellular localization
	vector name	Backbone	insert	insert	insert	insert
	pL1M-F2 pUB::GFP-MtNIN_tnos	pICH47742 pL1V-F2	pLjUBQ1 pL0M-PU(f)	pICSL30006 pL0M(f) GFP	pL0 MtNIN	pL0M-T tNOS - 41421
	pL1M-F2 pUB::GFP-PanNIN_tnos	pICH47742 pL1V-F2	pLjUBQ1 pL0M-PU(f)	pICSL30006 pL0M(f) GFP	pL0 PanNIN	pL0M-T tNOS - 41421
	pL1M-F2 pUB::GFP-MesNIN2_tnos	pICH47742 pL1V-F2	pLjUBQ1 pL0M-PU(f)	pICSL30006 pL0M(f) GFP	pL0 MesNIN2	pL0M-T tNOS - 41421
	pL1M-F2 pUB::GFP-MesNIN1_tnos	pICH47742 pL1V-F2	pLjUBQ1 pL0M-PU(f)	pICSL30006 pL0M(f) GFP	pL0 MesNIN1	pL0M-T tNOS - 41421
	pL1M-F2 pUB::GFP-AtNLP1_tnos	pICH47742 pL1V-F2	pLjUBQ1 pL0M-PU(f)	pICSL30006 pL0M(f) GFP	pL0 AtNLP1	pL0M-T tNOS - 41421
	pL1M-F2 pUB::GFP-AtNLP2_tnos	pICH47742 pL1V-F2	pLjUBQ1 pL0M-PU(f)	pICSL30006 pL0M(f) GFP	pL0 AtNLP2	pL0M-T tNOS - 41421
	pL1M-F2 pUB::GFP-SlNIN_tnos	pICH47742 pL1V-F2	pLjUBQ1 pL0M-PU(f)	pICSL30006 pL0M(f) GFP	pL0 SlNIN	pL0M-T tNOS - 41421
	pL1M-F2 pUB::GFP-AtNLP2 M1_tnos	pICH47742 pL1V-F2	pLjUBQ1 pL0M-PU(f)	pICSL30006 pL0M(f) GFP	pL0 AtNLP2 M1	pL0M-T tNOS - 41421
	pL1M-F2 pUB::GFP-AtNLP2 M2_tnos	pICH47742 pL1V-F2	pLjUBQ1 pL0M-PU(f)	pICSL30006 pL0M(f) GFP	pL0 AtNLP2 M2	pL0M-T tNOS - 41421
	pL1M-F2 pUB::GFP-AtNLP2 M4_tnos	pICH47742 pL1V-F2	pLjUBQ1 pL0M-PU(f)	pICSL30006 pL0M(f) GFP	pL0 AtNLP2 M4	pL0M-T tNOS - 41421
	pL1M-F2 pUB::GFP-AtNLP2 M5_tnos	pICH47742 pL1V-F2	pLjUBQ1 pL0M-PU(f)	pICSL30006 pL0M(f) GFP	pL0 AtNLP2 M5	pL0M-T tNOS - 41421
	pL1M-F2 pUB::GFP-AtNLP2 M6_tnos	pICH47742 pL1V-F2	pLjUBQ1 pL0M-PU(f)	pICSL30006 pL0M(f) GFP	pL0 AtNLP2 M6	pL0M-T tNOS - 41421
	pL1M-F2 pUB::GFP-AtNLP2 M7_tnos	pICH47742 pL1V-F2	pLjUBQ1 pL0M-PU(f)	pICSL30006 pL0M(f) GFP	pL0 AtNLP2 M7	pL0M-T tNOS - 41421
	pL1M-F2 pUB::GFP-AtNLP2 M3_tnos	pICH47742 pL1V-F2	pLjUBQ1 pL0M-PU(f)	pICSL30006 pL0M(f) GFP	pL0 AtNLP2 M3	pL0M-T tNOS - 41421
	pL1M-F2 pUB::GFP-AtNLP2 M1,5_tnos	pICH47742 pL1V-F2	pLjUBQ1 pL0M-PU(f)	pICSL30006 pL0M(f) GFP	pL0M-SC AtNLP2 M1,5	pL0M-T tNOS - 41421
	pL1M-F2 pUB::GFP-AtNLP2 M2,4_tnos	pICH47742 pL1V-F2	pLjUBQ1 pL0M-PU(f)	pICSL30006 pL0M(f) GFP	pL0M-SC AtNLP2 M2,4	pL0M-T tNOS - 41421
	pL1M-F2 pUB::GFP-AtNLP2 M1,2,5_tnos	pICH47742 pL1V-F2	pLjUBQ1 pL0M-PU(f)	pICSL30006 pL0M(f) GFP	pL0M-SC AtNLP2 M1,2,5	pL0M-T tNOS - 41421
	pL1M-F2 pUB::GFP-AtNLP2 M1,4,5_tnos	pICH47742 pL1V-F2	pLjUBQ1 pL0M-PU(f)	pICSL30006 pL0M(f) GFP	pL0M-SC AtNLP2 M1,4,5	pL0M-T tNOS - 41421
	pL1M-F2 pUB::GFP-AtNLP2 M1,2,4,5_tnos	pICH47742 pL1V-F2	pLjUBQ1 pL0M-PU(f)	pICSL30006 pL0M(f) GFP	pL0M-SC AtNLP2 M1,2,4,5	pL0M-T tNOS - 41421
	pL1M-F2 pUB::GFP-AtNLP2 M1,2,4,5,6_tnos	pICH47742 pL1V-F2	pLjUBQ1 pL0M-PU(f)	pICSL30006 pL0M(f) GFP	pL0M-SC AtNLP2 M1,2,4,5,6	pL0M-T tNOS - 41421
	pL1M-F2 pUB::GFP-AtNLP2 M1,2,4,5,6,7_tnos	pICH47742 pL1V-F2	pLjUBQ1 pL0M-PU(f)	pICSL30006 pL0M(f) GFP	pL0M-SC AtNLP2 M1,2,4,5,6,7	pL0M-T tNOS - 41421
	pL1M-F2 pUB::GFP-AtNLP2 M1-6_tnos	pICH47742 pL1V-F2	pLjUBQ1 pL0M-PU(f)	pICSL30006 pL0M(f) GFP	pL0M-SC AtNLP2 M1-6	pL0M-T tNOS - 41421
	pL1M-F2 pUB::GFP-AtNLP2 M1-7_tnos	pICH47742 pL1V-F2	pLjUBQ1 pL0M-PU(f)	pICSL30006 pL0M(f) GFP	pL0M-SC AtNLP2 M1-7	pL0M-T tNOS - 41421
	pL1M-F2 pUB::GFP-MtNIN_M1-7_tnos	pICH47742 pL1V-F2	pLjUBQ1 pL0M-PU(f)	pICSL30006 pL0M(f) GFP	pL0M-SC MtNIN M1-7	pL0M-T tNOS - 41421

## Sheet: L2
	Supplementary Data 3. Constructs used in this study
	please note that multiple tabs are used
	L2 Backbones used
	DNA fragment	origin	description	sequence
	pAGM8031 Level M1	MoClo Toolkit (Weber et al., 2011)	Level2 acceptor	GTGATCCGTTTAAACTATCAGTGTTTGACAGGATATATTGGCGGGTAAACCTAAGAGAAAAGAGCGTTTATTAGAATAATCGGATATTTAAAAGGGCGTGAAAAGGTTTATCCGTTCGTCCATTTGTATGTGCCAGCCGCCTTTGCGACGCTCACCGGGCTGGTTGCCCTCGCCGCTGGGCTGGCGGCCGTCTATGGCCCTGCAAACGCGCCAGAAACGCCGTCGAAGCCGTGTGCGAGACACCGCGGCCGCCGGCGTTGTGGATACCTCGCGGAAAACTTGGCCCTCACTGACAGATGAGGGGCGGACGTTGACACTTGAGGGGCCGACTCACCCGGCGCGGCGTTGACAGATGAGGGGCAGGCTCGATTTCGGCCGGCGACGTGGAGCTGGCCAGCC…
	MOB2155	Rutten et al., 2022	Level2 acceptor	GAACACTCTGTGCCTTGTCTTCCAGTGGTATGGGGTACCGCACGGTCTGCCAATCCGACGGAGGTTTATGAATTTTCCACCTTTTCCACAAGCTCAACTAGTATTAACGATGTGGATTTAGCAAAAAAAACCTGTAACCCTAAATGTAAAATAACGGGTAAGCCTGCCAACCATGTTATGGCAGATTAAGCGTCTTTTTGAAGGGCACCGCATCTTTCGCGTTGCCGTAAATGTATCCGTTTAGCAANVAGGADNNNNNNAATGAATAATCCGTCGTTACTCAATCATGCGGTCGAAACGATGGCAGTTGGCTCGAAAAGTTTTGCGACAGCCTCAAAGTTATTTGATGCAAAAACCCGGCGCAGCGTACTGATGCTCTACGCCTGGTGCCGCCATTGT…
	L2 End-linkers and dummys used
	DNA fragment	origin	description	sequence
	pICH41744 EL2	MoClo Toolkit (Weber et al., 2011)	level2 end-linker	GGGGATCCTCTAGAGTCGACCTGCAGGCATGCAAGCTTGGCGTAATCATGGTCATAGCTGTTTCCTGTGTGAAATTGTTATCCGCTCACAATTCCACACAACATACGAGCCGGAAGCATAAAGTGTAAAGCCTGGGGTGCCTAATGAGTGAGCTAACTCACATTAATTGCGTTGCGCTCACTGCCCGCTTTCCAGTCGGGAAACCTGTCGTGCCAGCTGCATTAATGAATCGGCCAACGCGCGGGGAGAGGCGGTTTGCGTATTGGGCGCTCTTCCGCTTCCTCGCTCACTGACTCGCTGCGCTCGGTCGTTCGGCTGCGGCGAGCGGTATCAGCTCACTCAAAGGCGGTAATACGGTTATCCACAGAATCAGGGGATAACGCAGGAAAGAACATGTGA…
	pICH41766 EL3	MoClo Toolkit (Weber et al., 2011)	level2 end-linker	GGGTACCGAGCTCGAATTCACTGGCCGTCGTTTTACAACGTCGTGACTGGGAAAACCCTGGCGTTACCCAACTTAATCGCCTTGCAGCACATCCCCCTTTCGCCAGCTGGCGTAATAGCGAAGAGGCCCGCACCGATCGCCCTTCCCAACAGTTGCGCAGCCTGAATGGCGAATGGCGCCTGATGCGGTATTTTCTCCTTACGCATCTGTGCGGTATTTCACACCGCATATGGTGCACTCTCAGTACAATCTGCTCTGATGCCGCATAGTTAAGCCAGCCCCGACACCCGCCAACACCCGCTGACGCGCCCTGACGGGCTTGTCTGCTCCCGGCATCCGCTTACAGACAAGCTGTGACCATCTCCGGGAGCTGCATGTGTCAGAGGTTTTCACCGTCAT…
	pICH54033 dummy 3	MoClo Toolkit (Weber et al., 2011)	adapter/spacer	TTACTTGTCTTCACGAAGTGGTTTAAACTATCAGTGTTTGACAGGATATATTGGCGGGTAAACCTAAGAGAAAAGAGCGTTTATTAGAATAATCGGATATTTAAAAGGGCGTGAAAAGGTTTATCCGTTCGTCCATTTGTATGTGCATGCCAACCACAGGGTTCCCCAGATCAGGCGCTGGCTGCTGAACCCCCAGCCGGAACTGACCCCACAAGGCCCTAGCGTTTGCAATGCACCAGGTCATCATTGACCCAGGCGTGTTCCACCAGGCCGCTGCCTCGCAACTCTTCGCAGGCTTCGCCGACCTGCTCGCGCCACTTCTTCACGCGGGTGGAATCCGATCCGCACATGAGGCGGAAGGTTTCCAGCTTGAGCGGGTACGGCTCCCGGTGCGAGCTG…
	pICH 41780 EL4	MoClo Toolkit (Weber et al., 2011)	level2 end-linker	GGGGATCCTCTAGAGTCGACCTGCAGGCATGCAAGCTTGGCGTAATCATGGTCATAGCTGTTTCCTGTGTGAAATTGTTATCCGCTCACAATTCCACACAACATACGAGCCGGAAGCATAAAGTGTAAAGCCTGGGGTGCCTAATGAGTGAGCTAACTCACATTAATTGCGTTGCGCTCACTGCCCGCTTTCCAGTCGGGAAACCTGTCGTGCCAGCTGCATTAATGAATCGGCCAACGCGCGGGGAGAGGCGGTTTGCGTATTGGGCGCTCTTCCGCTTCCTCGCTCACTGACTCGCTGCGCTCGGTCGTTCGGCTGCGGCGAGCGGTATCAGCTCACTCAAAGGCGGTAATACGGTTATCCACAGAATCAGGGGATAACGCAGGAAAGAACATGTGA…
	L2 vectors assembled
	complementation Chimeric proteins
	vector name	Backbone	insert	insert	insert	insert	end-linker
	pLMB pMtNIN::MtNINn-MesNIN2-ct - 77999	pAGM8031 Level M1	pL1M-F1-KAN resistance - 75056	pL1M-F2-p35s::mCherry_t35s-75905	pL1M-R3 pMtNIN::MtNINn-MesNIN2ct - 77142		pICH41766 EL3
	pLMB pMtNIN::MtNINn-MesNIN1-ct - 78200	pAGM8031 Level M1	pL1M-F1-KAN resistance - 75056	pL1M-F2-p35s::mCherry_t35s-75905	pL1M-R3 pMtNIN::MtNINn-MesNIN1ct - 77143		pICH41766 EL3
	pLMB pMtNIN::MtNINn-PanNINct - 78202	pAGM8031 Level M1	pL1M-F1-KAN resistance - 75056	pL1M-F2-p35s::mCherry_t35s-75905	pL1M-R3 pMtNIN::MtNINn-PanNINct - 77145		pICH41766 EL3
	pLMB pMtNIN::MtNINn-MtNLP1ct - 78203	pAGM8031 Level M1	pL1M-F1-KAN resistance - 75056	pL1M-F2-p35s::mCherry_t35s-75905	pL1M-R3 pMtNIN::MtNINn-MtNLP1ct - 77146		pICH41766 EL3
	pL2B pMtNIN::MtNINn-MtNINc_tNOS - 75684	pAGM8031 Level M1	pL1M-F1-KAN resistance - 75056	pL1M-F2-p35s::mCherry_t35s-75905	pL1M-R3 pMtNIN::MtNINn-MtNINc_tNOS - 75965		pICH41766 EL3
	pLMB pMtNIN::MtNINn-AtNLP2ct - 77997	pAGM8031 Level M1	pL1M-F1-KAN resistance - 75056	pL1M-F2-p35s::mCherry_t35s-75905	pL1M-R3 pMtNIN::MtNINn-AtNLP2ct - 77140		pICH41766 EL3
	pLMB pMtNIN::MtNINn-AtNLP1ct - 77998	pAGM8031 Level M1	pL1M-F1-KAN resistance - 75056	pL1M-F2-p35s::mCherry_t35s-75905	pL1M-R3 pMtNIN::MtNINn-AtNLP1ct - 77141		pICH41766 EL3
	pLMB pMtNIN::MtNINn-SlNINct - 77201	pAGM8031 Level M1	pL1M-F1-KAN resistance - 75056	pL1M-F2-p35s::mCherry_t35s-75905	pL1M-R3 pMtNIN::MtNINn-SlNINct - 77144		pICH41766 EL3
	complementation wiltype proteins
	vector name	Backbone	insert	insert	insert	insert	end-linker
	pMtNIN::MtNIN	MOB2155	pL1-R1-KAN resistance	pL1-F2-pMtNIN::MtNIN_tnos	pL1-R3-p35S::DsRed-t35S		pICH41766 EL3
	pMtNIN::PanNIN	MOB2155	pL1-R1-KAN resistance	pL1-F2-pMtNIN::PanNIN_tnos	pL1-R3-p35S::DsRed-t35S		pICH41766 EL3
	pMtNIN::MesNINa	MOB2155	pL1-R1-KAN resistance	pL1-F2-pMtNIN::MesNINa_tnos	pL1-R3-p35S::DsRed-t35S		pICH41766 EL3
	pMtNIN::MesNINb	MOB2155	pL1-R1-KAN resistance	pL1-F2-pMtNIN::MesNINb_tnos	pL1-R3-p35S::DsRed-t35S		pICH41766 EL3
	pMtNIN::AtNLP1	MOB2155	pL1-R1-KAN resistance	pL1-F2-pMtNIN::AtNLP1_tnos	pL1-R3-p35S::DsRed-t35S		pICH41766 EL3
	pMtNIN::AtNLP2	MOB2155	pL1-R1-KAN resistance	pL1-F2-pMtNIN::AtNLP2_tnos	pL1-R3-p35S::DsRed-t35S		pICH41766 EL3
	pMtNIN::SlNIN	MOB2155	pL1-R1-KAN resistance	pL1-F2-pMtNIN::SlNIN_tnos	pL1-R3-p35S::DsRed-t35S		pICH41766 EL3
	pMtNIN::VvNIN	MOB2155	pL1-R1-KAN resistance	pL1-F2-pMtNIN::VvNIN_tnos	pL1-R3-p35S::DsRed-t35S		pICH41766 EL3
	pMtNIN::PaxNIN	MOB2155	pL1-R1-KAN resistance	pL1-F2-pMtNIN::PaxNIN_tnos	pL1-R3-p35S::DsRed-t35S		pICH41766 EL3
	pMtNIN::AtNLP3	MOB2155	pL1-R1-KAN resistance	pL1M-F2 pMtNIN::AtNLP3_tnos	pL1-R3-p35S::DsRed-t35S		pICH41766 EL3
	vector name	Backbone	insert	insert	insert	insert	end-linker
	pMtNIN::NIN-NFC	MOB2155	pL1-R1-KAN resistance	pL1-F2-pMtNIN::NIN-NFC_tnos	pL1-R3-p35S::DsRed-t35S		pICH41766 EL3
	pMtNIN::NIN-Rosids	MOB2155	pL1-R1-KAN resistance	pL1-F2-pMtNIN::NIN-Rosids_tnos	pL1-R3-p35S::DsRed-t35S		pICH41766 EL3
	complementation AtNLP2 mutantated proteins
	vector name	Backbone	insert	insert	insert	insert	end-linker
	pMtNIN::AtNLP2 M1	MOB2155	pL1-R1-KAN resistance	pL1-F2-pMtNIN::AtNLP2 M1_tnos	pL1-R3-p35S::DsRed-t35S		pICH41766 EL3
	pMtNIN::AtNLP2 M2	MOB2155	pL1-R1-KAN resistance	pL1-F2-pMtNIN::AtNLP2 M2_tnos	pL1-R3-p35S::DsRed-t35S		pICH41766 EL3
	pMtNIN::AtNLP2 M3	MOB2155	pL1-R1-KAN resistance	pL1-F2-pMtNIN::AtNLP2 M3_tnos	pL1-R3-p35S::DsRed-t35S		pICH41766 EL3
	pMtNIN::AtNLP2 M4	MOB2155	pL1-R1-KAN resistance	pL1-F2-pMtNIN::AtNLP2 M4_tnos	pL1-R3-p35S::DsRed-t35S		pICH41766 EL3
	pMtNIN::AtNLP2 M5	MOB2155	pL1-R1-KAN resistance	pL1-F2-pMtNIN::AtNLP2 M5_tnos	pL1-R3-p35S::DsRed-t35S		pICH41766 EL3
	pMtNIN::AtNLP2 M6	MOB2155	pL1-R1-KAN resistance	pL1-F2-pMtNIN::AtNLP2 M6_tnos	pL1-R3-p35S::DsRed-t35S		pICH41766 EL3
	pMtNIN::AtNLP2 M7	MOB2155	pL1-R1-KAN resistance	pL1-F2-pMtNIN::AtNLP2 M7_tnos	pL1-R3-p35S::DsRed-t35S		pICH41766 EL3
	pMtNIN::AtNLP2 M1,5	MOB2155	pL1-R1-KAN resistance	pL1M-F2 pMtNIN::AtNLP2 M1,5	pL1-R3-p35S::DsRed-t35S		pICH41766 EL3
	pMtNIN::AtNLP2 M2,4	MOB2155	pL1-R1-KAN resistance	pL1M-F2 pMtNIN::AtNLP2 M2,4	pL1-R3-p35S::DsRed-t35S		pICH41766 EL3
	pMtNIN::AtNLP2 M1,2,5	MOB2155	pL1-R1-KAN resistance	pL1M-F2 pMtNIN::AtNLP2 M1,2,5	pL1-R3-p35S::DsRed-t35S		pICH41766 EL3
	pMtNIN::AtNLP2 M1,4,5	MOB2155	pL1-R1-KAN resistance	pL1M-F2 pMtNIN::AtNLP2 M1,4,5	pL1-R3-p35S::DsRed-t35S		pICH41766 EL3
	pMtNIN::AtNLP2 M1,2,4,5	MOB2155	pL1-R1-KAN resistance	pL1M-F2 pMtNIN::AtNLP2 M1,2,4,5	pL1-R3-p35S::DsRed-t35S		pICH41766 EL3
	pMtNIN::AtNLP2 M1,2,4,5,6	MOB2155	pL1-R1-KAN resistance	pL1M-F2 pMtNIN::AtNLP2 M1,2,4,5,6	pL1-R3-p35S::DsRed-t35S		pICH41766 EL3
	pMtNIN::AtNLP2 M1,2,4,5,6,7	MOB2155	pL1-R1-KAN resistance	pL1M-F2 pMtNIN::AtNLP2 M1,2,4,5,6,7	pL1-R3-p35S::DsRed-t35S		pICH41766 EL3
	pMtNIN::AtNLP2 M1-6	MOB2155	pL1-R1-KAN resistance	pL1M-F2 pMtNIN::AtNLP2 M1-6	pL1-R3-p35S::DsRed-t35S		pICH41766 EL3
	pMtNIN::AtNLP2 M1-7	MOB2155	pL1-R1-KAN resistance	pL1M-F2 pMtNIN::AtNLP2 M1-7	pL1-R3-p35S::DsRed-t35S		pICH41766 EL3
	pMtNIN::MtNIN_M1-7	MOB2156	pL1-R1-KAN resistance	pL1M-F2 pMtNIN::MtNIN M1-7	pL1-R3-p35S::DsRed-t35S		pICH41766 EL3
	Inducible NIN - chimeric proteins
	vector name	Backbone	insert	insert	insert	insert	end-linker
	pLMB KAN MtNIN-GR - 77707	pAGM8031 Level M1	pL1M-F1-KAN resistance - 75056	pL1M-R2 p35s::GFP-MtNIN-GR - 75955	pICH54033 dummy 3	pL1M-F4 pNOS::mCher_tOCS - 77498	pICH 41780 EL4
	pLMB KAN MtNINnt-MtNLP1ct-GR-77708	pAGM8031 Level M1	pL1M-F1-KAN resistance - 75056	pL1M-R2 p35s::GFP-MtNINnt-MtNLP1ct-GR - 77459	pICH54033 dummy 3	pL1M-F4 pNOS::mCher_tOCS - 77498	pICH 41780 EL4
	pLMB KAN MtNINnt-MesNIN1ct-GR-77745	pAGM8031 Level M1	pL1M-F1-KAN resistance - 75056	pL1M-R2 p35s::GFP-NINnt-MesNIN1ct-GR - 77516	pICH54033 dummy 3	pL1M-F4 pNOS::mCher_tOCS - 77498	pICH 41780 EL4
	pLMB KAN MtNINnt-MesNIN2-GR-77746	pAGM8031 Level M1	pL1M-F1-KAN resistance - 75056	pL1M-R2 p35s::GFP-NINnt-MesNIN2ct-GR - 77517	pICH54033 dummy 3	pL1M-F4 pNOS::mCher_tOCS - 77498	pICH 41780 EL4
	pLMB KAN MtNINnt-SlNINct-GR-77747	pAGM8031 Level M1	pL1M-F1-KAN resistance - 75056	pL1M-R2 p35s::GFP-NINnt-SlNINct-GR - 77518	pICH54033 dummy 3	pL1M-F4 pNOS::mCher_tOCS - 77498	pICH 41780 EL4
	pLMB KAN MtNINnt-PanNINct-GR-77748	pAGM8031 Level M1	pL1M-F1-KAN resistance - 75056	pL1M-R2 p35s::GFP-NINnt-PanNINct-GR - 77519	pICH54033 dummy 3	pL1M-F4 pNOS::mCher_tOCS - 77498	pICH 41780 EL4
	pLMB KAN MtNINnt-AtNLP1ct-GR-77984	pAGM8031 Level M1	pL1M-F1-KAN resistance - 75056	pL1M-R2 p35s::GFP-NINnt-AtNLP1ct-GR - 77139	pICH54033 dummy 3	pL1M-F4 pNOS::mCher_tOCS - 77498	pICH 41780 EL4
	pLMB KAN MtNINnt-AtNLP2ct-GR-77985	pAGM8031 Level M1	pL1M-F1-KAN resistance - 75056	pL1M-R2 p35s::GFP-NINnt-AtNLP2ctt-GR - 77138	pICH54033 dummy 3	pL1M-F4 pNOS::mCher_tOCS - 77498	pICH 41780 EL4
	pLMB KAN Empty vector control- 77780	pAGM8031 Level M1	pL1M-F1-KAN resistance - 75056	pL1M-F2-p35s::mCherry_t35s-75905			pICH41744 EL2
	Inducible NIN - Full length proteins
	vector name	Backbone	insert	insert	insert	insert	end-linker
	pLMB KAN p35s::GFP-AtNLP1-GR - 78370	pAGM8031 Level M1	pL1M-F1-KAN resistance - 75056	pL1M-R2 AtNLP1-GR - 78169	pICH54033 dummy 3	pL1M-F4 pNOS::mCher_tOCS - 77498	pICH 41780 EL4
	pLMB KAN p35s::GFP-AtNLP2-GR 78371	pAGM8031 Level M1	pL1M-F1-KAN resistance - 75056	pL1M-R2 AtNLP2-GR - 78170	pICH54033 dummy 3	pL1M-F4 pNOS::mCher_tOCS - 77498	pICH 41780 EL4
	pLMB KAN p35s::GFP-SlNIN-GR 78372	pAGM8031 Level M1	pL1M-F1-KAN resistance - 75056	pL1M-R2 SlNIN-GR - 78171	pICH54033 dummy 3	pL1M-F4 pNOS::mCher_tOCS - 77498	pICH 41780 EL4
	pLMB KAN p35s::GFP-MesNINa-GR 78373	pAGM8031 Level M1	pL1M-F1-KAN resistance - 75056	pL1M-R2 MesNINa-GR - 75953	pICH54033 dummy 3	pL1M-F4 pNOS::mCher_tOCS - 77498	pICH 41780 EL4
	pLMB KAN p35s::GFP-MesNINb-GR 78374	pAGM8031 Level M1	pL1M-F1-KAN resistance - 75056	pL1M-R2 MesNINb-GR - 75954	pICH54033 dummy 3	pL1M-F4 pNOS::mCher_tOCS - 77498	pICH 41780 EL4
	pLMB KAN p35s::GFP-MtNIN-GR 78375	pAGM8031 Level M1	pL1M-F1-KAN resistance - 75056	pL1M-R2 MtNIN-GR - 75955	pICH54033 dummy 3	pL1M-F4 pNOS::mCher_tOCS - 77498	pICH 41780 EL4
	pLMB KAN p35s::GFP-PanNIN-GR 78376	pAGM8031 Level M1	pL1M-F1-KAN resistance - 75056	pL1M-R2 PanNIN-GR - 75956	pICH54033 dummy 3	pL1M-F4 pNOS::mCher_tOCS - 77498	pICH 41780 EL4
	pLMB KAN p35s::GFP-MtNLP1-GR 78377	pAGM8031 Level M1	pL1M-F1-KAN resistance - 75056	pL1M-R2 NLP1-GR - 77523	pICH54033 dummy 3	pL1M-F4 pNOS::mCher_tOCS - 77498	pICH 41780 EL4
	Subcellular localization
	vector name	Backbone	insert	insert	insert	insert	end-linker
	pUB::GFP-MtNIN_tnos	MOB2155	pL1-R1-KAN resistance	pL1M-F2 pUB::GFP-MtNIN_tnos	pL1-R3-p35S::DsRed-t35S - pICH47822		pICH41766 EL3
	pUB::GFP-PanNIN_tnos	MOB2155	pL1-R1-KAN resistance	pL1M-F2 pUB::GFP-PanNIN_tnos	pL1-R3-p35S::DsRed-t35S - pICH47822		pICH41766 EL3
	pUB::GFP-MesNIN2_tnos	MOB2155	pL1-R1-KAN resistance	pL1M-F2 pUB::GFP-MesNIN2_tnos	pL1-R3-p35S::DsRed-t35S - pICH47822		pICH41766 EL3
	pUB::GFP-MesNIN1_tnos	MOB2155	pL1-R1-KAN resistance	pL1M-F2 pUB::GFP-MesNIN1_tnos	pL1-R3-p35S::DsRed-t35S - pICH47822		pICH41766 EL3
	pUB::GFP-AtNLP1_tnos	MOB2155	pL1-R1-KAN resistance	pL1M-F2 pUB::GFP-AtNLP1_tnos	pL1-R3-p35S::DsRed-t35S - pICH47822		pICH41766 EL3
	pUB::GFP-AtNLP2_tnos	MOB2155	pL1-R1-KAN resistance	pL1M-F2 pUB::GFP-AtNLP2_tnos	pL1-R3-p35S::DsRed-t35S - pICH47822		pICH41766 EL3
	pUB::GFP-SlNIN_tnos	MOB2155	pL1-R1-KAN resistance	pL1M-F2 pUB::GFP-SlNIN_tnos	pL1-R3-p35S::DsRed-t35S - pICH47822		pICH41766 EL3
	pUB::GFP-AtNLP2 M1_tnos	MOB2155	pL1-R1-KAN resistance	pL1M-F2 pUB::GFP-AtNLP2 M1_tnos	pL1-R3-p35S::DsRed-t35S - pICH47822		pICH41766 EL3
	pUB::GFP-AtNLP2 M2_tnos	MOB2155	pL1-R1-KAN resistance	pL1M-F2 pUB::GFP-AtNLP2 M2_tnos	pL1-R3-p35S::DsRed-t35S - pICH47822		pICH41766 EL3
	pUB::GFP-AtNLP2 M4_tnos	MOB2155	pL1-R1-KAN resistance	pL1M-F2 pUB::GFP-AtNLP2 M4_tnos	pL1-R3-p35S::DsRed-t35S - pICH47822		pICH41766 EL3
	pUB::GFP-AtNLP2 M5_tnos	MOB2155	pL1-R1-KAN resistance	pL1M-F2 pUB::GFP-AtNLP2 M5_tnos	pL1-R3-p35S::DsRed-t35S - pICH47822		pICH41766 EL3
	pUB::GFP-AtNLP2 M6_tnos	MOB2155	pL1-R1-KAN resistance	pL1M-F2 pUB::GFP-AtNLP2 M6_tnos	pL1-R3-p35S::DsRed-t35S - pICH47822		pICH41766 EL3
	pUB::GFP-AtNLP2 M7_tnos	MOB2155	pL1-R1-KAN resistance	pL1M-F2 pUB::GFP-AtNLP2 M7_tnos	pL1-R3-p35S::DsRed-t35S - pICH47822		pICH41766 EL3
	pUB::GFP-AtNLP2 M3_tnos	MOB2155	pL1-R1-KAN resistance	pL1M-F2 pUB::GFP-AtNLP2 M3_tnos	pL1-R3-p35S::DsRed-t35S - pICH47822		pICH41766 EL3
	pUB::GFP-AtNLP2 M1,5_tnos	MOB2155	pL1-R1-KAN resistance	pL1M-F2 pUB::GFP-AtNLP2 M1,5_tnos	pL1-R3-p35S::DsRed-t35S - pICH47822		pICH41766 EL3
	pUB::GFP-AtNLP2 M2,4_tnos	MOB2155	pL1-R1-KAN resistance	pL1M-F2 pUB::GFP-AtNLP2 M2,4_tnos	pL1-R3-p35S::DsRed-t35S - pICH47822		pICH41766 EL3
	pUB::GFP-AtNLP2 M1,2,5_tnos	MOB2155	pL1-R1-KAN resistance	pL1M-F2 pUB::GFP-AtNLP2 M1,2,5_tnos	pL1-R3-p35S::DsRed-t35S - pICH47822		pICH41766 EL3
	pUB::GFP-AtNLP2 M1,4,5_tnos	MOB2155	pL1-R1-KAN resistance	pL1M-F2 pUB::GFP-AtNLP2 M1,4,5_tnos	pL1-R3-p35S::DsRed-t35S - pICH47822		pICH41766 EL3
	pUB::GFP-AtNLP2 M1,2,4,5_tnos	MOB2155	pL1-R1-KAN resistance	pL1M-F2 pUB::GFP-AtNLP2 M1,2,4,5_tnos	pL1-R3-p35S::DsRed-t35S - pICH47822		pICH41766 EL3
	pUB::GFP-AtNLP2 M1,2,4,5,6_tnos	MOB2155	pL1-R1-KAN resistance	pL1M-F2 pUB::GFP-AtNLP2 M1,2,4,5,6_tnos	pL1-R3-p35S::DsRed-t35S - pICH47822		pICH41766 EL3
	pUB::GFP-AtNLP2 M1,2,4,5,6,7_tnos	MOB2155	pL1-R1-KAN resistance	pL1M-F2 pUB::GFP-AtNLP2 M1,2,4,5,6,7_tnos	pL1-R3-p35S::DsRed-t35S - pICH47822		pICH41766 EL3
	pUB::GFP-AtNLP2 M1-6_tnos	MOB2155	pL1-R1-KAN resistance	pL1M-F2 pUB::GFP-AtNLP2 M1-6_tnos	pL1-R3-p35S::DsRed-t35S - pICH47822		pICH41766 EL3
	pUB::GFP-AtNLP2 M1-7_tnos	MOB2155	pL1-R1-KAN resistance	pL1M-F2 pUB::GFP-AtNLP2 M1-7_tnos	pL1-R3-p35S::DsRed-t35S - pICH47822		pICH41766 EL3
	pUB::GFP-MtNIN M1-7_tnos	MOB2155	pL1-R1-KAN resistance	pL1M-F2 pUB::GFP-MtNIN_M1-7_tnos	pL1-R3-p35S::DsRed-t35S - pICH47822		pICH41766 EL3
