# Supplementary material for: Ancestral functionality and symbiotic refinement of NIN in root nodule symbiosis
Source: Nat Commun. 2026 Apr 6;17:4907. doi: 10.1038/s41467-026-71330-1 (PMC13230612; doi:10.1038/s41467-026-71330-1)
Supplement: Supplementary file 6 — Supplementary Data 4 [file 41467_2026_71330_MOESM6_ESM.xlsx]

## Sheet: Sequence information
Supplementary Data 4. Protein sequences used for analysis
please note this file contains multiple tabs
Species		Gene name	orthogroup	Gene ID	protein sequence
Aquilegia coerulea	Ranunculales	AcNLP1	NLP1	Aqcoe6G176900	MEEGSYPQNTTLGNLSNTTMDYDLMDDLLLEGCWLEAGRSNFLQSDPSTSTALYSPSSFFWPGTEIDYRFPNLNQVEENTQQVKERSIIPEDQSSIELHTENPIEPHFINPNANVIAKISRQSEYYLPEEFSELSRKWWIGPRDNLGSFPSVRERLFQALRCIKKSLGKEDVLIQIWVPVKSGHKQVLTTSDQPYELDPKCQRLASYRNVSMGYQFPAEENSNESVGLPGRVFLQKVPEWTPDVRYFSRDEYPRIGYAHEYDVRGTIAVPIFERGNRSCLGVLEVVMTTQKINYNSELEHVCQALEAVDLRSSDVSVRPSEKACCKSSYQTALPEIAEVLKAVCETHRLPLAQIWVPCIQQGKGGCRHSDDNYALCISTIDSACCVTDSLHEFHEACSA…
Alnus glutinosa	NFC - Fagales	AgNIN	NIN	Alngl424567S27630.1, XM_062320631.1	MEIERKLMNMEYGTASFTAPNSATYGNFSPTDHTAAMEMDFMDELLLEGCWLETTRALNDPSPYYLPTLDSNINHHQQIYQEDQTVGVFPESETIIVEGTELGRRWWIGPRANPGPSSSVKERLMLAVGYLRECTKNMNVLLQLWVPVRRGGSRYFLTSQDQPYYRNVCRAYQFAVEEDMEESGGLPGRVFMGKLPDQWTPPDVRFFKRDEYPRINYAQQYDVRGSLALPVFERGSGTCLGVVEIVTTTQKINYRPELEHVCQALEAVDLRSSQYFSPPGIKACHDELYPAALAEIIEVLATVCKTHRLPLALTWAPCYQQGKGGCRQYSDENYAQCLSIVDTACFVADVDVLGFHEACSEHHLFRGQGTVGTAFTTAKPCFASDITAFSKTEYPLSHH…
Alnus glutinosa	NFC - Fagales	AgNLP1	NLP1	Alngl764S35691	MEDGVLPPVTMLDTLLDTATDFDFMDELFSDGCWLETTDGSEFLNQIPSSSGALLDPLLLWPALETNGSLSASPSQKGNQDETRRPSPDESQERSLVNATSLGQNTITLAGCRSVSENNVIEGSEPGTRLWIAPRGNPGSTSSVTERFIKAIGYIREVTIDKDVLIQIWVPVYKGGRRILTTINQPFSIGSSCPSIARYREISESFVFSAEKDSKYLVGLPGRVYLDKVPEWTPDVRFFRSDEYPRVNHAQQYDICGTLALPIFEQGSRTCLGVIEVVMTKRHIKYHPELESVCKALEAVDLRSTDALSTEHVKQASDKIYQAALPEILEVLRSACETHRLPLAQTWVPCIQQGKEGCRHSDDNYLDCVSTVDHACIVADHNMQGFHEACSEHHLLRGQ…
Amaranthus hypochondriacus	Caryophyllales	AhNIN1	NIN	AH000732	MDQLLDEGCWLQQTSDKSNILQSSLGLGLGPGQIQGQGQDQGSEPSTSHSLNLCYPPYTLFPSCSIKDRLALGSFPGRVFLGKAPEWTPDVRLFREEEYPRSVYAFKYDTVHLRSSEIFNTPQQAEKVCYEVVQFEIQNVVRTVCDTFDLPLAQTWAPCSQQRKGGCWHSDNNATCVSIIESACYVRDQRVEEFHKACTDHHLLKKRGGIVGKAFETNQPCYATDVTEFSKVEYPLSPLRKDVWAEKGLAFHARIWQTVATVIHQNCRFLQSVTGQDVGEQAKETSWVSQMIHPKNKGKEVVVSVEFGKVEPSKGFEVTNWSENEPSLQLGQALSDEDLYCDNSESKGVSGSCLSSVGRLPVGCRKSGEKRRTKTQKTISLDVLRQYFSGSLKDAAKSI…
Amaranthus hypochondriacus	Caryophyllales	AhNIN2	NIN	AH002375	MDDGSFTPNNPAVFGNIYNDLMDQLLDEGCWLQTTDGSNLLQSGQGSGQGLGPGQGPGSVPSISRGLSLSYPYYPLFPSLEPNSSSLTAPPHLSSYQKWIPKAEHQTPDSEKQDPENPQTTTTQVQNRCWDGNELNRILWIAPKANSDSSSPVKDRLVKAIYNLKEMNKHRDVLIQLWVPIRKGVHSFLTTVEQPYFYQDSSQRLQNFRDVSEKYEFLADEDTKQALGLPGRVFLGKAPEWTPDVRLFRHDEYPRINYARKYDVRGSIALPVFEKGSGDSLGVVEIIMTTDDFDYRPEVESVCKALETFHLRSSGTLNMAQEKAGKGSNEAVHPEILNVVRTVCDTFDLPLAQTWAPCTQQRKAGCWHSENNSNCISVIESACYVRDQGVQDFHKACSH…
Amaranthus hypochondriacus	Amaranthaceae	AhNLP1	NLP1	AH023735	MDDAVFHSNIALGAPLDSSMELDYMDELLLEGCWLEAVDGFNFFHQNPSNTSSAFLDSSYLWPMLEVGNEKSSINPSQRNAQQVRETSELGDNSALVSISNGPNSGTMDTDTSQFEGSELNKLLWIKPKVNTTVATVMERLIKALRFIQESANGKDLLVQIWVPVNRGGTKILTTVDQPFSVNSSSQQLASYRNISTSYEFAAEEDSGVSVGLPGRVFLGKVPEWTPDVRFFRVDEYPRVPYAQQCDVRGTLALPVFEQGSRNCLGVLEVVMTTQKINYRPELESVCRALEAVDLRSCSEIPGPQKSKEVCSSYQVALPEIQEVIKTACNSHGLPLAQTWVSCIQQGKEGCRHSDENLSNCVSTVDSACFVANPCMQDFHEACSEHHLFKGQGVAGKAF…
Arachis ipaensis	NFC - Fabales	AiNIN	NIN	Araip.38X68.1, LOC107633985	MEYGGIVHNENGGFGSLSESAVEAEVDLVDELLVEGCWVETTSAGGCYNWMHNPSDAVVAPQPQYLEMLQLQLQEESSSSSSDQESLVGKRWWIGPTRPGPSSSSSSSSSSSVKERLVVAVGYLKDYTKNNNLLIQIWVPPRRSPLPLPLPLPLDVLAFPNPSPNPNPNLCVRFLRSHEYSHHYQAQQHYDLRGSIALPVFERGTATCLGVLDILITNHLNLTNNYRPQLDNVCNALEAVDFRSSHQNLNANFIPPAIKVYEELYQAALNEIVEVLTSVCKTQNLPLGLTWAPCIQQGKCGCGHSSAMCVSTVDTACYVGDLEMLGFQEACSEYHLFKGQGIVGTAFTSAKPCFAIDITAFSRAEYPLSHLANIFGLHAAVAIPLRSLYTGSADFVLEF…
Arachis ipaensis	NFC - Fabales	AiNLP1	NLP1	araip.Araip.GND3E.1	MDFDYINELFVDGCWLAASSSSAAAAADGSADFYVSSPSFSNPIFDPFSWPSLDTEQIESQEREQEHEQQQEQPPFSHDLVVAANNCSQNQQQQYHHYENQSVENNNPNPNNPSEFFRRWWIAPSSNPGPGSYVVEKLLKALMCIKDVNRNKDMLIQIWIPVINRGGTQILRTNGLPFSLESSSVNLAKYREISEVYQFSAEEDSKELVPGLPGRVYKEKVPEWTPDVRFFRSYEYPRVDHAQVYDVRGSLALPIFEQGSKNCLGVVEVVMTQQKINYRPELESVCQALEAVNLTSSKLPTIQNVKRTSCEKSYETALPEIQEVLRSACEIHKLPLAQTWIPCIKQGKEGCRHSEDNYPHCISPVEHACYVGDPSIQVFHEACSEHHLLKGQGVAGGAF…
Anacardium occidentale	Malvids	AoNIN	NIN	Anaoc.0003s1239.1	MDDGISPNSMFGAFVETAMDLDFMDELLEGCWLETTDALNFLQPSPLSYGAVNDPPLVLLDSESNAGLNINLHPHQQVYQQQAERKFSGNSSLVFPKIEVLQENESQNPAGFETTTSVQYQNFPVEGPESGISLWTAPSVRSGPSSSVKDRLFQAICCLKEYVKDSNVLVQIWVPVRTEGGHVLTTVGQPYSLDPNCESLASYRNISETYQFAADEDSKELVGLPGRVFLQKLPEYTPDVRFFRSDEYPQVDYAEKCGVRGCLALPVFERGSRTCLGVVEIITTSQKTSYRLDLENVCQALEAVNLGSSPNISMPCAKAHGKSYHARLPEISEVLTSVCQRHSFPVALTWVSCDSEGNGGCLQSNENYAHCFFTVDSACFVASEKLSGFRDACSEHQLL…
Anacardium occidentale	Malvids	AoNLP1	NLP1	Anaoc.0009s0165.1	MEDSLFSPGTTLGAPLDSAMDLDYMDELLSEGCWLETIDGSEFPHSSPSFSTSFFDSSFPFPALETINGNTISSTSESALGNQEEKQKLFLLGNSPMIEPQGRTPLNTRSLSQSIVTVDGSLRELENNITEGSEISRRSWIGPMANPGPSTTVMKRLIWALGRIKDFASHNDVLLQLWMPVNRANRRVLTTYEQPFQLGRNCQRLAKYRDISVDYIFSADDTNDVVGLPGRVFLGKVPEWTPDVQFFLSDEYLRVGHAQQYDVHGTLAVPVFEQGSRTCLGVIEVVMTTRKITYRSELENVCKALEAVNLRSSEALSVQNIKACGISYQAALPEIQEVLRCAGETHRLPLAQTWVPCIQQGKGSCWHSNGNIHHVSTVDHVYHVADPDMKVFHEACSEH…
Apostasia shenzhenica	Monocots	AsNLP1	Monocot NLP1	Ash005755	MEDNEPAAPPPVSLSELDLMDEFILSRGWVGSPDCSILLGASSSPTSPFGSSGFFPAIDISNSGSNPVIRNDHTQEEGAERSVLHLNPSQDDTQANVSDGKEAHDLNTERWLIQPMIPVASLKERFAHALNHIKETLTNENVLLQIWVPVKIGERYFLSTVGQPFSLDQNCPNLINYRTVSMNYCFSAEENSSEAAGFPGRVFLGRIPEWTPDVRYFTSYEFPRVDHAQRCNVHSTIAFPIFQANNPSCLGVLEVVSMMQKINYHCDLENICNALQAVDLRSCSVFSVPGEKANFNGHTATLLEIFEIIRAVCETHKLPLAQTWIPCIQHGKKGCRHSEENYKNCISTVDEACYVKDSSIQGFHEACSEYHLFKGQGVVGKAFTTNQPCFSADITAFSK…
Agave tequilana	Monocots	AteNLP1	Monocot NLP1	AgateH2.04G56700	MEDDADPPLPETSMDRALSDSAVDFNLMDELLSGDCWLETLNYSDLFNQNTTSTSTCPFSCSPIFSLLENNQETEETTVETSELETTMSLSQLIRPRGPVVPLKDRLNHALRLIKESQRGSDVLVQMWVPVQKDGRHFLTTSYQPFWHDSSSQSLVNYRLASTSFQFSAEENSDEIVGLPGRVFLGKVPEWTPDVRYFSSNEYPRVGHALRYNVSGTIALPVFERGSRSCLGVVELVMTTQKINYSSDLENICNALQAVDLRSSDIVSVPRVKVSNHSYQAALPEIREVLKVVCETHSLPLAQIWITCIQQGKQGSRHSNENYKECVSTVDAACYVNDLSMLGFHEACSEHHLFRGQGVAGKAFTTNQPCFSSDVTSFFKTEYPLSHHAKLFNLRAAVA…
Arabidopsis thaliana	Malvids	AtNLP1	NIN	AT2G17150	MEDDGGSDGGEGNGGFSPNSSFGAFADTAMDLDFMDELLFDGCWLETTDSKSLKQTEQSPSASTAMNDNSPFLCFGENPSQDNFSNEETERMFPQAEKFLLEEAEVGKSWWIAPSASEGPSSSVKERLLQAISGLNEAVQDKDFLVQIWVPIQQEGKSFLTTWAQPHLFNQEYSSLAEYRHVSETYNFPADEGMKDFVGLPGRVFLQKFPEWTPDVRFFRRDEYPRIKEAQKCDVRGSLALPVFERGSGTCLGVVEIVTTTQKMNYRQELEKMCKALEAVDLRSSSNLNTPSSEFLQVYSDFYCAALPEIKDFLATICRSYDFPLALSWAPCARQGKVGSRHSDENFSECVSTIDSACSVPDEQSKSFWEACSEHHLLQGEGIVGKAFEATKLFFVPEV…
Arabidopsis thaliana	Malvids	AtNLP2	NIN	AT4G35270	MEGGRGGGDGNFLPNSNFGVFSDSAMDMDFMDELLFDGCWLETTDGKSLKQTMGQQVSDSTTMNDNNNNSYLYGYQYAENLSQDHISNEETGRKFPPIPPGFLKIEDLSNQVPFDQSAVMSSAQAEKFLLEESEGGRRYWIAPRTSQGPSSSVKERLVQAIEGLNEEVQDKDFLIQIWLPIQQEGKNFLTTSEQPHFFNPKYSSLKRYRDVSVAYNFLADEDSKESVGLPGRVFLKKLPEWTPDVRFFRSEEYPRIKEAEQCDVRGSLALPVFERGSGTCLGVVEIVTTTQKMNYRPELDNICKALESVNLRSSRSLNPPSREFLQVYNEFYYAALPEVSEFLTLVCRVYDLPLALTWAPCARQGKVGSRHSDENFSECVSTVDDACIVPDHQSRHFLE…
Arabidopsis thaliana	Malvids	AtNLP3	NIN	AT4G38340	MVGPFKKILHAHNQRFPPSSSSSLDPVVDDSSRKQTRIILSYLLHLSLSLHITYSLCLLHFFFGSSNPFSPMEESNNSAVVDFPDNFMDQLLWEECWEEEATQHDQALSSPSGLKERVACAMGHLQEVMGERELLIQLWVPVETRSGRVLSTEEQPYSINTFSQSQSLALYRDASAGYSFAAEVGSEQLVGLPGRVFLRRMPEWTPDVRFFRKEEYPRIGYARRYQVRATLALPLFQGTSGNCVAVMEMVTTHRNLEYASQLSTICHALEAFDLRTSQTSIVPASLKVTSSSSSSSRTEVASILQGICSSHGLPLAVTWGHQDSSSCLSALISASYAADHGSRCFLAACSEHHLLGGEGIAGRAFATKKQCFATDVAIFSKWSYPLSHYAKMFDLHAAL…
Arabidopsis thaliana	Malvids	AtNLP4	NLP1	AT1G20640	MEDSFLQSENVVMDADFMDGLLLDGCWLETTDGSEFLNIAPSTSSVSPFDPTSFMWSPTQDTSALCTSGVVSQMYGQDCVERSSLDEFQWNKRWWIGPGGGGSSVTERLVQAVEHIKDYTTARGSLIQLWVPVNRGGKRVLTTKEQPFSHDPLCQRLANYREISVNYHFSAEQDDSKALAGLPGRVFLGKLPEWTPDVRFFKSEEYPRVHHAQDCDVRGTLAIPVFEQGSKICLGVIEVVMTTEMVKLRPELESICRALQAVDLRSTELPIPPSLKGCDLSYKAALPEIRNLLRCACETHKLPLAQTWVSCQQQNKSGCRHNDENYIHCVSTIDDACYVGDPTVREFHEACSEHHLLKGQGVAGQAFLTNGPCFSSDVSNYKKSEYPLSHHANMYGLHG…
Arabidopsis thaliana	Malvids	AtNLP5	NLP1	AT1G76350	MENNSLPMDPAMDSSFMDGLLLEGCWLETTDASEFLNFSPSTSVAPFDPSSFMWSPTQDTSNSLSQMYGQDCPERSSLEDQNQGRDLSTFNRRWWIGPSGHHGFSVMERLVQAVTHIKDFTSERGSLIQLWVPVDRGGKRVLTTKEQPFSHDPMCQRLAHYREISENYQFSTEQEDSDSSSRDLVGLPGRVFLGKVPEWTPDVRFFKNEEYPRVQHAQDCDVRGTLAIPVFEQGSQICLGVIEVVMTTQMVKLSPDLESICRALQAVDLRSTEIPIPPSLKGPDFSYQAALPEIRNLLRCACETHKLPLAQTWVSCLKQSKTGCRHNDENYIHCVSTIDDACYVGDPTVREFHEACSEHHLLKGQGVVGEAFLTNGPCFSSDVSSYKKSEYPLSHHATM…
Arabidopsis thaliana	Malvids	AtNLP7	NLP4	AT4G24020	MCEPDDNSARNGVTTQPSRSRELLMDVDDLDLDGSWPLDQIPYLSSSNRMISPIFVSSSSEQPCSPLWAFSDGGGNGFHHATSGGDDEKISSVSGVPSFRLAEYPLFLPYSSPSAAENTTEKHNSFQFPSPLMSLVPPENTDNYCVIKERMTQALRYFKESTEQHVLAQVWAPVRKNGRDLLTTLGQPFVLNPNGNGLNQYRMISLTYMFSVDSESDVELGLPGRVFRQKLPEWTPNVQYYSSKEFSRLDHALHYNVRGTLALPVFNPSGQSCIGVVELIMTSEKIHYAPEVDKVCKALEAVNLKSSEILDHQTTQICNESRQNALAEILEVLTVVCETHNLPLAQTWVPCQHGSVLANGGGLKKNCTSFDGSCMGQICMSTTDMACYVVDAHVWGFRD…
Bretschneidera sinensis	Malvids	BsNIN1	NIN	CM030780.1	MEGGGFSPNPNFGTFSETAMDFDFMDELLFEGCWLEATDGINFMQPGPSISDATIDPPQYLSFSDSKTGHFGVNPHHPFSQEETEGNFLLSPGYPKIEEVVEKTQSQNQAKDFETAASSVQCENFLVEGTELGRRWWIGPRSNPGPSLSVKDRLVQAIGYIKECMKDRDFLIQIWVPVKREGKNVLTTEEQPYSFNPNYMSLARYRDVSKTYNFPAEEDSKESVGLPGRVFLGKLPEWTPDVRFFRSDEYPRISYAEKYNVCGSLALPVFERGSGTCLGVVEIVTTTQTINYRPELENVCKALEVSNELYQAALPEIAEVLETVCKSHRLPLALTWAPCVQQGKGGCRHSDENYSHCVSTVDSACFVTDEEIWGFHGACSEHHLLQGQGIVGRAFTTNK…
Bretschneidera sinensis	Malvids	BsNIN2	NIN	CM030783.1	MGFNNCCGYNSMLVAGFVRCKFEEKLDMEGGGFTPYSNFGTFSETAMDIDFMDELLFEGCWLEATDGINFMLPGPSISGASNDPAQYLSFSESKSAHFGVSTHHQFSQEETEGSFLQPPGYPKIEELVEKIPSPNQARDFETAASSVQSESFLVEGTELGRRWWIGPRLNPGSSLSVKDRLVQAIGYFKEYMKDRDFLIQIWVPVKREGKNVLTTEQQPYSFNPNYTSLARYRDISETYNFPAEEDSEESVGLPGRVFLEKLPEWTPDVRFFRRDEYLRISHAEKYNVCGSLALPVFERGSGTCLGVVEIVTTTQTINYRLEIENIRKALEAVDLRSSHNLSSQSIEVPNELYQAALPEITEVLETVCKSHRLPLALTWAPCVQQVKGGCRHSDENYSR…
Bretschneidera sinensis	Malvids	BsNLP1	NLP1	CM030781.1	MEDGVFPPSTILSTPLDSAMDFDYMDELLLDGCWLETTDGSEFLNPSPSTSRALFDPSFIWPTLETNNGIWSTNQSQMSNQEERQVSLLPGNSHVNETQGRISVNPQYLSQSMVNGSQSRSYRDEVSHLSRRWWIGPSANPCPGTSVTERLFHALEYIKEFTRDKDLLIQLWVPVNRGGRRVLITNDQPFTLDRNCLRLANYREISVNYQFSAEDDSKDLVGLPGRVFLGKVPEWTPDVRFFRSEEYQRVNHAQKFDVRGTLALPVFEQGSKTCLGVIEVVMTTQMVKYHPELESVCKALEAVNLRCSEVPSIQNVKACDNSYQAALPEIQEVLKCASETHRLPLVQTWVPCAQQGKGGFWHSNENYVRCVSTVDDACYVADPSIRGFHEACSEHHLLK…
Beta vulgaris	Caryophyllales	BvNIN	NIN	Bevul.9G121100	MDDGSFTPSNNPPVFGNLDYDLMDQLLNEGCWLQTADGSNLLQLSQGPGQGQGQGEGEGQGQGSSPPTSRGLSYPSFPFLGSDPNSSSLTSTPQPSKWSPKTEHGIDSENQENNMLAKRSFSWDSNELNKMLWIAPKANSGLSTSVKDRLMTAIYHLRELNRERDVLIQIWVPIKKGLKSFLTTVEQPHFYQPSSTRLLHYRDVSEKYEFLADEDTKQALGLPGRVFLGKAPEWTPDVRFFRQEEYPRSVFAHKYDVRGSIALPVFEKGSALSLGVVEIIMTTDKFDYRPEVESVCKALETVHLRSSDILDTPQEQVVKGSYEAVQPEILTVVRTVCDTLDLPLAQTWAPCSQQGKGGCWHSDNNTHCVSIIDSACYVRDQRVMDFHKACSDHHLLKSQ…
Beta vulgaris	Caryophyllales	BvNLP1	NLP1	Bevul.1G041700	MDDAAFHSSVAFGVPSNSAMELDYMDELLLEGCWLESVDGSNFFHQSPSTSGAFFDSSYLWPMLEVTNEKSSMNMSQKCGQQVRETSELAENPVQVDTQLGNRVSMSNGQSLVTIATDSDQFDKFCAEGSELNKLLWFKPKPASTVMERLLKALNYIKDSAKGNDLLVQIWVPVSRGGTRILTTVDQPFSVNSSGSQLANYRNISMNYEFAAEENAAVSVGLPGRVFLGQVPEWTPDVRFFRIDEYPRVPYAQQCDVRGSLALPVFDQGSRNCLGVLEVVMTTQKVNYRPELESVCRALEAVDLRSCSEIPGPQKTKECCSSYQAALPEVLEVIKSACSSHGLPLAQTWVPCIQQGKEGCRHSDENVSRCVSTVDSACFIANPYMQEFYEACSEHHLFR…
Cicer arietinum	NFC - Fabales	CaNIN	NIN	cicar.CDCFrontier.gnm1.ann1.Ca_09832	MEYGGGLVEDCGGFGTMVGGETDMIEELLVEGCWVEASENNLMMMHHDDHMSSSTTPQPHYIPMGDNDEESGNFVVGKRWWIGPQANPGPSTSVKERLVLAVGYLKEYTKNSNSNSTSNSNSNSNSNSNVLIQIWVPLRRRSGLFHNQYHNPNPVHESLPISVPNSNVQVRFFRSHEYPRVQAHHGSLLALPVFERGTATCLGVIEFLIANQNLINYRPQLDHLSNALEAVDFTSNQNMIPPAVKVFEELYEAAVNEIVQVLASVCKTHNLPLALTWAPCIQQEGGGRGKGGCSNSNGNSNSNSNGSNNNMMMSCVSTVDSACYIGDVDVLGFQEACSEYHLYNGQGIVGTAFTTTKPCFAIDITAFSKAEYPLAHHANMFGLHAAVAIPLRSVYTGSA…
Citrus clementina	Malvids	CcNIN	NIN	Ciclev10027765m	MDDGNFTPNPSFGDFPGTAMDLDFMDELLFDGCWLETTDALDFLQPGPSSSGPADDTSQYLPYSEGTTGHLSMNVNPQQQVYQEETKNKFTENPSLVYPKIEEIQDTRTQDHQGFDPATSSGQSGSFLAQGNELGRRWWIGPRENTGHSSSVKDRLMQAIIYLKDYIKDGKALVQIWVPINSGGKQLLTTDDQPYSLDPNSKSLESYRNVSTTYHFAADEDSKEFVGLPGRVFREQSPEWTPDVLFFRSEEYPRVNHAQQYDVHGSLALPVFERGSGACLGVVEVVTTSRKINYRLDLENVCKALEAVDLRSSGNFSTSCVKARNELYHAAMPEIAEVLRSVCKTHKLPLALTWAPCVQGRKVECQQSDENFPHCFLTVDSACFVANENLSGFFVACSE…
Citrus clementina	Malvids	CcNLP1	NLP1	, Ciclev10000187m, Ciclev10000188m	MEDTVFLPGTMRGASLDSAMDLDYMNELLAEGCWLETIDGSEFPHPSPSTSTALFDSSFVWPASEITNGDTGRNPSQQGKQDDMQQSFFLQTSSMNDPQQNGPLSTPSLSQGMVNVDEDDGQLDDNIAEGSELSKRRWIGPRANLGPATSVIQRLGWAVGYIKDFSINKDVLIQLWVPVIRAGRQVLTTYDQPFSLDLKCQRLANYRAISIKYYFSAEEDSKDVAGLPGRVFLGKAPEWTPDVQFFRSDEYPRVDHAQQYDVRGTLAVPVFEQGSRTCLGVIEVVMMTQKLKYRSELESVCKALEAVDLRSSEVPSTKNMKAWNTSYQAALPEIREVLRCACETHRLPLAQTWVSCIQQGKVGCWHSDKNNNHCVSTVDDACYIADPDMWGFQEACSEH…
Chamaecrista fasciculata	NFC - Fabales	CfNIN	NIN	Chafa4076S22354, ChfasH2.4G127200	MEEYDGAFESLSESAASVSSEVSLVMDFIDDLLVHGCWLETSSYINNNFNNSNNNHLLPFTNCIIPSSSSSSSFTTTSHYYPNNNYLQHYCFWTSSDNSSSSSTTSSEIYHHQHHQQQQLESFVLENITTSNTNTNNDELLVGKRWWIGPKANPGPSSSVKERLVLAVGCLKELYYTTTNNNNNNNNTANKNNFMIQIWVPPHHHEDYYRKLHHHNDYYGGGGVVRFFRSHEYPYANYLVNGSQQYYDNVRGGPCLALPMFERGSGTCLGVVEILLTHHHANHHNNNNINNINSNLSHNLQAVDFRSCQNFIPPPMKVFDEWYQAALNEIVDVLSTVCKTHNLPLALTWAPCVQQNKTGCPHNTNNNNNNNTSSSDDQIHQNNNNYMWCVSTVDSACYI…
Chamaecrista fasciculata	NFC - Fabales	CfNIN2	NIN	Chafa2145S18426, ChfasH2.1G215000	MHHRTPKPNTNSLEQHKDWEMQHQQEEYMYGGGEVVENCGYGRLCEAIPEAALIDELLVQGCWVEASGVISHHVNQQQYMSHQNNSQKKWWIGPIPSSSVKERLLVAVAYLRHYYYYTNISNIQIWVPPSPTNLHPHYAYDDHEANTEDVTSVFLPKLLQQYYWITPINNVRFFRTHHCYPHSINYKDDGGAASLPVFQRGSGACLGVLQILMDHQSNNINYPPQPQLLPPCNHAVELKSGHQNLIPPAATNNKVTNWEVERGAIIEEIIEILRSVWKTHNLALVLTWGPCIQQGKSGCSSEECVSTVDCACLVGDVDIVGFQEACSEWHLLGRQGIVGTALTTTKPCFATDISGFSRAEYPLALHATMFGLHAALAIPLYFRTNTATADFVLEFFLPK…
Chamaecrista fasciculata	NFC - Fabales	CfNLP1	NLP1	Chafa97S13327	MSIDGVVSSGTLLERPSDSSMDFTYMDELFLDGCWLETTTDASGFLLQSPSSCNPHLDHSFSWPALEVEERQSPLFNEFQETQERINNNNTGEVCNQSENHSDENSEVVTTRWWIGPMANLNPQLSVLERLIKALVYIRDFNKDKDMLIQIWVPINNKAGRKILTTSDLPFSLETRCPNLAKYREISEKYQFSAEEDCKVLVAGLPGRVFIDKVPEWTPDVRFFRSDEYPRVDHAQEYDVRGTLALPVFERGSRTCLGVIEVVMTTQKIKYFSELESVCKALEAVDLRSSKLSSMQNLKACNNSYEAALPEIQQILRSACEMHKLPLAQTWVPCIQQGKEGCRHSDDNYLHCISPVEHACYVGDPCVRGFHEACCEHHLLKGQGVAGGAFMTNQPCFST…
Chamaecrista fasciculata	NFC - Fabales	CfNLP2	NLP1	Chafa95053S28562	MEDGVTKPAVTTTPEPPPEPSSMDFDDVNELFFDGCWLETATTGSDFLLNTLSSSNPLFDSSSSWPAMDSNGGFSRQKEYSKEDIMKQSQSENNSVEGGEELEEVRRWWVGPRASPGPASSVMERLIRALVYIKEQNKHKEDALIQIWVPVNKEGRRILRTTDLPFSLETKSPNLAKYREISEKYEFSGEQGMASGLPGRVYVGKVPEWTPDVRFFTSDEYPRVQYAQNYDVRGSLALPVFEQGSTTCLGVIELVMTNHHIKYRPQLETLCKALQAVDLRSSNISSMQNVKLQGLGCNKSYEGVIPEIQEVLRSACDMHKLPLAQAWVPCLQQGKEGCRHSDDNYLHCISPVEHACCVGDSSVQGFHEACCEHHLFKGEGIAGQAFLTNQPCLSTDVTS…
Cephalotus follicularis	Oxalidales	CfoNIN	NIN	GAV60132.1	MEDGAFTGSAVDLDFMEELFSEGCWLETTDAFNFLQPNSSTSGAPSDPMQFMPPLQSGTSHFILNPIQQEETGKGLSEDPPLVSPQIEELVKADTQNQNNARTTISSGQSEAFLIDDTEVNRRWWIGPNDYPGPSSSVKDRLMQVIGYLKNLTKDRNVLIQIWVPIKKEGKHVLTTKDQPYSLDLNCKDLESYRSVSNSYHFAAEVDSKDLYGLPGRVFVGKLPEWTPDVRFFRSEEYPRVYYAQQYNVCGSLALPVFERGSGTCLGVIEIVTTTQNIDYRPDLESVCKALEAVDLQSTQDFSHPSSKACNDLYQAAVPELLEILGYVCKTHRLPLALTWAPCSAHGEGGGWHSDENYAYCVSTVDSACFVADQELLGFHVACSEHHLFRGRGIVGRAF…
Casuarina glauca	NFC - Fagales	CgNIN	NIN	Casgl993S23747; AHI17473	MEIERKLNMDYGAFASNSTTYGNLTDTAMEMDFMDELLFEGCWLETTSGSNHLPSGPLTSRALNDPSHYLPLLDSNSSGHLNISHHQQIFQEETEGTFPESEGILVEGTELGRRLWIAPRANPSPSTSVKERLMLAIGYLRECTKNMNVLIQIWVPIRRGGSYFLTTQDQPYYFGANCKNLANYRNVSKAYQFAVEEDMEESAGLPGRVFLGKLPEWTPDVRFFKKDEYPRINYAQQYDVRGSLALPVFERGSGTCLGVVEIVTNTQKINYRPELENVCQALESVDLRSSQLLSPPGVKACDELYQAALAEIIEVLATVCKAHRLPLALTWAPCYQQGKGGCRHSDENYALCVSTVDAACFVADLDVLGFHEACSEYHLFRGQGTVGTAFTTSKPCFAT…
Casuarina glauca	NFC - Fagales	CgNLP1	NLP1	Casgl109S07006 Casuarina_glauca	MLGALPDTAMDLDFMDEIFLDGCWLETTDGSQFLHQIPATSGALLDPSLVWSALEANGNGSESLSQEYNQVEAQRQSPDESQERSLVNAPSRGQNPIFSLAGYSMSEKNVTEGSELGTRWWIAPRGNPGSTSSVTERLMKAIGYIREFTRDRDVLIQLWLPVNREGRRILTTSNQPFLLGSNCPRMARYRDISGNFVFSAEKDSKELVGLPGRVFLDKVPEWTPDVRFFRSDEYPRVNHAQEYAICGTLALPIFEKGSSTCLGVIEVVMTKRHIKYRSEVESVRKALEAVDLRSTDALSTDHVKAFNKAYQTALPEILEVLKSACKTHRLPLAQTWVPCIQQGKEGCRHSDENYLDCVSTVDHACIVADPNMQGFHEACSEHHLLKGQGIVGRAFRTNQ…
Chamaecrista mimosoides	NFC - Fabales	CmNIN1	NIN		MQQQEEEEYIYGGGEVVVENCGYGRLWEAIIPSEAEAESIDELLVQGCWVEASGGTGIFHHVNQQQHIMSNNSQKRWWIGPIPCSSVKERLLVAVAYLKHYYCTNISDIQIWVPPTPTNHYAYSAAADDHDENTEDVTSIFLPKLVQQYWTTPIHVRFFTSTHHYYYPHNDDGAAASLPVFQRGSGACLGVLQILMDHQSNPQPQLLPPCNHAVEFKSGHQNLIPPAATKVTNWRGAIIEEIIEILRSVWKTHNLPLVLTWAPCIQQGKGGCSSEECVSTVDCACLVGDIDIVGFQEACSECHLSGRQGIVGTALTTTKPCFATDITAFTRAEYPLALHATMFGLHAALAIPLYLRNNTARADFVLEFFLPKECREREREMVKSLCMVVHQAACGSNLH…
Chamaecrista mimosoides	NFC - Fabales	CmNIN2	NIN		MEEYDGAFESLSESAASVSSEVSLVMDFMDDLLVQGCWLETSSYMNNNNFNNSNNNHLPFTNCIIPSSSSSSSSFTTTTTTSHYPNNYLQHYCFWTSSDNSSSSSSTSSEIYHHHQHHQQQQAILESFVLENITTSNNNNDELLVGKRWWIGPKANPGPSSSVKERLVLAVGCLKELYYTNNNNNNTAKNNVMIQIWVPPPPHHHHEDYYRKLHHHHHIHHQHDYYGGGGGGVVRFFRTHEYPYANYLVNGSQQYYDNVRGGPCLALPMFERGSGTCLGVVEILLNHHHANHHNNNINNINSNLSHNLQAVDFRSCQNFIPPPMKVFDEWYQAALNEIVDVVSSVCKTHNLPLALTWAPCVQQNKTGCPHNTNNNNNNNTSSDDQIQNNNNYTWCVSTV…
Chenopodium quinoa	Caryophyllales	CqNIN1	NIN	AUR62012917	MDDGSFNPTNNPPVFGNIDYDLMEQLLDDGCCPSTSRGLSYPSSFSFPSLEPVSSSLTSPGNQLSSYREKWSPKEEQAVDSENQDDSAITPAAAVLNQSRSFSWEGNELNRILWIGPKANSGASTSVRERLMRAVTSLRDLNRNRDVLIQIWVPIKKGLKSFLTTVEQPYFHQPSSTRLLHYRDVSEKYEFLADEDTKQAHGLPGRVFLGKVPEWTPDVRYFRTEEYPRQVYARQFDVRGSIALPVFEKGSGDSLGVVEIIMTTDKFDYRPEIESVCKALETVHLRSSEILDTPPEQSGKRTYDAVEPEILTVVRAVCDSLDLPLAQTWAPCSQQGKGGCWHSENNVNCVSIIDSACYVRDQRVMDFHKACSDHHLLRSQGGIVGKAFDTNQPCYATDI…
Chenopodium quinoa	Caryophyllales	CqNIN2	NIN	AUR62027125	MDDGSFNPTNNPPVFGNIDYDLMEQLLDDGCWLQTADGSNLLQSGTSSGQGQGPISPSTSRGLSYPSSFSFPSLEPVSSSLTSPGNQRSSYREKWSPKAEQAVDSENQDDSAITPPAAAAVLNQARSFSWEGNELNRILWIGPKANSGPSSSVRERLMRAVSSWRDLNRNRDVLIQIWVPIKKGLKSFLTTVEQPYFHQPSSIRLLHYRDVSEKYEFLADEDTKQAHGLPGRVFLGKAPEWTPDVRYFRTEEYPRQVYARQFDVRGSIALPVFEKGSGDSLGVVEIIMTTDKFDYRPEIESVCKALETVHLRSSEILDTPPEQSGKRTYDAVQPEILTVVRAVCDTLDLPLAQTWAPCSQEGKGGCWHSENNVNCVSIIDSACYVRDQRVMDFHKACSD…
Chenopodium quinoa	Caryophyllales	CqNLP1	NLP1	AUR62040813	MDDAVFHSSVAVGAPSSSAMELDYMDELLLEGCWFEAFDGSNFFQQNVSTSGAIFDSSYLWPMLEVTDEKSSMNSSQKSGHQARETSEMVDNSPLVDTQMGALVSMSNGQGLVNIATDSNQFDKFCDEGSELNKLLWIKPGLNKAASSVMERLFKALGYIKDSAKGKDLLVQIWVPVVRGSTRILTTVNQPFSINSGSSQLASYRNISTNYEFAAEEDSCVSVGLPGRVFLGKVPEWTPDVRFFRVDEYPRVSYAQQCDVRGTLALPVFEQGSRNCLGVIEVVMTTQKVNYRPDLESVCRALEAVDLRSCSEIPGPQKSKEFCSSYQAALPEILEVIKSACSSHGLPLAQTWVPCIQQGKEGCRHSDENLSRCVSTVDSACFVANPYMQDFHEACSEHH…
Chenopodium quinoa	Caryophyllales	CqNLP2	NLP1	AUR62036843	MDDAVFHSSVAVGTPSSSAMELDYMDELLLEGCWFEAFDGSNFFQQNASTSGAIFDSSYLWPMLEVTDEKSSMNSSQKSGHQVRETSEMVDNSPLVDTQMGALVSMSNGQGLVNIASDSNQFDKFCDEGSELNKLLWIKPGLNKAASSVMERLFKALGYIKDSAKGKDLLVQIWVPVVRGSTRILTTVNQPFSINSGSSQLASYRNISTNYEFAAEEDSCVSVGLPGRVFLGKVPEWTPDVRFFRVDEYPRVSYAQQCDVRGTLALPVFEQGSRNCLGVIEVVMTTQKVNYRPDLESVCRALEAVDLRSCSEIPGPQKSKEFCSSYQAALPEILEVIKSACSSHGLPLAQTWVPCIQQGKEGCRHSDENLSRCVSTVDSACFVANPYMQDFHEACSEHH…
Capsella rubella	Malvids	CrNLP1	NIN	Carubv10012927m.g	MEDDAGGDGGEGNGGFSPNSSFGAFPDTAMDLDFMDELLFDGCWLETTDSKSLKQTEQSGSASTAMNDNSTFLCFGENPSQDNFSHEETENNKSMNQEPFDQAEKFLLEEAEVGKSWWIAPRASEGASSSVKERLLQAISGLNEAVQDKDFLVQIWVPIQQEGKSFLTTWAQPHLFNQEYSSLAEYRHVSETYNFPADEGLNDFVGLPGRVFLQKLPEWTPDVRFFRRDEYPRIKEAQKCDVRGSLALPVFERGSGTCLGVVEIVTTTQKMNYRQELEKMCKALEAVDLRSSSNLNTPSSEFLQVYSDFYCAALPEIKDFLATVCRLYDLPLALSWAPCAPQGKHGSRHSDDNFSQCVSTTDSACSVLDEQSKSFWEACSEHHLLQGEGIVGKAFKATK…
Capsella rubella	Malvids	CrNLP2	NIN	Carubv10004068m.g	MEGGGGDGSFLPNSSFGAFSETAMDMDFMEELFYDGCWLETTDGKSLKQTMGQQVSDSTTMNDNNNNNSFLYGYQFAGNTSQDHISNEETGKKFPPIAPGFLKIEDLSNQPMNQAPFDQSAAMSSAQAEKFLLEETEGGRRYWIAPRTSQGPSSSVKDRLVQAIKGLDEAVQDKDFLIQIWVPIQQEGKNFLTTLEQPHFFNPKYSSLKRYRDVSVAYNFPADEDSTESVGLPGRVFLRKLPEWTPDVRFFRSEEYPRIKEAEKCDVRGSLALPVFERGSGTCLGVVEIVTTTQKMNYRPELDNICKALESVNLRSSRNLKSPSREFLQVYNEFYYAALPEVSEFLTWVCRLYDLPLALTWAPCARQGKVGSRHSDENFSECVSTVDDACIVPDHQSRN…
Capsella rubella	Malvids	CrNLP3	NIN	Carubv10006357m.g	MEEISNNSGVVDFPENFMDEFLWEEQCWEEDALSSPAGLKERVTCAMGHLQEVLMGERELLIQLWVPVERRSGRVLRTEDQPYSLNPFSQSQSQSLALYRDASAGYSFAAELGSDQPVGLPGRVFLRRMPEWTPDVRFFTSEEYPRIGYARMYKVRASLALPLFQGASGNCVAVMEMVTTRRSLEHASQLHTICHALQAFDLRTSQTSIVPASLKLHTEVASILQGICSSHGLPLAITWGHQDDSSSLSAITSACYAADQDSRCFLAACSEHHLFGGQGIAGRAFATKKQCFATDVAIFSKWSHPLSHYARMLDLHAALAVPLLTRRNRTVQFVLEFFFPRDCLDIQTQRLTLASQLNIHFQSSPHLMVDDQLAEEVRDTATPLTDEDPKGKQQVSLSF…
Capsella rubella	Malvids	CrNLP4	NLP1	Carubv10008300m.g	MEDSFLQTENAVMDSEFMDGLLLDGCWLETTDGSEFLNVAPSTSSVSPFDPSSFMWSPTQDTSAICTSGVVSTMYGQDCVERSSLDDFQWNKRWWIGPGGGGSVTERLVQAVEHIKDYTTERGSLIQLWVPVNRGGKRVLTTKEQPFSHDPMCQRLANYREISVNYHFSAEQDDSKALAGLPGRVFLGKLPEWTPDVRFFKSEEYPRVHHAQDCGVRGTLAIPVFEQGSKICLGVIEVVMTTEMVKLRPELESICKALQAVDLRSTELPIPASLTGCDLSYKAALPEIRNLLRCACETHKLPLAQTWVSCLQQNKSGCRHNDENYIHCVSTIEDACYVGDPTVREFHEACSEHHLLKGQGVAGQAFMTNGPCFSSDVSNYKKSEYPLSHHANMYGLHGA…
Capsella rubella	Malvids	CrNLP5	NLP1	Carubv10019812m.g	MENNSLPIDPAMDSSFMDGLLLEGCWLETTDASEFLNFSPSTSVTPFDPSSFMWSPTQDTAICSSNSLSHMYGQVVAERSSIEDQGRDLSSFNRRWWIGPSGHGSSVMERLVQAVTHIKDFTSERGSLIQLWVPVDRGGKRVLTTKEQPFSHDPMCQRLAHYREISVNYQFSTEQEDSGSSSNDLVGLPGRVFLGKVPEWTPDVRFFKNEEYPRVQHAQDCDVRGTLAIPVFEQGSQNCLGVIEVVMTTQMVKLSPDLDSICRALQAVDLRSTEVPIRPSLKGPDFSYQAALPEIRNLLRCACETHKLPLAQTWVSCLKQSKTGCRHNDENYIHCVSTIDDACYVGDPTVREFHEACSEHHLLKGQGVVGEAFLTNGPCFSSDVSSYKKSEYPLSHHAT…
Citrus sinensis	Malvids	CsNLP1	NLP1	orange1.1g002317m.g	MEDTVFLPGTMRGASLDSAMDLDYMNELLAEGCWLETIDGSEFPHPSPSTSTALFDSSFVWPASEITNGDTGRNPSQQGKQDDMQQSFFLQTSSMNDPQQNGPLSTPSLSQGMVNVDEDDGQLDDNIAEGSELSKRRWIGPRANLGPATSVIQRLGWAVGYIKDFSINKDVLIQLWVPVIRAGRQVLTTYDQPFSLDLKCQRLANYRAISIKYYFSAEEDSKDVAGLPGRVFLGKAPEWTPDVQFFRSDEYPRVDHAQQYDVRGTLAVPVFEQGSRTCLGVIEVVMMTQKLKYRSELESVCKALEAVDLRSSEVPSTKNMKAWNTSYQAALPEIREVLRCACETHRLPLAQTWVSCIQQGKVGCWHSDKNNNHCVSTVDDACYIADPDMWGFQEACSEH…
Dioscorea alata	Monocots	DaNLP1	Monocot NLP1	Dioal.02G038800	MDDGVPLPRSSLDKSHSEAAVELDLMEEMLLGGSWLGTPDSSDFSLLGASNSASPFDCLGFSPLFDISSSTLVPILHENDTQEDVEWPNFCTNSSSSEGHIGSISEMQQSQDLDITGLPKFSAQSTESEMANPISGAGATSWIQPRIPFVSIGDRLNYALNYVKENSRDGDVLLQVWAPVKHGNQRVLTTYGQPFSLDPNCDRLVNYRTVSTRYQFSAEENSNVAVGLPGRVFLGKMPEWTPDVQYFSVSEYPRVGHAHQYDVRGTIGVPIFERDSRYCIGVVEMVMTSQKINYSSDIDNICNALEAVNLRSSEGLSGLGGFYRRVNNDSYQTALCEILEMLKAVCRTHSLPLAQTWIPCIQQGITHNRHSDKNLNDCVATSDAACYVHDPSMLGFHKA…
Daucus carota	Asterids	DcNIN	NIN	v2.0|DCAR_006285	MEDGSPLNMFKSVSNNNMDLDLMDGLFDDGCWLEATPSSFWQQSPSPNASDFSSYFPIVSANNINHLVPYANEKDIQDEKEKLNSSNNTRFVYPLLDESDGSEKNRWDASASTTQSRSFLVQAGKLNTRLWIAPSADPNPASSVKNRLIQAFEYLKNITRDDFLIQIWLPVKREGKIVLSTINQPFSLDPKSKSLECYRYVSSSYHFAAEENSKEFFGLPGRVFLKKWPEWMPDVHLLRREDYPRVDYALQYNVKGSIALPVFERGNGACLGVVEIVTTGQFLSTLSHSISLNMEDGSPLNMFKSVSNNNMDLDLMDGLFDDGCWLEATPSSFWQQSPSPNASDFSSYFPIVSANNINHLVPYANEKDIQDEKEKLNSSNNTRFVYPLLDESDGSEKNR…
Daucus carota	Asterids	DcNLP1	NLP1	v2.0|DCAR_022972	MGDASFPPNNNMLYTSPDPVMDLDLDELLFDGCWLEANDGSEFFNQSPPPFDPSFLWSSMENYNGDFNWTSVPKDSQEERQRSSYPGNLSISQPPNQIQGLGNDMLTSTSHIGNYSVEGSQLGSNLWIGPRPIHGRAMSVMDRVVRALEYFKSSTRDTDVLLQLWVPIDRGGRRVLSTCGQPFSLDSNSPRLANYRAISVKYQFSAEHDSKEVEGMPSRVFMGKVPEWTPDVRFYKREEYQRVRHAQQYDVRGTLAVPVFEQGTCLGVIEIVTTSQKINYKPELESVCEALKAVDLRGSEVASTHSMKICNGSYQSALPEIMEVLRCTCETNRLPLAQTWIPCVQQGKEGCRHSDENIINCVSTLDSACYIAEPSIRGFHEACSEHHLLRGQGVVGKAF…
Dryas drummondii	NFC - Rosids	DdNIN	NIN	Drydr380S11191	MDYGGLMPNPSYGTLSDTTMEVDFMDELLFQGCWLESNPGLNLLQQQHQQPAGPPVSRALTDHPSHYFLPYESNPTAAHLSITPHQHQQIYQEDTDGSYPESHSSFVVEGNTEAGRRLWIGPRANPGPSSSVKERLMLAIGYLKECTKGRDVLIQIWVPIKRGGRQYLTTHDQPFSLDPNCKSLAGYRNVSKDYQFITDEDSAESVGLPGRAFLEKLPEWTPDVRFFRSYEYPRIEYAQQYDVRGSLALPIFERGSGTCLGVVEIVMTTQKVNYRPELEYVCQALEAVDLRSSQNFCPPCVKTCDELYQAALAEIVEVLTSVCKTHRLPLAQTWAPCVQQGKGGCRHSDENYAHCVSTVDVACFVADLDILGFHDACSEHHLFRGQGIVGTAFTTNKPC…
Datisca glomerata	NFC - Cucurbitales	DgNIN	NIN	Datgl1955S23745_1	MEYGALTVNSTYGNYTETTMELDFMDELLQGRWMDSSNGTNLLQSVSSVRALNNDSSNYVTPHEINTNHLMINPNHHVYEEDQANHETFLVEEVDQSSSRKWWISPRVYPEPSSCVKERLTLALRYLKDCLTNRDLLIQMWMPVRRGDKLVLTTHDQPYLLEPSCVSLANYRKVLSGYEFAAEEEGEESVGLAGRAYVGKLPEWTPDVRYFKRHEYPLIRYAEEYNVRGSLALPVFERGSGACLGVVEIVTTTQRVNYRPELDFITQALESVDLRSFQNFIPPIVKTCDELYQAALTEILEVVTSVCKTHRLPLALTWAPCSQQGKGGCRHSDQTYTRCVSTVDSACFVSDLETTGFHEACAEHHLFRGQGIVGTAFTTKKPCFAVDVTAFSKTEYPLS…
Datisca glomerata	NFC - Cucurbitales	DgNLP1	NLP1	Datgl151S21250	MGDGILSPATTTGNPFDFFMDFDYIDELLLEGCWLGTTDGSEFPRQIPSNTSALFDPSFGWAATAMETNGNMNMNPTQNDDHEEGGRPFLNEPHVNNTEKALSLNEYMDDVAGCSSQSEKYTVEGFSDMGRRWWIGPRAYPGPASSVIDRLIWAIGSVKDSERDKDMLVQVWVPENRGVRRVLATSDLPFSVNTSCQRLARYRDISVNYQFSAEEDCKEAVGLPSRVFLGKVPEWTPDVQFFRSDEYARVDYAQEYGVRGTLALPVFERGSRTCLGVIEVVLTTQQIKYNSELKIMCKALEAVDLSSSTILSSPNVKALNRSYQAVLPEILEILRFACETHKLPLAQTWVSCLQQGREGCRHSEENYINCISTVDQACYVADPHFQSFHEVCSEHHLLK…
Datisca glomerata	NFC - Cucurbitales	DgNLP2	NLP1	Datgl488S31230	MDDGFLSPGTMLDGPSDSAMDVDYMDELLLEGCWLETDGSEFLPQTPFNSNSLFDPFFGWPPVNTGDLSTNPAPNTDQHEQERQVLNDTTPFLSQNAIDVAGCSGQTENQIIEGSEVGRRWWIGHPGPGCSVTERLIRAVGYIKDSSRDKDVLVQVWVPINSGGKRVLTTNDLPFCLNTSCTRLARYRDISMSYQFSAEENSKDVMGLPGRVFLGKVPEWTPDVRYFRSDEYPRVRYAQQCDVRGTLALPVFDQGSRTCLGVIEVVMTTQQIKYGAELENVCKALEAVHLRSSDALSSPHVKVFYRSYGAILLEIRKVLRFACKTHRLPLAQTWASCIQQGREGCRHSDENYNRCVSTVDQACYVREPGIQNFHEACSEHHLLKGQGVAGEAFLTNKPC…
Discaria trinervis	NFC - Rosids	DtNIN	NIN	Distr1414S00757.1	MEYSGAMVPNSTYGNFPNSESDFMEELLFEGCWLESSSGFNFMQSTSNPRSLLLDPSHYMPSFDSSALSQRRQIYNEDDDDNDEQQESSKRVWIGPRAYPNPSSSVKERLMMAVGYLKDCTRDRDVLIQIWVPIRRGGRQMLTTCNQPYSLNPDCKSLANYRAVSSGYHLLTEEDSGESVGLPGRTFLGKLPDWTPDVRFFRSYEYPRVSYAQQYDVRGSLALPIFERGSGSCLGVVEIVMTTQKVNYRPELEYVCQALEAVDLRSSQNFIPPNIKACDELYQAALSEIVEVLTSVCKTHRLPLALTWAPCVQQGKGGCRHSDENYARCVSTVDSACLVIDLDIMGFHEACSEHHLFRGQGIVGTAFSTNKPCFATDITAFSKTEYPLSHHARMFGLHA…
Discaria trinervis	NFC - Rosales	DtNLP1	NLP1	Distr887S28955	MDDIVLSPATVLGAPSDTAMDLDFMDELFLEGCWLETTDGSGFLNQSPPGSNAVFDPLFVWPPLETNSELSTNPSQRSNQDERPRTPHNDPLERGPLATQSPPQNRIDVEGCSGGSEDQTIQVCEPGRRWWIGPKASPGPASSVTERLVRALAHIKDFIEDNNALVQIWIPVHREGRRVLTTNDLPCAIDPSCPNLARYRDVSVNYQFSVEEGSKELVMGLPGRVFSGKVPEWTPDVRFFRNEEYPRVSHAQRYDVCGTLALPIFEQASKTCLGVVEVVLTTQKIKYCSELESVCKALEAVDLRSSEILNTQNVKVSNMYYQAALPEIHEVLRSACETHRLPLAQTWVPCIQQAKEGSRHSDDNYTQCVSTVDHACHVADPHIRAFHEACSEHHLLKGQ…
Eucalyptus grandis	Rosids	EgNIN1	NIN	Eucgr.G01859	MEDGPPTPKSPFENISDDKMDLDLLDDFFLDGCWVETAAAFSLFPQSPTFAAPNEAPNHSLSEETLTGIPSTDSYQNAFQEETRGNTAPGIPPSADPQTSELAESRIQDVNSVGNATSLGQVEGTEVSQSLWVAPKSSLGLSSSIKLRLMQAISHLSESSKGKDMLIQIWVPVGREGRKVLTTDDQPFSLGLSSRSLQRYRSVSKSYQFQADDGSKDHLGLPGRAFLGKLPEWTPDVRLFSTEEYPRINYARQYDVRGSLAVPVFERGSGTCLGVVEIVTTSEKINCRSDLENVCKALEAVDLRSTQSFNPSIVKVDVLYEAVIPRILEALKSVTKTYNLPLALTWASCIKQGKEGCRHSDENYSLCLSTMDSACLVVDLEMRGFHEACSEHHLLKGQG…
Eucalyptus grandis	Rosids	EgNIN2	NIN	Eucgr.I01519	MEDVAFTPNFTSESLLDSAMDLDLMDQLLLEGCWLETTDASNYPFRGIFQEEAGKDFAESPPSTCPRIEERLEMEQKNINPFEATASSSQSEGFQIEGTEVGRRCWIAPTANPGPSSSMKQRLMMVLGRLKECTKDKDVLVQIWVPVKKGGRNVLTTIDQPYVYNPNSKSLESYRNVSKTYQFLADEETKESVGLPGRVFLGKLPEWTPDVRFFSSEEYPRRDYAQQYDVRGSLALPVFERGSGTCLGVVEIITTSQKINYRPELETVCKALEAVDLRSSQTFRPPSAKACNQSHQAALPQILEVLTSVCRQYRLPLALTWASCLQQGKEGPRHSNENYEFCVSTVDSACFVADQHYLGFQEACSEHHLLRGQGIVGRAFTINQPCFAADITAFSRKEY…
Gossypium raimondii	Malvids	GrNIN1	NIN	v2.1|Gorai.002G206700.1	MEGDGAVHSDFSPNSTFVDAAMDLDLMDELLFEGCWLETNDDFNFMQPAPSTSNDLNQSITVPSNANLHQMHQGETERSVSPPCDGSAVGNASSLLQPGTFIVQGTELGSRWWIGPSAESGSSLSVKERLMQAIGYLKESTKDRDLLIQIWVPVNREGKHVLTTEGQPYSLNTNCKSLEIFRDVSKSYNFPAEEDTKESVGLPGRVFLEKLPEWTPDVRFFRSEEYPRISFAEKYNVGGSLALPVFERANGTCLGVVEIVTTIQKSNYRPELEHVCKALEAVDLRSSPNFTPPNVEACNELYQAALPEIAEVLRSVCKTYKLPLALTWAPCLNQGKSGCRHSYENFYHCVSTVDTACFIADEEFSEFLEACSEHHMFRGQGVVGRAFTTNKQCFATDIT…
Gossypium raimondii	Malvids	GrNIN2	NIN	v2.1|Gorai.005G259100.1	MVFKNMEGDVGFYDDAAMDMDFIDELLFEGFNINSDRGQASLDLCRSENRAVTSMSRLMQAVLYLKESTKGRDGVLIQIWVPVKKGDKHVLTTQGQPYSLNTNCKSLEIFRDVSESYSFPAEEDSEGPIGLPGRVFLGKLPEWTPDVRFFRRDEYRRVGLAQKYNVGGSFALPFFEQGSGTCLGVVEIVSCTQKINYRPELEHVCKALEAVDLRSSHCFTPPNVKGYNELYRVALPEITEVLRSICKRYELPLALTWAPSQHSDKNFYCCVSTSGSFCFVADEGLTGFLEACSEHQLFRGQGIVGRAFTTNKQCFATDITAFSKTNYPLSHHARMFGLRAAVAIPLQSAFTGSVVFVLELFLPKDCHDSEAQKRMINSLSGFMQQACRSLQVIVDKELE…
Gossypium raimondii	Malvids	GrNIN3	NIN	v2.1|Gorai.008G041100.1	MEGGGGGFSPNSTTFGNLSDAAMDLDFMDQLLVEGCWLETSDGFNFMQPAPSTSTPSPHCFPVSGSNTFPFTINPHQMHQGETDMQFAPSQTDNLSKTQSKNWGGVENASSLSQTGSFIVEGTEMGSRWWIGPKAESGSSLSVKERLMQAIKYLKESTKDRDVLIQIWVPVTREGKHVLTTEGQPYSVNTNSKSLKIFRDVSKSYNFPAEEDSNKSVGLPGRVFLGKLPEWTPDVRFFRSEEYPRVSFALKYNVGGSLALPVFERASGTCLGVVEVVTTAQKINYHPELEYVCKALEAVDLRTSHNFSPPNVEACNELYQAALPEIAEVLRSVCKTYKLPLALTWAPCLSQGKSGCRHSDENYYNCVSTVDAACFVADDKFLGFLEACSEHHLFRGQGI…
Gossypium raimondii	Malvids	GrNLP1	NLP1	v2.1|Gorai.009G187500.1	MEDSILLPGMQLDYMDELLLDGCWLEASPTEGSDFLDPNAFFDPTFEWPTLDSNGGDLGGSLFQGEDPISFLPGNPHMNENHSQGAHLSHNLDDVDGVSRNLHGDCMTDASELSRRWWIGPRANPGPSTSVMQRLIGALNHIKDSAKETDVLVQLWLPVNKGGRRILTTSEQPFSLDPNSQRLASYRNISAKYQFPAEEDSKDMAGLPGRVFLSKVPEWTPDVRFFRSDEYHRVDHAQQHGVRGTFALPVFEQGNRTCLGVIEVVMTTEKIKIKPEMESVCKALEAVNLRSFTASSTRNIQACYSSYQAALPEIKEVLKRACETHRLPLAQTWVPCMQLGKEGCPHSTENYFHCVSTVDDACYIAKPNIRGFHEVCSEHHLLKGQGVAGRAFMTNQPCF…
Hypericum perforatum	Malpighiales	HpNIN1	NIN	OBUPD-D1 Hpctg62650	MDDGYYANGSLPGITIDFDFMDEILNEGSWLKTTDDCNFPQPGLSTSLDLNSPSPFPNIQLVDNQNRGTSASHHQQVTQQESCTDFTDFTQVGQLVSVNFQSKDAIESASSPRQSGSFSIGIRAKTVMDPSSIGIRFLHAIKQLKESSKDRDVLIQIWVPVNKGGINVLTTVDQPFFLGPKCKSLAYYRNVSEGYQFPVEEGSKDNIGLPGRAFLRKLPECTPDVRFFQTSEYPRRDFAEQLEISGSLAVPVFEQFSRTCLGVVEVVTTTQKMNYRPELEDICHALKAVDLRSAEDFCPPSVKACKEFYQAAVPEITDILKYVCKRYRLPLALTWARCFHQGRGGCQHFDENFSHCISTVDSACIIADRKLGRFHAACSEQFLTFGQGIVGRAFETDKQ…
Hypericum perforatum	Malpighiales	HpNIN2	NIN		MDDGYYANGSLPGITIDFDFMDEILNEGSWLKTTDDCNFPQPGLSTSLDLNSPSPFPNIQLVDNQNRDTSPSHRQQVTQQESCTDFTDFTQVDQLVSVNFQSKDAVESESSQRQSGSFSIGIRAKTVMDPSSVGIRFLHAIKQLKESSKDRDVLIQIWVPVNKGGINVLTTVDQPFFLGPKCKSLAYYRNVSEGYQFPVEEGSKDNIGLPGRAFLRKLPECTPDVRFFQTSEYPRRDFAEQLEISGSLAVPVFEQFSRTCLGVVEVVTTTQKINYRPELEDICHALKAVDLRSAEDFCPPSVKACKEFYQAAVPEITDILKYVCKRYRLPLALTWARCFHQGRGGCQHFDENFSHCISTVDSACIIADRKLGRFHAACSEQFLTFGQGIVGRAFETDKQ…
Hypericum perforatum	COM - Malpighiales	HpNLP1	NLP1	JAZHPW010000022.1	MGSLYNTSRNPDEILGRGDMEECVLSPGTIPGGLSDIAIDFDYIDELLLGGCWLETTMGSDFLNLSPSTSALVDSSRPWPTSDANFSGISKKDPQEAEIGSALMPASTSFNDPPSRFWIGPEATGTSVMKRLMSALKNIKQSIKQKDVLVQLWIPENRGGRRVLRTHSDLFELDPSSWKLATYREMSANYQFSAEADAKDMTGLPGRVFLGKVPEWTPDVRFFKSDEYPRVDHAQQCEVSGTLALPVFEHGSRNCLGVIEVVTTEHKIKYRPELENVFQALKAVDLQSTEALSMQNLKASDGSYEAALPEIKELLRSACETHGLPLAQTWVPCSQQRKVGCRHSDENYDRCVSTIDQVCHVADPAVLPFHEACSEHHLLKGQGVAGSAFLTNQPCFSSD…
Hydrangea quercifolia	Asterids	HqNIN1	NIN	v1.1|Hyque.03G207200.1.p	MDDGDFTSNTTFGTLRDDNIVFTIMDQLLYDGRCLETTNGSNFWQPTPYTASNLDFPAFFFPTSETKIGQLNPNPHQKSSREETERSNFSDNPPLVHSQMEELQENWIENREAILARAPSGQSESFLVEGTERSRRLWIAPSGKPKPTLSMKKKLMLAIEYLRDSTKDREILIQIWVPVKRGGRYVLTTNDQPFSLDLNSKSLADYRDISRTYQFAAEEDSKELIGLPGRVFLKKLPEWTPDVRFFRREEYPRIDYAQKYNVRGSLGLPIFERGSRTCLGVVEIVTTTLKLNYHPELENVCKALEAFDLRSSEIFSLPNIKQEYNKSYQAVLTEIQEVFISVCDTYGLPLAQIWSPCIQHGKGGCRHSDENYAQCVSTVDSACYVHDPQVLGFHEACSE…
Hydrangea quercifolia	Asterids	HqNIN2	NIN	v1.1|Hyque.17G149800.1.p	MEDGDFTPNSTVFGTLSNDSIGLDLMDELFYDGYWLETTDGSNFWQPIPSTSSALDFPSCFFPSSEANLQHLNPNLHQKSNQKETERSNFSDHPPLAVDSQVEQLEGSRTEPNILTQASLGKPEDFQVEGTESSKRLWIAPRGNPNPPSSMKKRLIRAIECLRESTKDSDILVQIWVPIKRGGRQVLTTNNQPFSLDPNCKSLQDYRDVSKRYQFAAEEDSKELVGLPGRVFLKKLPEWTPDVRFFRREEYPRVKYAHQYNVSGSLALPVFEHGSGTCLGVVEIVTTAQKVNYRPEVENICKALEAVDLRSFEIFGPPNAKVCDKSYQAALAEIQVVLKYVCNTHGLPLAQTWAPCIQHGKDGCRHSDENYTCCVSTIDSACYVPDLQVLGFHEACSEH…
Hydrangea quercifolia	Asterids	HqNLP1	NLP1	v1.1|Hyque.09G139900.1.p	MEGGELFPLNTDSVMDLDYMDEILLEGCWLQANDGSEFFPSTPPFDPSMIWPTLESDNPKTSITLNQSQKDIQQERQISSFSDNLSISKLQDPNFESSSQNTIDVSNCSNQFGNFMVEGSELSRRRWWIGPPKEKPGLESSVTERLIRALGYIKDSATDKDVLIQIWVPINSGGKRVLTTNHQPYSLDLNSPSLASYRDISVNYQFSAEENSKENVGLPGRVFMGKVPEWSPDVRFFRSDEYPRVGYAQQCDVRGTLAVPVFEQGSRNCLGVVEVVMTTQNIKYRPELESVCKALEAVNLRSSEVSSLPNVKVSYGSYQAALPEILEVLRSACGTHRLPLAQTWVPCIQQAKGGCRHSDENYVYCVSTVDSACHIADSRFQGFHEACSEHHLLRGEGVV…
Heracleum sosnowskyi	Asterids	HsNIN1	NIN	KAK1373751.1	MDGGAPLTPSNMLATVSDNTMDFDLMDGLFDDGCWLETTPSNFWQQGLSPNASDFPPYYFSTVDANNTSHLDQKDFQEEKERLNCSDNVHLVWDAATESSAHSESSLIEGNKMNTSWWIPPVEDPNPTTSVKNRLIQAFEHLKHHTRDDFLIQIWVPVKKEGQNVLSTDNQPFSLDPKSKSLECYRNASSSYQFAAEEDSKEKFGLPGRVFVKKWPEWTPDVRLLTKEVFPRVGFAQQFNVRGSLALPVFERGSGACLGVVEIVTTGPDVDYGPEVDDVCKALEAVDLRSSEIFTPPNVKDRDESYHDELAEVKEILTSVCKTHNLPLAQTWAPCNQQGTEQCRFNENSACLSVVTSACCYVHNEQVLSFHEACCKQHLLSDEGIVGRALMTNHPCFAT…
Heracleum sosnowskyi	Asterids	HsNIN2	NIN	KAK1382766.1	MEDGSPLNMFRTLSNNNLDLDLMDGLFDDGCWLETTPSNFWQQQGPSPNAADFSSYFPIVNTNNISHLVPYSHQMDFQEEKERLNSTDNVRVVYPLLDECDGSEKDRLDASASSTQSRSLLVQASKSNTRLWIAPSADPNPANSVKNRLIQAFEQLKNITRDDFLIQIWLPVKREGKIVLSTINQPFSLDPKSKSLECYRYASSSYHFAAELDSKEFFGLPGRVFLKKWPEWMSDAHLLRREDYPRVDYALQFNVKGSLAIPVFERGNGACLGVVEIVTTSPDVNCLPEVDDVCKALEAVDLRSSDLFTPPKVKDDHESYPAEVAEIKEIVTSVCNSYNLPLAQTWTQCNRQDTDQCRYDENSACLSIVASASYVHNKQVLGYHEACCKHHLLGLEGVV…
Heracleum sosnowskyi	Asterids	HsNLP1	NLP1	KAK1388631.1	MGDASFPSNNNNMFYTSPDLIMDLDLDELLLDGCWLGANDGSEFLNQSPTLNAPFDPSFLWNSLDNNNGDLNRNLSQKDSQEERQRSSFSGNLSISQPPNQIQCVGNNLVSPSSQVRSYSVEGSEPGSNWWIGPMPIHGRSMSVMDRVVRALEYFKSSTRDRDVLLQIWVPIDRGGRRVLSTCGQPFSLDSNSPKLAGYRDISVQYQFSAEQDSKEAEGMPSRVFMGKVPEWTPDVRFYKREEYQRVSHAQQYDVRGTLAVPVFEQGSSTCLGVIEIVTTSQKINYKPELESVCEALKAVDLRGSEVASTRTIKISNGSYQSALPEIMEVLRCTCETNRLPLAQTWIPCVQQGKEGCRHSDENILNCVSTLDSACYIADPSIRGFHEACSEHHLLRGQG…
Heracleum sosnowskyi	Asterids	HsNLP2	NLP1	KAK1362030.1	MHVGKTVVPSEDRLGKKEMPEVEYSAKSSHEVSFRTSSNMETHGSKPRESLMESASSPSQYQQISPDGHVTFNQDLCASGQSSYSSVGKTGERRRGKTDKNITLDMLRQYFAGSLKDAAKSLGVCPTTLKRICRQHGITRWPSRKIKKVGHSLQKIQGVFDSVQGASGGFQIKSFYSNFPELASPNSSKTSPLTASKPIGINSQNEGSALSPEAVASKSPPSSCSQSSNSSHCYSSGTQPQSCNLNVATNEDLVGYNPSESVMKRATSAVYLHASNDVPRALSRSQSHKNLIQHPRTECPPRLPNDIGENIPEGDSTSRIKVTYGEEKIRFRMLNSLKYDDLLGEITKRFCIDDRTGFHLKYLDDDSEWVLLTCDDDLEECREVCESAHSQTIKLSLHQ…
Kalanchoe laxiflora	Saxifragales	KlNIN1	NIN	Kalaxd.10G048900	MDDDALSPNTILPATSIDSDFINELLLDGCWVETTDGDEYNSLLSPPMTSAPLANSLSNLPDFEAPSSGANSIPDKDAREEPTETSKAPRKRPLRYSQVEDPARAKTQDWGAIQKSTSSGKSESYLVDISEPNKRIWIGPKTNVGTSPSVGDRLMSAIRYLSESTRDRNILIQIWVPVKSGNKHVLTTNHQPYTIDPNSLSLVQYRNVSENYQFPAEENSRQSAGLPGRVFLRKMPEWTPDVRCFRQEEYPRIAFAQQLNVQGSLALPVFEQGSGSCLGVVEIVTTCQKINYRPELETVCRALEAFQLRSSEITGIQNSKILNDSYIAASPQISEFLTYTCKAHNLPLAQTWAPSIQHSNSVGENTTQCMSTVDAAYYVGDQKFIGFHEECCEQHLLGD…
Kalanchoe laxiflora	Saxifragales	KlNIN2	NIN	Kalaxd.16G082100	MDDDAATPNTILPAISMDSDFMNELLLEGCWVETADGDEHNSSLSPPTTSVPLANSSSSLPDFEAPGNCKDSVPDKDTPKELTETSVPPRKRALRYSQVADPAGTETQDWGTIQKLTSSGKSESYSLDTSEANKRIWIGPKTNVGTFPSVQERLMSAIKYLSESTRDRNILIQIWVPVKSGNKHVLTTNDQPYSYDPNSLSLAQYRNVSKNYQFPAEENSRQSAGMPGRVFLGQMPEWTPDVRCFRQEEYPRIAFAQQLNVQGSLALPIFEQGSGSCLGVVEIVTTCQKINYRPELETVCRALEAFQLRSSEITGLQNSKILNDSYVAASPQINEFLTYTCKAHNLPLAQTWAPCMQHRKGTGENVTQCMSTVDDAYYVGEQNFIGFHEACCEQHLLGD…
Kalanchoe laxiflora	Saxifragales	KlNIN3	NIN	Kalaxd.15G113100	MDGSAFPPCNSAVGSFVSPSMDLDLISELFEGGWLEADNGLGAVGGQHWSFARDGFDQFVDMDLKGFQSDTELMNNGSAYYPVEMERAVKKGSEDWRPMEAMMSSDQLSSGHELSGRTRIHHHQSTQNSCFSVRDRLMLAIARLTGAARTKDILVQIWVPIYQQGKCVLITTDQPFSLSHNSQSLAYYRDVSEKYQFPAEEGDSMVGMPGRVFLGKMPEWTPDVRFFRKEEYPRVDYAQRYNVQGSLALPVFERATGACLGVVEIVTTTQKINYRSELESICKALEAVDFRSSESLQLLDVKACDEKLKAALAEIREAITYVSRTHGLPLAQTWAICSQMGKTGCQHSSKGCSECISTVNSASYVGDSRFLVFRDECCEHHLLIGQGVVGKAFATSRPC…
Kalanchoe laxiflora	Saxifragales	KlNLP1	NLP1	Kalaxd.10G091600	MEDVDFSPGAMFGAPFATDTDFDFMDELLEGCWLETAEGSDFLQQSPSMGSSSTHPNPQLPWPSHTYLGEFPQFQMQKNDQKEENCKLRFSYERNSNQADRHGAISPHSAEQEASIIPGCSSQTASRIMNSGGEANNGRWWTAPSTPALSVMERLIRAIACIKESKKDRDLLIQLWVPMNRDGRRVLTTDNQPYVLDSKSASLANYRNISVTYQFSADHDSKVTEGIPSRVFLGKVPEWTPDVRLYRSEEYARVDYAQRFDVRGTLVLPIFDQGSRTCLGVIEVVTTKQKIKYQHELESVCSALEAFDLSSVKVQNPPLKTCSQSYQSVLPEIREVLKSACSAHGLPLALTWIPCLQQGKAGCRHSDDNYIHCVSTVDSACYIADTNAQGFLEACSEHH…
Lupinus albus	NFC - Fabales	LaNIN1	NIN	Lalb_Chr04g0246951	MEYDALVNNSGVFDEAIDLTDELLVEGCWVETTGEGGGDHNQLHQDLELVNGGSLVGKRLWIEPSTTTTSSSLPVKERLVVAVEYLKEYYTKNTNILIQIWVPQRSNIRSSPFEFNHDHLVTPTNVKFFRSQDYPLQQYDVRGCLTLPVFQRGTATCLGVLQITTTTNHNSSSFITYHRPQQLIHNNLSFPLDHAVVDFRSCQNFIPTSSVKVYDELYQAALNEIVQVLTSVCKTHNLPLALTWAPCIQQGKCGCGHSTTDQNYVYCVSTVDSACFVVDLDILGFQEACSQYHLFRGQGIVGTAFTTAKPCFAIDITAFSKAEYPLSHHANMFGLHAAFAIPLRCVYTGSADFVLEFFLPKDCHDPEEQRHMLNSLSMLVQQGCRSLHVVTEDEFTLPL…
Lupinus albus	NFC - Fabales	LaNIN2	NIN	Lalb_Chr10g0107661	MEYSALIHNSSVFGSFSSDTDEAADELLAEGCWVETTGGDHIQQHQDIEINEGSFVGKRWWIGPSSSSTSSSVKERLVVSVGYLKEYTKNTNVLIQIWVPQSSRSSGFEFNHDLVVTPTNPNTNVRFFRSQDYPRVHHQLQQYDVRGCLALPVFQRGTATCLGFLEINTTNNHNSSSFINYHHRPQQLIDNNLSIPLDHAGGDFRSCHQNFIPPSSVKVYDELYQAALDEIVDVLTSVCKTHNLPLALTWAPCIQQGKCGCGHSTTDQNYVYCVSTVDSACFVADLDILGFQEACSQYHLFRGQGIVGTAFTTAKPCFAIDITAFSKAEYPLSHHASMFGLHAAVAIPLRSVYTGSADFVLEFFLPKDCHDPEEQRHMLKSLSMLVQQACRSLHVVTED…
Lotus japonicus	NFC - Fabales	LjNIN	NIN	Lj2g3v3373110.1	MEYGSLLVQQQQQQDCNSAYGSLSNLSSDCGSVTTAEADHHIIEELLVQGCWVEVSGVGVREGELQLQQDESSFVVGKRWWIGPAAAVAGSCNSSVKERLVIAVGYLKDYTRNSNVLIQIWVPLRRGILHDHDYHTNYLLSNNPPPQPEAAADHESVSLGFPMPAAPNSNLYSNVHVRFFRSHEYPRVQAQQYGSLALPVFERGTGTCLGVLEIVITNQTTINYNVSNALDQAVDFRSSQSFIPPAIKVYDELYQAAVNEIIEVMTSVCKTHNLPLALTWAPCIQQGKCGCGVSSENYMWCVSTVDSACFVGDLDILGFQEACSEYHLFRGQGIVGTAFTTSKPCFAIDITAFSKAEYPLAHHANMFGLHAAVAIPLRSVYTGSAADFVLEFFLPKDCH…
Lotus japonicus	NFC - Fabales	LjNLP1	NLP1	Lj1.0v1|Lj1g0003433.3	MGDGAVTTTSAAMMEAPTNETSMDFEYMSDLLLDGCWLEASADGSNFLLQQSPPFSSPLFDPSFSWPALETNEPTHVEDQHESQEAPLGNTQLVSQSQNMVNVVDGRYNNQSETETHSVVEGTSDGVKRWWIAPTCSPGLGPSIMEKLIRALKWIKQFNWNKDMLIQIWVPVPRGDRPILSANNLPFSLDSGSENLARYREISEGFQFSAEEDSKELVPGLPGRVFRDKVPEWTPDVRFFRSDEYPRVEHAREFDICGTLAVPIFEQGSRTCLGVIEVVMTTQQINYVPQLESVCKALEIFTLQVVDLTSLKHSSIQNAKARDKSYEAALPEIQEVLRSACHMHKLPLAQTWVSCFQQGKDGCRHSEDNYLHCISPVEQACYVGDPSVRFFHEACMEHH…
Linum usitatissimum	Malpighiales	LuNIN1a	NIN	v1.0|Lus10014428	MDHDGGGAFTPNSTFENLISSSTMDLDPSMDQIFDERCWMGTPPDGFSFLSQPCPPTSLIIPELQHHGPNPHQDINFQGGGYENREVIPPSIKDRLEYAIRKLKEYTDPRDVLVQIWVPITKGGKHLLTTKDQPYFITPECMNLASYRNVSKEYHFGADLDSQVLVGLPGRVFLGKFPEWTPDVRYFKPEEYPRQSYAAQYSISGSLAFPVFERGNWTCLGVVEVITTTRDIQYRPELENVCKALEAVDLSSSVDFIPPSMKGCKEFCEAAVPELLDILASVCKTHRLPLALTWAPCFQQGKGGCRHFDESYARYISTVDAARFVADTELWAFLAACSEQYLFLGQGLVGKAFTMNKQCFEPNVSALSKAAYPLSHHAMVVGLQAAIAIPLQSSTTGFV…
Linum usitatissimum	Malpighiales	LuNIN1b	NIN	v1.0|Lus10023930	MDHDGGGAFTPNSTFGNLISSSTMDLDPFMDQIFDERCWMGTPPDGFSFLSQPSPPTSLIIPELQHHNPNPQQDINFQGGRHENRQFIPPSIKDRLEYAIRKLKEYTDPRDVLVQIWVPITKGGKHLLTTKDQPYFITPKCMNLASYRNVSKEYHFGADLDSQVLVGLPGRVFLGKLPEWTPDVRYFKPEEYPRKSYAAQYSISGSLAFPVFERGNGTCLGVVEVITTTRDIQYRPELENVCKALEAVDLSSSVDFIPPSVKGCKEFCEAAVPELFDISASVCKTHRLPLALTWAPCFQQGKGGCRHFDESYARYISTVDAACFVAHTELLAFHTACSEQYLFLGQGLVGKAFTTNKQCFAPNVSALSKAAYPLSHHAMVVGLQAAIAIPLQSSTTGFV…
Linum usitatissimum	Malpighiales	LuNLP1a	NLP1	v1.0|Lus10012257	MDGSSWQSGMLLGSLADTSMDFDYMDELLLDGCWLETTDGSDFFNPAPSDQFTATFHPSTVLSPAVDINNVDMSAGTSQRNTEEESKQMSVFDKAGVSGRENDDDTAEGSGLSQRWWIGPKSNPIPGSTVKDRLVGAIGSIRDLIKDKDALIQIWVPTDSRMGRRVLTTFDQPFAVDGSSQRLANYRDISINYQFPAEEGGDSKDFAGMPGRVFLGKVPEWTPDVRFFRNDEYPRVDHARQYNVCGTLAVPVFEQRSKVCLGVIEIVTTRQEVKYQSELEKISKALEAVDLRSSETPSTQSMKSRDIAYQDALPEIQQVLKSACETHNLPLAQTWVPCIQQGKGGSRHSDENYFHCVSTVDQACFVSDPQIKGFHEACSEHHLLKGQGVAGRAFTTNEP…
Linum usitatissimum	Malpighiales	LuNLP1b	NLP1	v1.0|Lus10016018	MDGSSWQSGMLLGSLADTSMDFDYMDELLLDGCWLETTDGSDFFNPAAPSDQFAATFHPSTVLSPAVDINNVDVSAGTSQRNTEEEGKQMSVFDKAGVSGRENDDGTAEGSGFSQRWWIGRKPNPIPGSTVKDRLVGAIGSIRDLIKDKDALIQIWVPTDSRMGRRVLTTFDQPFAVDGSSQRLANYRDISINYQFPAEEGGDSKDFAGMPGRVFLGKVPEWTPDVRFFRNDEYPRVDHARQYNVCGTLAVPVFEQHSKVCLGVIEIVTTRQEVKYQSELEKISKALEAVDLRSSETPSTQSMKSRDIAYQAALPEIQQVLKSACETHNLPLAQTWVPCIQQGKGGSRHSDENYFHCVSTVDQACFVSDTQIKGFHEACSEHHLLKGQGVAGRAFTTNE…
Musa acuminata	Monocots	MaNLP1	Monocot NLP1	GSMUA_Achr11P22400_001	MDDSVPPKGSLSGQTLSDAAVDDLDLMDELLSGSVFDCSDLLQTGTSASTGPLSSACFSPVLGISSTSSNPTLAGIDYQVDAERSVFSVELASDEAQMQMLDGMSRQIQPKGETGSVEQRLRYVLKYIKESQREGDVLVQMWVPAMRGNQQVVTTCGQPFLLDFNCQRLVNYRLPEWTPDVRYFSSFEYPRVGDAQRYDVRGTIALPIFERNSPSCLGVVEVVMTTQKVNYSYDLENICNALQAVDLRSSEVLSVPRLKMTGDSYLAAIPEIQMVLRTACETHRLPLSQTWISCIQQGREGSRHSDESFSECVSTIDEACYIQDPSMLGFQQACSEHHLFRGQGLVGKAFMTNQPCFSSDVTEFSKIEYPLSHHAKLFHLRAAVAIRLRCVHSGNVDFV…
Musa acuminata	Monocots	MaNLP2	Monocot NLP1	GSMUA_Achr5P19140_001	MSRQIQPTMKQRLSYALRYIKESNGDGDVLVQIWVPVMRGNQQVVTTCGQPFLLQSNCQGLVKYRSWTPDVRYFSSCEFPRVSDAQRYEVCGTIALPIFEMDSRSCLGVVEVVMMTQKVNYSSDFEIICNALQAVDLRSSEVSSVPRIKMSGDSYHGALPEIQMVLKAACETHRLPLAQTWISCIRQGKKGTRHSDENFKDCVSTVDAACYVRDPSMSGFHQACSEHHLLRGQGVAGKAFMTNQPCFSSDITDFSKIEYPLSHHAKLFRLRAAVAIRLRCIHTRKVDFVLEFFLPINCIESEKQKLMLNSLSTTIQEVCQTLRVVTTKELEHETVLENDDRIPSGTFSDKSVSEIGQRSTVNEILPVGTPDFKQHYGESNDDNQVSFFAEINVSNMDSE…
Musa acuminata	Monocots	MaNLP3	Monocot NLP1	GSMUA_Achr1P18080_001	MEAVPRHESLVGRNFSDGAADLDLLDQLLSRDGWLEFPDCPDVLQAGTPCSMSPLSSLSFSPLFEVNNSSSNPDRLESCSQDDIGRSVVSASDLSSKPGTRRSIQPSDSNFYVKERFMQALYHIKDARRDSEVLVQLWVPVKRGDQLILTTYSQPFSLNPNCEKLMNYREVSTNYHFSAQANSGKVLGLPGRVFLGRLPEWTPDVRFFSSYEYLRVDYAQRLDIRGSIAIPVFDQGSRSCLGVVEVVMTTQKLNYSVELEKICNALQAVDLRSSAVAKHDVLFQVGSGSYQAALPEILEVLKAVCRMHMLPLAQTWIPCIQQGKRGIRHSDENYRHCVSTSDAAYYVNDPSMIEFHEACSEHHLLRGQGAAGRAFTTNQPCFVSDVTASSKTEYPLSHH…
Musa acuminata	Monocots	MaNLP4	Monocot NLP1	GSMUA_Achr3P14760_001	MEAVPQADTSLGRNLADGAADLDLLDQLLSGDGWMEFPDCPDALQAGTPDSMSPFNSLSFSPLFEVSNSRTSWWIQPRESNFSVKEKFMQALDYIKENQREGDALVQLWVPVKRGGQLILTTYSQPFLLNRKCEKLVNYREVSVNYQFSTEENSGKALGLPGRVFLGGLPEWTPDVRLFSSYEYPRVDYAQRLDIRGSIALPVFDQGNRSCLGVVEVVMTTQKINYTYELQNICSALQAVDLRSSEVASVPRFKVSSGSYQAALPEILEVLKAVCRMHMLPLAQTWIPCIQQGKKGIRHSDENYGYCVSTCDDVCCVNDPSMTGFHEACSEHHLLRGQGVAGRAFTTNQPCFVSDVTASSKTEYPLSHYAKMFGLRGAVAIRLRSILTGNADFVLEFFL…
Manihot esculenta	Malpighiales	MeNIN1	NIN	Manes.11G110900	MEDGGFKTDSVSRNLPGAAMDLDFMDELLYDGCWLTTDGLNISQPGLSSSTVPNDSSQYFPFVDTNLHQQINQDGMENNFPENPPLSNPKVEQLADDESQDHKSVKITTSSVSAGFPNEGSELSRSFWIEPRADPGPTSSVKVRLMHAIRRLKECTKDREVLVQIWVPTKKEGKHVLTTTDQPCFVSLKSESLARYRYVSENYHFPVEGDSKESLGLPGRVFLGKLPESTPDVRFFRNDEYPRKTYAKQYNISGSLAVPVFERGTGTCLGVVEVITTTRYINYRSELETICKALEAFDLRSSQDFCPPSVKACKEFCQAAVPEISEILGSVCETHKLPLALTWARCFQQGKGGCRHFDEKFANCISTVDSACFVDDRECLVFHAACSEQFLSLGQGIVG…
Manihot esculenta	Malpighiales	MeNIN2	NIN	Manes.07G059900	MDHGASALNSTVWTFSSTTMDLDVMDKPLSQGYCLENNDRANSLEPEPFTSHVLYDHSEYSSFSEDLYHQIYRKEMKPLFENIPSAYHGIEGAETAKSFVQSESFTLEGSNSGSRWLIDPSYSVKQRLMLAIKYLKEYVEDSDVLIQIWVPTQIGGQNVLTTIDQPYSLNPSCKSLASYRNVSKTFQLTAEENLKELAGLPGRVFLGKLPEWTPDVRFFRSDECPRKSYAKMYNISGCLALPVFEQDNGVCLAVVEIVTTTQKISYSLELEIVGRALEAVDLKSSQDFFPLGIKACNESYQISILEISDILQFVCKTHGLPLAMTWALRDRQGEVEHWQFSKKYDYCLSTVDSACYVADSDLLGFHEACSEHYLFPNQGIVGKAFTTKKQWFATDITSF…
Manihot esculenta	Malpighiales	MeNLP1	NLP1	Manes.05G130800	MEDRILSTGAMLGTRADSAMDFDCMDKLLLEGCWLETIDGSEFFNPSPFSSAAFVDASFQWPTSEINNCDLASSPSKRSNREEEQISLLPRNSALNEAHGRSLINAEALDHGVGSADRLGYNTTEGSEVSRRWWIGPRTNPGPKTSVRDRLIRALGYIREFTKDKDVLIQIWVPVDKGGRRVLTTHDQRFALVPNCQRLANYRDISTNYQFSVEEDSKDMVGLPGRVFLGKVPEWTPDVQFFRSDEYPRVDHAQQYDVRGTLALPVFEQGSSTCLGVIEVVTTKQKIKYHPELESVCMALKAVDLQSSEVPSLQHVKMCDMSYQAVLPEIHEVLRSACETHKLPLAQTWVPCIQQGKGGCRHSDNNYYRCVSTIDLACYVHDTGVQAFHEACSEHHLLK…
Manihot esculenta	Malpighiales	MeNLP2	NLP1	Manes.18G004300	MEDHILSPGTMLLGAHADSTMDFDYMDKLLLEGFRLESIDGSEFFNPSSSSSAACVDSSFLWPASEISNGNFASSRSNQEDEHILLPRIAPPNEAHGRSLVTAQAHGEDIGSAYRLGDNTVDGSEVSRRWWIGPRTSPGSKTSVRDRLIRALGYIKDFTKDNNILIQIWVPVDKGGRRVLTTHDQCFALVPNCQRLANYRHVSINYQFLAEEDSKHMVGLPGRVFLGKVPEWTPDVRFFRSDEYPRVHDAQLCDVRGTLALPVFEQGSRTCLGVIEVVMTKQKIKYHPELERICKALEAVNLQSSEVPSLQHVKACDTSYQAVLPEIHEVLKSACETHKLPLAQTWVPCIQQGKGGSRHSDENYYRCVSTVDHACYVRDSGVQAFQEACSEHHLLKGQG…
Moringa oleifera	Malvids	MoNIN1	NLP1	JAKELQ010004347.1	MEDGFFPPGTMLSAPPDSDMNFDCMNELLLDGCWLETTDGSDFINPSPSTSTACFDHSLVWPSFETNNGIWSASQSQMINQQERQRWLLPGISHADDSLGKGLVNLSSLSQKMVDGSQFGSYKPEISQLNRKLWIGPREIPGPATSVTERLVQALGYIKELTRDKDVLIQIWVPVNRGGRRVLTTTGQPFTLDPRCPRLANYREISVKYHFSAEEDSRDLVGLPSRVFLKRVPEWTPDVRFFKSEEYLRVNDAQKFDVRGTLALPVFEQGSKTCLGVIEVVTTIQMVKYRPELESVCKALEAFDLRSSEVVSIQNVKVYSKSYQAAIPEIQDVLRCACKTHRLPLAQTWVPCAQQAKGGCRHSNENYVHCVSTVDDACYVGNPTIRGFHEACSEHHLLK…
Moringa oleifera	Malvids	MoNIN2	NIN	JAKELQ010012555.1	MEKLMAMMEGAEKSGVEAVVSSSSDGGDEGDLVRELLEVIETAGSYSGYRKTQRKECLNLVRKLKLFVPLLEEVRELGESLSAATSNCLANLKKALLAAKKLLKYCNDGSKIYLALESEAVMGRFHSVYDKLNQALDDFPFHELGISVELKEQVELMCMQMKRAKKRTDTQDMELAMDIMVVFLKKDERNADSAILERLANKLELHTIAELKAETLAVKKLVKERGGQNESIQQVLFLLGKFKQIAGVDETVVLDGPISSKILQRCKSSLVPHEFLCPITLEIMADPVIVATGQTYERSSIQKWLNSNHRTCPKTGQVLDHLSLAPNYALRNLILQWCEKNNLELPKKDASVGSGGSSAEHVEEIYSLVQNLSSCQVDVRRDAIVKIRMLSKENPENRI…
Mimosa pudica	NFC - Fabales	MpNIN	NIN	MpudA1P6v1_Scf01,12776527-12780516	MEYGAALLHNNSAFETLSDSTTTSVSEVGDFIDDLFANGCWLETTGHGGSSYNLTNPTSLINDPNLHNYWMTSSDPNHPHHQHQQIYQQDQSEVSNFSLFQSESFVVANTEVGKRWWIGPKANPGPSSSVKERLVLAVGYLREYTKNTNVILQIWVPTRREDDPSCNNKNLENYYRNVSKVYNHHHQLAGEEESAEDQCRVFLGKLPDHHQHQWAPPASVRFFKSHEYVAYVNNFAPHVHHHHNQQHYDMLRGTLALPVFERGSGTCLGIVEIVIPNHQNNIDFHPQIDNTVDFNKGACQNLISPAVKVYDELYLAALNEIVEVLTSVCKTHNLPLALTWAPCAQQGKAGLCPNDNFVGCLSTVDSACYVADLDLLGFQEACSQYHLLRGQGNIVGTAF…
Mimosa pudica	NFC - Fabales	MpNLP1	NLP1	MpudA1P6v1_Scf46,2144381-2147564	MGDNVVSPCGAMLDSSLDFDYMEEIFSDGCWLETAADGSDFLLRSPPAASNPLLDSSFSWPALEHNGHVSLEQQSKSLLMIGDYLEEAQVNTNTNNNDNRSVGKGKDIIEVSGTGNNMSDNSEVVRRLWIGPMVNPSPECSVLERLIKALVYIRDFNRDKDMLLQLWVPVNREGGRILSTRDLPFSLESSSPNLAKYREISAKYHFPAEEYSRGLVPGLPGRVFREKVPEWTPDVRFFRSDEYPRVDHAQEYDVRGSLAIPVFEKCSSICLGVIEVVMTAQKIKYFPELESVCNALQVLRSACEMHKLPLAQAWVPCNKQGKEGCRHTDDNYIHCISPVEHACYVGDPRVQGFHEACSEHHLLKGQGVTGEAFMTNQPCFSTDVTSYSKTDYPLSHHAR…
Medicago truncatula	NFC - Fabales	MtNIN	NIN	Medtr5g099060	MEYGGGLVADGGVFGPMVGGGGGDQADIIEELLGEGCWIEASENSLMAMQQTTPQSQYMSNNNNIPMGMGEGDHFNHHHHHHPHPHHQMECTAPAANHDDQQESGFVVGKRWWIGPRANPGPTTSVKERLVVAVGYLKEYTKNSSNNVLIQIWVPMRRRSALIHTQNHYLQQESSSAPVSVNPNMNVHVRFFRSHDYPRHQQQQQYGSLLALPVFERGSGTCLGVIEFVISNQTLINYRPQLDHLSNALEAVDFRSSHNMNIPQAVKVFEELYEAAVNEIMEVLASVCKTHNLPLALTWAPCLQQQQGGGKGSSGASGCGVSTMSCCISTVDSACYVGDMDVLGFQEACSEYHLFNGQGIVGTAFTTTKPCFAIDITAFSKSEYPLAHHANMFGLHAAV…
Medicago truncatula	NFC - Fabales	MtNLP1	NLP1	Medtr3g115400	MGDGAAVTSSATNTMMEAPPQDENLMDFDYMSELLLDGCWLEASADGSEFLLQSSPFSNPIFDPSFSWPVLENNEQPGNDVRHESQDVPLGTEQESRIIVNNAGSSDLQQCEFKTHLGEGVSRLWIPPTPNPGPGGSSITEKLIRALKWIKDFNRNKDMLIQIWVPVNRGDDRPILRANDLPFSLESRSLNLAKYREISVRYQFSAEVEDSKELVAGLPGRVYRDKIPEWTPDVRFFRSDEYPRVDHAQECDVHGTLAVPVFEQGSRTCLGVIEVVMTTQQSNYGRELETVCKALEVVDLSSSGHSSPQNVKACVKSYETALPEIQEVLRSACEMHKLPLAQTWVSCIQQGKDGCRHSDDNYTHCISPVEYACYVGDSSVRFFHEACMEHHLLIGQGVA…
Olea europaea	Asterids	OeNIN	NIN	v1.0|Oeu062477.1	MEDGASNNTINFNLMDELFFDGFWLETTYGSNFWQPTASNSPNLTSPRTEANRRLWVGPSRNPTRTISPKKRLVQAIEYLRDSTRDRDVLIQIWVPIKKGGRHVLTTYNQPFSLNSNSKSLAEYRDVSRNYQFAAEEDSKDLVGLPGRVFLNKLPEWTPDVRFFKREEYPRVDHAQQHNVSGSLALPVFERSSGNCLGVVEILTTSQKVPELENVCKALERAVRGSSDAGIYSSRWWVVAVDLKSSEIPSSLKAEDCNEPYRAALTEIKDVLICVCTTHKLPLAQAWAPCIQQGKGGCRHSDKNYIHCVSTIDSACYVADPQVVGFHKACSDHHLLKGEGIVGKAFMTNQPCFAEDMTVFCKTEYPLSHHARMFDLRAAVAIRLRSTYTGTADFVLEFF…
Olea europaea	Asterids	OeNLP1	NLP1	v1.0|Oeu035844.1	MDEDVLPLNTMLGTPSECFMDLDYMDELLFEGCWLETTGESDFLNYSASTPNSLFDPSFLWPTVEARNGESNGSPLKESLEERHRSFFPDNLSTNQHQGPELSMNSQSYIGNIQSNVASSGQSENYLVGGSELSRRLWIGPRALTSVMDRLMRALSDIKDCSRDKDVLIQIWIPVNKGGRNVLTTNDQPFTLDRNCPRLAHYREISMDYHFPAEEDSKEAMGLPGRVFRSKVPEWTPDVQFFTREEYPRVGHAQRYDVRGTLAVPILEQGSLNCLGVIEVVLTTQKIKYLPELESVCKALEAVDLRSSQVPNIQKAKTCDLSYQAALPEILEVFKSACRSHRLPLAQTWVPCLVQGKGGCWHSDENLANCVSTVDSACYIGDPRIQDFHEACSEHHLLK…
Oryza sativa	Monocots	OsNLP1	Monocot NLP1	LOC_Os03g03900	MEQKPSPPPPPRSDEEEDGLMGCGMGGTGDIAGGDLDLMEEFLLATPGFDLSEFWHPGAASPFSPLFDIGSSVTTLTTPAPAAGEDDRDEAEMPSRGGGGLEVSPAHRGWTFQTAPQEVAVEPTVKERLRRALERIASQSQSQAQRGDGELLVQVWVPTRIGDRQVLTTCGQPFWLDRRNQRLANYRTVSMKYQFSADESARADLGLPGRVFVGRVPEWTPDVRYFSTEEYPRVQHAQYFDIRGSVALPVFEPRSRACLGVVELVMTTQKVNYSAEIENICNALKEVDLRSSDVSSDPRSKVVDASYRAIIPEIMDVLRAVCDTHNLPLAQTWIPCICQAKRGSRHSDESYKHCVSTVDEACYVRDCSVLGFHQACSEHHLFRGEGVVGRAFGTNEPCF…
Oryza sativa	Monocots	OsNLP4	Monocot NLP1	LOC_Os09g37710	MEEGDPQPSISLARTPSEGAAAAVDLDLLEQLLSADNAWLEVAANTSRSPNFFATPSNCLTDASVATTTPANSWWIQPSGASTSVRERFDQALAYIRETQSDADVLVQLWVPVKGNDGQLVLTTSGQPFTLDQRSNSLIQFREVSTKYQFSADVASGSSPGLPGRVFIGRLPEWSPDVRYFTSYEYPRINHAQYLDVHGTMGLPVFERGNYSCLGVIELIMTKQKLNFTSELNTICSALQAVNLTSTEVSSIPRAKLNSASYKDALPEILEVLRAACITHKLPLAQTWVTCAQQGKRGSRHSDENYKYCISTIDAACYVNEPRMQSFHEACSEHHLLRGQGVAGKAFTTNQPCFLPDIGSSTKLEYPLSHHAKIFNLKGAVAIRLRCTRTGIADFVLEF…
Parasponia andersonii	NFC - Rosales	PanNIN	NIN	PanWU01x14_111140.1_1	MEYGAMMPSNAYGTSFSDATMEVDFMDQLLLEGCWDPAVAAAATGLNFTQPAAPCSSAPRSLIETSHYMPSFESSNTSTAHLITTHHHQIYQDHQETEEGGSDHLQENHSSESNNNNFFMNEANEVGKRLWIGPRPNPGTGPCSSVKERLTLAIDYLKECTRDRDVLIQIWVPIRRGGRQILTTYDQPYSLDPNCKSLASYRMVSREYQFLCEEDSAESVGLPSQAFLGKLPEWTPDVRYFRSYEYPRINYAKQYNVRGSLALPIFERGNGTCLGVVEIVMTTQKVNYRPEIEYVCQALEAVDLRSFQNFSPPAVKVCDELYQAALSEIVEVLVSVCKIHRLPLALTWAPCHQQGKGGCRHSDENYTRCVSTVDLACFVSNLEILGFHEACSEHHLFRG…
Parasponia andersonii	NFC - Fabales	PanNLP1	NLP1	PanWU01x14_370700.1	MEDGVLSPATILGAPADYPMDLDFMDELFLEGCWLETRDGSEFLNQNPPSSNPLFDPLFWPTLEPDGESNANPSPKSNQEERHRSLFVESQGKSPLHTLPPTRATTDVVKYSGVSEAHITEGSSELSRRWWIGPKANPGPSSSVMERLWRALMYIKDVIRDKDILVQIWVPVHKEGRRVLTTRDLPFALDDSGSKLARYRDISVKYQFSAEEDSKDLVLGLPGRVFSGKVPEWTPDVRFFRNDEYPRLIHAQQIDVRGTLALPIFELDSRTCLGVVEIVMTTQKIKYRPELESVCKALEAVDLKSSEVLSTQNVYNEYYQAAIPEIQQVLRSACDTHRLPLAQTWVPCIYQGKEGCRHSDENYGQCVSTVDHACYALDPQVQSFHEACSEHHLFRGQGV…
Petunia axillaris	Asterids	PaxNIN	NIN	Peaxi162Scf00362g00156.1	MEDGAFTLNDMFARLSDNTTTTTTDFGLMGEFFYDGFRLETTERSNFCQPLPFTAASLASQPFLFSTLDTTLGHPLPTTDQVTLQEDTEIDKVVDNLFAQMDEFSATRREASPPPDSSGQPSGFQVEGTQMNKRLWIRPNRNPSPTLSVKKRLVQAIEYLKDSTRNKDVLIQIWVPVKRGGKHVLITNNQPYSLNPNSRSLVEYRYVSQNYQFAAEKDSKEFVGLPGRVFLKKLPEWTPDVRYFKREEYPRVNYAHQHNVRGSIAIPVFESGSGTCLGVVEIVTTTQKTHYHPELEDVCRALEDYNESYQAALAEIQYILTCVCDTHKLPLAQTWAPCIQQGKSGCLHSDENVASCVSTVDSACYVRDPQVLPFHFACSEQHLLKGEGVAGGAFNTNQP…
Petunia axillaris	Asterids	PaxNLP1	NLP1	Peaxi162Scf00711g00212.1	MDESVIPSNPLLPAPSDYLMDLDYMDELLLEGCWLETTDGNEFLQHSSSTFSAPFDSSFMWPTAIDANNVGFSEILSKDGQQEKQRSSFTENLSISHCQGLNSAKVQAFGENINNTMCTSGQSENHLVEAPELNRRWWIGPKASSSVMDRLIWALGCIRDSSRDKGILLQLWVPINRDGRRLLTTNDQPFLLDLNCSRLANYREVSVNYQFPANEDSKEIVGLPGRVFADKVPEWTPDVRFFRREEYPRVGHAQECDVRGTLAVPVFEQGSRNCLGVIEVVMTTQKIKYRPELESVCKALEAVDLRTSEVSSTQDAKVCDLSYQAALHEILEVLKSACETHGLPLAQTWVPCIQQGKGGCRHSEENLIHCVSTEDSACYIADPHVQGFHEACSEYHLLR…
Populus trichocarpa	Malpighiales	PtNIN1a	NIN	Potri.004G205500	MDDGNGPNFIPDSAFENFSGSSMDLDFMDDLLYEGCWLETADEFNFLQAGTISSSDLNDPRQYFPLFEPNSSNSNVNSHQENYQGVDELGGIGSQNQNIRSLDQSGSFPVESNELGRRLWIAPTATGPSSPVRDRLMHAIGQVKECTKDRDVLIQIWVPVKKEGKNVLTTIGQPYLLDRKCQSLASYRNVSKDFQFPADEDSKELVGLPGRVFLRELPEWTPDVRFFSGVEYLRKNHAKQFNIRGSLAVPVFEQGSRTCLGVIEVVTTTRDISYRPDLENVCKALEAVDLRSPQDFCPPSLKVCKEVCQAAAPEISKILESVCKAHRLPLALAWAPCFREGKGGCRHFDESYSYFISLVNSAYFVAERDDWGFYMACSEQYLSFGHGIVGRAFATNKQC…
Populus trichocarpa	Malpighiales	PtNIN1b	NIN	Potri.009G166900	MDDGNGAFAPDSSFGNFSDAAMDLDFVDELLYDGCCFETVDEFGFLEAGTSASNDLNDPKQYLPFFESNSCNLNVNPCQENYQVATEKNFQSGGFLVEKNELGRRLWIAPTNNARSSTGVRERLMHAIGQLKQCTKDRDLLIQIWVPIKKEGKHVLTTFGQPYLLNPKSQSLASYRNVSKKFQFPAEEDSKELVGLPGRVFLRKLPEWTPDVSYFSWVEYPRKNHAKQFNIRGSFAVPVFEQGSRTCLGVIEVVTTTQDVSYRSELESVCKALEAVDLRSPKDFRPSSLKACKEFCQAAVPEISKILESVCKTHRLPLALTWAPCFRQGKGGCRHFDENYSNCICTVNSACFVAETDNFGFYVACSEQYLSFGQGIVGRAFTTRKQCFSTDVAAFSKTD…
Populus trichocarpa	Malpighiales	PtNIN2a	NIN	Potri.009G166400	MDDHGSSTPNSTFDIFSGNVTNWDFMDEILYQGWFEKDGGFNFLQQGLSTSNVLHDPSLYFPVTGTTNWNSVETSTPFSHPASCRVEAAGLGFEWQMVQRVNPGTSCSVKERVMQAVGYLKNCIQDRDILIQIWLPMEKEGKRVLATIDQPYFVDPSCKSLASYRKVSTAYHFQAEEDAKCSVGFPGRVFLEKLPEWTPDVRLFRSEEYPHRDHAVQHNIRGSLALPLFKQGSETCLGIVEIATTIQKISYRSELQDICKVLQAVDLRSSEDFCSPGVEITIVFLLSQTCNRLNRAAVPEISDIVKSVCKTYSLPLALTWALCSRQGKIGRQQFPERFSSCISTVDSACFLADRGFSGFHMASFEQYLFLGQGIVGRAFTTQKQCFTNDITSFSKKDYP…
Populus trichocarpa	Malpighiales	PtNIN2b	NIN	Potri.016G042900	MDEHSSSSPNSTFGIFSGNPMNWDLMDEILYQGWAENDGEFSFLQQGPSISNVLYDHPSLYMPFMGSNNLSIASNQQNYQEETERHCHGNPPLDYPKSMELLQTEPQVEDSVDTSTSLLHTTSYRVEAAGLGVEWQMVPRVNPLTSFSVKERAMQAIRYLKNCIQYKDSLIQIWLPVEKEGKKVLATIDQPYFVNPSCKSLASYRNVSVAYHFQVEGDAKFSVGFPGRVFLEKLPEWTPDVRLFRSEEYPRRDHAVQHNIRGSLALPLFKQGSETCLGIVEIVTTTEKITYRPELEDIRKALKAVDLRSSEDFCSPGVKTCNGLNQVAVPELSEIVKSVCKTYGLPLALTWALCSRQGKGGRQQFAEKSGACISTVDSACFLADRDFSGFHMASFEQYI…
Populus trichocarpa	Malpighiales	PtNLP1a	NLP1	Potri.002G009700	MEDGGLSPGTMLGATVDSVSVMDFDYMDELLLEGCWLETTDGSEFLNPSLSNSAAFFDSSFMWPTPEINHGDSASSPSQKGNQEDNQISMFPGNSTLSDIQARSPAGETAVSVAGWDDNATDGSELGKRWWIGPTPNPSVETSVKRRLIKALECIKDLTKNKDVLIQIWVPVNRGGRRVLTTHDQPFSLDPSSEKLASYRDISVKYQFSAEEDSKDSVGLPGRVFLGKVPEWTPDVRFFRSDEYPRVNHAQLYDVRGTLALPVFEQGSRTCLGVIEVVTTSQKIKYRPELESVCKALETVDLRSSEVPSIQNLQACNMSYQAALPEIQKLLRAACETHRLPLAQTWVPCTQQGKGGCRHSNENYYRCVSTVDDACCVADSAIQGFQEACSEHHLLKGQG…
Populus trichocarpa	Malpighiales	PtNLP1b	NLP1	Potri.005G251700	MMEDGVLSPGMMLGAAVDSAMDFDYMDELLLEGCWVETTDGSEFLNPSLSNSAALFDPSFMWPSPEMNNGNPASSLSQKGSQEVSHIPLLPGNSPSDIQSRSPVGEIAVSAAGWEYNATEGSELGKRWWIGPAPNPSPGTTVKRRLIKAVECIKDLTKNKDVLIQIWVPVNRGGRRVLTTHDQPFALDPSSERLASYRDISVKYQFSAEKDSKDSVGMPGRVFLGKVPEWTPDVRFFRNDEYPRVNHAQQCDVRGTLALPVFEQGSRTCLGVIEVVTTSQKIKYLPELESVCKALEAVDLRSSEVPSIQNLKACDMSYQAALPEIQKVLRAACETHRLPLAQTWVPCIQQGKGGCRHSNENYYHCVSTVDDACCVGDPAFQGFLEACSEHHLLKGQGVV…
Phaseolus vulgaris	NFC - Fabales	PvNIN1	NIN	Phvul.009G115800.1	MEYGALVQNGACGSFSDIFAPETDFMDELFAEGCWVETRVGCGGSYLNCGTEPSKSNSCMEIIFEEESEAESLMVGKRWWIGPRANNPGPSSSVKERLVVAVGYLKEYAKNSNMVIQVWVPARRGCAVGIHQDSYTTLDYTNITNNNNGDATRVFQFQEEWLSDHWTPNIRFLRTHDYSRVQQYDLRAGSLSLPVFQRGSGICLGVVEILLPNNVNPDLHNLQGVDFRSYSLQNFIPPAMTVKGFDELYQGALNEIVEVLTCVCKAHELPLALTWAPCIQQGKSGCGHSNEENYVSTVDPASFVADVDVLGFLDACSEYHLLGGQGVVGTAFTTAKPCFANDITAFTKAEYPLAHYANMFGLHAAVAIPLRSVSADFVLEFFLPKDCHDTQDQKQMLNS…
Phaseolus vulgaris	NFC - Fabales	PvNIN2	NIN	Phvul.008G291800.1	MEYGGGFGSLWECGSAWEEDSIEEVLVEGCWVEASGVGSCEGEYMGSSEAEMEMEVMRKRWWIGPEANSSVKERLVVAVGYIRECTKNSNVVIQVWVPLRSGLVGGPGNNLRRNHPDEWVSVEMNMNMNMNMNSARDVSLRFYRSHEYPRVPYYVDVPGSLALPVLERGTHTCLGVILILMPPCDTINYCPQVLNNSLLCNSSFQVFEEVYEAAVNEMAEVMKCVCRAQNVALALTWAPCCIQQGGKCGYGHSTETHFSTVERACFVGEAQALPFKEACSQHHLLRGQGIVGTAFTTSKPCFAVDIAAFSRAQYPLAHHANIFGLHAAVAIPLRTLYADFVVEFFLPKDCHDREHQNHFLNSISLLLQQSCRNLHVVMGDEFTLPPPPPPPPPPPQQYL…
Ricinus communis	COM - Malpighiales	RcNIN1	NIN		MDDDGASKPDSTSGSFSGAAMDLDFMDELLYDGCWLETTDGFSYPQTGSSTSTMTDSRSFPLIESSSSLASTNPHQQIHQEATEDNVPENPSTPLCNLNVKELTETQSQHCSVKNTTSLVQSEGFLNEGSELSKSLWIGPKADPGPSSSVKQRLMDAIKHLKQYTKDSEVLVQIWVPTKKEGKRVLTTFDQPCFLSLNSESLANYRYVSETYHFSVEGDSKDFLGLPGRVFLRKLPESTPDVRFFRREEYPRKSYAKQYNISGSLAVPVFERGTGTCLGVVEVVTTSRNINYRSELETICKALEAFDLRSSHDFCPPSVKACKEFCQSAVPEISEILGSVCKKHKLPLALTWARCFQQGKGGCRHFDEKFANCISTVDSACCVADRELYAFHIACSELY…
Ricinus communis	COM - Malpighiales	RcNIN2	NIN		MEELLYQECWLENSAEGFNMTQQSGNSISNIVYDPSRSVPSLRSSYPNINTQHEQLYQEQITGHRNFPSNTPLHYHKADEHPQDESESTTTTVVQSKRLPIIEGTEAGRGWPISNSRSSNYSVKERIRQALQYLEGYTKDKDVLIQVWMPIKRGGKNFLTTIDQPYFLKPGCKNLSCYRNVAKTYDFPLEENSQDSIGFPGRVFLEKLPDWSPDVRLFRENEYPFRDHARQYNICGCLAIPVLGPSSGTCLGVIEVVTTAHHKISCRPELEYICKALKEVDLKTSQDFCSPSVKVLNELYEVAVPEISEILQSVCKRFRLPLALTWAPCKRLGESGYDEHFPEKFASCILTVDSACFLADKELSGFYKACSEQYIFLGQGTVGKAFSKQKQCFSPDITC…
Ricinus communis	COM - Malpighiales	RcNIN3	NIN		MDHAVSALNSTLLTFSSTSMDLDFLDKSLSPASWLESTDGINLLEPEPSRSSVLFDTSQYSPFKRPDHFSLDSDHQIHRKEIENMPENPSLDVYPGIKEHVADTTISLVQPEGGESGKRCLTDPSSTINSRLMIAIEYLKDYVEESDVLIQIWVPTNKGGQIVLTTIDQPYSLNPNCKGLASYRNVSKTFHLTADADLKESAGLPGRVFLGKLPEWTPDVRFFRSDECPRKNYAKLYQISGCLALPVFEQDSGVCMAVVEIVTTTQKISYHLEVEIVCKALEAVDLKGSQDCFPFGVKACNQFYQIAVPEISEILQSVYDTFRLPLAMTWAICDRQGESEQHQFAEEFGYCICTVDSACCVAENDLMGFHEACSEQYLFLDQGIVGKAFATNKQRFATD…
Ricinus communis	COM - Malpighiales	RcNLP1	NLP1		MEEGVFSPGTMLGTRVDSAMDFDYMDKLLLEGCWLETIDGSEFFNPSPSSSAAFIDSFLWPIPEVNNDDLASTPSQKSNPEEEQIALPHRNSLLNETQDGSPLNTEAIGQDMGSVVTLGNNAAEASEVSRRWWIGPSAIPGPKTSVRDRLITALSYIKDFTKDKDVLIQIWVPVNSGGRRFLVTHDQHFAVVPNCERLANYRDISINYHFSADENSKDMVGLPGRVFLGKVPEWTPDVRFFRSDEYPRVDHAQQYGVRGTLALPVFEQGSRTCLGVIEVVTTAHKIIYHPELESVCRALEAVDLQSSGIPGMQNVKVCDMSYQSVLPEIHELLRSACETHQLPLAQTWVPCIQQGKGGCRHSDENYIRCVSTVDRACYVRDTSIQVFHEACSEHHLLKG…
Rhododendron simsii	Asterids	RsNIN	NIN	Rhsim11G0197200	MEDGAFTPSTMLETFSDTMDFDLMDDLLLDGYWLETTEESNLWQSVPSTSGTLSLSSFCIPTSNTNTDHLNPNPHEKSYQKGLEILDFGNNPPMVYAQMDEPVGSQTQNQAAASSSQSGNFLLESTETNRRVWIPPSEVPSPSSSVKKRLMQAIEFLRESTSERDVLIQIWVPIKRGGKHVLTTNDQPYSLSSDCKNLADYRDVSRSYQFAAEENSNDFVGLPSRVFLKKLPEWTPDVRFFKREEYPRVNYAQQFNVSGTLAFPVFERGSGTCLGVVEIVTTTQKVKCRPELENVCKALEAVDLRSSDMSGPPTVKACDDSYKAALTEIQEVLKSACDTHGLPLAQTWAPCIRQGKSGCRHSSENYARCVSTIDSACYVRNPKVLGFHEACSEHHLLRG…
Solanum lycopersicum	Asterids	SlNIN	NIN	Solyc01g112190.2.1	MEDAAFTLLAKLHDDNNATDFTEFGFWLEATDQPSNSNSNYCTSNQMDSAPPTQSRRKLWIGPNNPNPTSSIPPVNTRLVQAIEYLKNSTTHNKEVLIQIWVPVNRGGKHVLITNNQPYFLNPNSHSLLQYRNVSQNYQFAADKDSNELVGLPGRVFLKKLPEWTPDVRFFKSEEYPRVNYAHQHNVRGSIAVPVFETGSGTCLGVVEIVTTIQKTHYHLELEHVCKALEAVNLRSSGISSNPSKIKDQDCNESYLAALAEIQYILTCVCDTHKLPLAQTWAPCIQQGKGGCLQSDENFASCVSTVDSSCYVRDQHVVPFHLACSEHHLLKGEGVAGGAFNTNQPCFATDITAFSKAEYPLSHHARMFGLCSAVAIRLRSIYTGSADFVLEFFLPLDCK…
Solanum lycopersicum	Asterids	SlNLP1	NLP1	Solyc04g082480.2	MDERVIPSNPLLTTPSDYLMDLDYMDGLFLEGCWLETTDGNEFLQHSPGIFNAPFDSSFMWPTTIDANNVEFNGISSKDAQQEKQRPSLTENLSINHCQELNYAKVQSFGENMNNAMCTSSLSENHLVEAHELNKRWWIGPKASSSVMDRLIWALGYIRDCSRDKDILLQLWVPINRDGRRVLSTTNQPFLLDLNCPQLANYREVSVNYQFPANEDSKEIVGLPGRVFADKVPEWTPDVRFFRSEEYPRVEHAQQYDVRGTLAVPVFEQGSRNCLGVIEVVMTTQKIKYRSELESVCKALEAVDLSTSEVSTTQDAKVCDLSYQAALPEVLEVLKSACETHGLPLAQTWVPCIQQGKGGCRHSQENLIHCVSTEDSACYVADPRVQGFHDACSEHHLLK…
Theobroma cacao	Malvids	TcNIN	NIN	Thecc.02G044500	MDGDGGFTPNSTFGNLSDAAMDLDFMDELLFEGCWLETSDGFNFTEPGPSSSSGPNDPSQCLPVSGSSTVPFTINSHPMHQGETERNVPPPPLPKIEDLSKSQSQNWAAAGTATSLSQPGSFIVEGTELGSRWWIGPRAESGSSSSVKERLMEAIGYLKECTKDRDVLIQIWVPVKREGKHVLTTEGQPYSLNTNCKSLEIFRDVSKSYNFPAEEDSKESVGLPGRVYLGKLPEWTPDVRFFRSDEYPRINFAHKYNVGGSLALPVFERGSGTCLGVVEIVTTTQKINYRPELEHVCKALEAVDLRSSHNFSPPSVEGYNELYQAALPEIVEVLRSVCKTYKLPLALTWAACVNQRKSGCRHSDENFYHCVSTVDAACLADEGFWDFLEACSEHHLFRG…
Theobroma cacao	Malvids	TcNLP1	NLP1	Thecc.08G060200	MRSVFVAHVLVPASDYLLKTGIHPRSAILGGPSYSAMDFDYMDELFLDGCWLETAEGSEFLTLSPSSSNAFFDPAFMWPTSESNTGDLGAGLSQIHNQGENQRSLLPGNSHMNGTQAESLVSPQFSHMADVDKSHSPHGYCITEGSELSKRWWIGPRTSPGPATSVMQRLIQALDYIKDFAKEKDVLVQLWVPVNRGGRRVLTTSEQPFSLDPNSQRLASYRNISVKYQFPAEEDSKDAAGLPGRVFLSKVPEWTPDVRFFRSDEYPRLGHAQQHDVRGTFALPVFEQGSRTCLGVIEVVMTTEKIKIRPELESVCKALEAVNLRSSIASSTQNVKACNKSYQAGLHEIKEVLRCACDTHGLPLAQTWVSCIEQGKEGCRHSTDNYVHCVSTVDDACHI…
Tetraena mongolica	Zygophyllales	TmNIN1	NIN	TmoB11G015530	MEGGNFPNNSSFGVLSDNGMDLDLMDELLDDGCWLETTAGNKYNFSQTGPATSDIPHPQYFSSATSSGHHLDMNLPPQLYQGEPTRCSIQNLPSVYPKIEGLVEKQSQESEVVETTALPDQSKSFVLEGSEVSRRLWIAPKAYPGPTSSVRERLKLAVSHINSLLKDRHVLIQIWLPVKREGKQVLTTVNQPFSLDLNCESLVNYRSVSSSYLFAADKDSKLSIGLPGRVFLEKVPEWTPDVRFFKKDEYPRIDYARRYKVQGSVAVPIFEGGSRSCLGVVEFVTTTQKTHYRPELDTVCKALEAFNLGTSRNVCAPSVKASYELYQATIPVIENVLTSLCMTHKLPLAQTWAPCVQLGKDGCRHSIENYRTCVSTVDSACYMTSEDMQQFHEACSEHH…
Tetraena mongolica	Zygophyllales	TmNIN2	NIN	TmoA11G016490	MEGGNFPNNSSFGVLSDNGMDLDLMDELLDDGCWLETAAGNKYNFSQTGPATSDIPHPQYFSSATSSGHHLDMNLPPQLYQGEPTRCSIQNLPSVYPKIEGLVEKQSQESEVVETTALPGQSKSFVLEGSEVSRRLWIAPKAYPGPTSSVRERLKLAVSHINSLLKDRHVLIQIWLPVKREGKQVLTTVNQPFSLDLNCESLVNYRSVSSSYLFAADKDSKLSIGLPGRVFLEKVPEWTPDVRFFKKDEYPRIDYARRYKVQGSVAVPIFEGGSRSCLGVVEFVTTTQKTHYRPELDTVCKALEAFNLGTSRNVCAPSVKASYELYQATIPVIENVLTSLCMTHKLPLAQTWAPCVQLGKDGCRHSIENYRTCVSTVDSACYMTSEDMQQFHEACSEHH…
Tetraena mongolica	Zygophyllales	TmNIN3	NIN	TmoB03G002190	MEVDGFPNNSAFGVLSDNGMDLDLMDELLDDECWIEATAGNIYNFPPSGSLISGHPSETPHHSSSYATSGNYNMKLPPECYQGELPKCVVENSLPVFSKIEELVENQSQELKAVETAASPNQLESFLQEGSEVRRRLWIAPKTYPCPPSVHERLELAVSQLGTLLKDRHVLIQMWMPTKKEGRQVLTTVNQPFSLDHNCNSLVSYRGVSSSYLFGIDKDSKLSIGLPGRVFLEKLPEWTPDVRFFGKDEYPRIDYANQYEVRGSIALPIFERGNSSCLGVVEFVTTTQKTHYRPELDTVCKALEAFDLRTSHSVHAPSVKVSYELYQATVPVIEKVLTSLCMAHKLPLAQTWGPCVQLGKDGCRHSNDNYRFCVSTVDSACYMANEEMNQFHEACSEHH…
Trifolium pratense	NFC - Fabales	TpNIN	NIN	Tp57577_TGAC_v2_mRNA19272	MEYGGGLVGDGGVFGNMVGGGGEAADMIEELLVDGCWIEASENNMMAMQSQTQTHYMSTNNNNNNNIPIGMGEGDHFNNHHHNQIECNVPTDHDDDQESGFVVGKRWWIGPRANPGPSTSVKERLVVAVGYLKEYTKNSSNNVLIQIWVPALRRRSPLLIHNHYLHESSSSAPVSVNPNTNVHVRFFRSHEYPRHQQQQYGSLFALPVFERGSGTCLGVIEFVITNQTVVNYRPQLDHLSNALEAVDFRSSHNMNIPSAVKVFEELYEAAVNEIVEVLASVCKTHNLPLALTWAPCIQQQGGGVRGKGTAGAAGCGVSVAVPTDQMNNNQMMMNCVSTVDSACYVGDMEVLGFQEVCSEYHLFNGQGIVGTAFTTTKPCFAIDITAFSKAEYPLAHHAN…
Tripterygium wilfordii	Celastrales	TwNIN1	NIN	XP_038707786.1	MEDGAFAGSTMDLDFMEELLFEGCWLETTDAFNFLQPNFSTSGAPSDPMQFVPPLQTGTSHFSLNPIQHIIDTEETGKGFSEDPPLVSRQIEELFKAETQNQTNARTTISSGQSEAFLIEGTEVDRTWWIGPSDNPGPSSPMKDRLLQVIGYLKELTKDRNVLIQIWVPIKKEGKHVLTTKDQPYSLNPNCSNLESYRSVSNSYHFAAEADSKDFFGLPGRVFVGKSPEWTPDVRFFRSEEYPRVYHAQQYNVSGSLALPVFERGSATCLGVIEIVTTSQNIDYRTDLENVCKALEVVDLRSTQDFRHPSSKASNDLYQAAVPELLEILGYVCKTHRLPLALTWAPCGEHGKGGGWHSDENYAHCVSTVDSACFVPDQEVLGFHVACSEHHLFRGQGIV…
Tripterygium wilfordii	Celastrales	TwNIN2	NIN	XP_038721617.1	MEDGASTPNSMFGDNVMDLDFMDELFSDGCWLESSDGFNFLQPGPSTSDALNNPLQHISSLDANTGHLSIISHQQNQQNTKEEIKFNENSTLVYPKEHEVLETNFQNQNVLDTNMSLMQPGSFLFEGTESGKRWWIRPSAIPSSSSSVKDRLVQAIGYLQKCTIAEDVLIQIWVPIKEGGRQVLTTEGQPYSLNTNCKSLASYRKISKTYHFAAEQDSKTFVGLPGRVFLEKVPEWTPDVSFFGSDEYPRIGFAQQYKVRGSIALPIFEQGSGTCLGVIEIVTTSQKMNYRPELDCVCKALEAVDLRSSQNFCPPSVKDSNELYQAAVPKIAEILASICNIYSFPLALTWAPCVQQGKDGCRHSDANYASCVSTVDSACIVAIKDFSDFHEACSEHHLF…
Vicia faba	NFC - Fabales	VfNIN	NIN	Vfaba.Hedin2.R1.1g287760.1	MEYGGGIVDDGGVFGTMVGGDQGDIIEELLGEGCWIEASENNMMGMQQTASPQQQHYMASNIPIGMGEGDHFNHHQVDQESGFVVGKRWWIGPRASQGPSTSVKERLVVAVGYLKEYTKNSSNNVLIQIWVPALRRRSAIHYLQQESSSSAPVSVNPNMNVHVRFFRSHEYPRHPQQQQQQYGSLLALPVFERGSGTCLGVIEFVIANQNLINYRPQLDHLSNALEAVDFRTSHNMNIPPAVKVFEELYEAAVNEIIEVLASVCKTHNLPLALTWAPCIQQQGGGKGTTGGGGCSVSVTVPTDQMNNNNHMMMSCISTVDSACYVGDMEVLGFQEACSEYHLFNGQGIVGTAFTTTKPCFAIDITAFSKAEYPLAHHANMFGLHAAVAIPLRSVYTGSA…
Vitis vinifera	Rosids - Vitales	VvNIN	NIN	GSVIVG01023886001	MEDGSFTPNSVFGAPSDSAMDLNFMDELLFEGCWLETTDGFSFLQPGASTSTEGLVGTQTELNRRLWIGPSANPGPVSSVKNRLILAIRNLREFTKERDVLIQIWVPIERGGKNVLTTNDQPFSLDPDCQSLANYRNVSENYHFPAEEDSKEQVGLPGRVFLGKVPEWTPDVRFFKSEEYPRINYAQRYNVRGSLALPVFERGSGVCLGVIEIVTTTQKINYRPELENVCKALEAVDLRSSEVLIPPVKACNELYQAALPEILKVLARVCRTHRLPLAQTWAPCIQQGKGGCRHSDKNYALFLSTVDHAYYVTDPKFKGFNEACFDHHLFRGQGVVGRALTTNQPCFESDITAFSKTEYPLSHHARMFGLRAAVAIRLKSIYNGSADFILEFFLPTDCQ…
Vitis vinifera	Rosids - Vitales	VvNLP1	NLP1	GSVIVG01013370001	MDLDFMDELFLGGCWLETTDGSEFLLQSPSNSGSVFDPSSLWPTFGSNNSLSQSMTNVAGYPVQSENYLMDDFDLSRRWWIRPKSSPGPSSTVMERLIRALSYIRGSTKNKDALIQIWVPVNRGGRRVLTTNDQPFSLDPSCPRLARYRDISVSYQFSAEEDSNELAGLPGRVFLGKVPEWTPDVRFFRSEEYPRVDYAQHFDVRGTLALPVFEQGSQTCLGVIEVVMTTQKSNYRPELESVCKALEAVDLRSSEVLSTRNVKACNKFYQAALPEILEVLTSACGTHGLPLAQTWVPCIQQGKWGSRHTDGNYIHCVSTVDSACCVADPRTQGFHEACSEHHLLKGQGIAGRAFTTNEPCFSADITSFSKTQYPLSHHARMFGLCAAVAIRLRSIHVPV…
Zea mays	Monocots	ZmNLP1	Monocot NLP1	GRMZM2G109509_P01	MEQAPQTHGGGGLLACGVMEDVAVGDLDLMEELFMAAPGFDFSDFSQPGAGGESPGVCFSPLFDICSTTTTATPPPPPPSGDDNRDQPTPPRRGWVFQPRLEVDATVKERLRRALERIASLSQTQPGELLAQVWVPTVIGDRQVLTTCGQPFWLDCRNERLANYRTVSMKYQFSADETARTDLGMPGRVFVGRVPEWTPDVRYFSTEEYPRVHHAQYFDIRGSVALPIFEPRSRVCLGVVELVMTTEKVNYNAEIQNICSALKLCRLLCRYTLNLFDEMPLGKDVITTGHANPRSNQSFHLTLFGDVLVSVTDTSYRAIIPEIVDVLRTVCETHKLPLAQTWIPCICQAKRGSRHTDEKLKYCVSTLDEACYVRDLNVNGFHEACSEHHLFRGEGVVGR…
Zea mays	Monocots	ZmNLP3	Monocot NLP1	GRMZM2G048582_P01	MQCVRDELCRAGSEESVTCICMEEGGDPQLPSISVARTTSEGAGAVDLDLLEQLLSGDNGWLEVVSRSPNSVAFPPPSAFFSADATATTVTTTAAPAANASWLIQTGGASTPSVRERFSQALSYIRDTQSDGDVLVQLWVPVNRDDGKLVLTTSGQPFTLDHRSDSLIRFREVSTKYQFPADVRSGESPGLPGRVFIGRLPEWSPDIRCFTSYEYARVTDAKYLDVHGTMGLPVFEKRSYSCLGVIELIMTKQKLNFTSELNTICSALQAVNLRSTEVSSIPRKKFSTASYKDALPEILEVLRAACLTHKLPLAQTWVTCTQQGKRGSRHSDENYRYCISTIDEACFVNEAEMRGFHEACSEHHLLRGEGVAGKALTTNQPCFLPDIGSSTKLEYPLSH…
Zea mays	Monocots	ZmNLP7	Monocot NLP1	GRMZM2G053298_P01	MEEGGDPQLPSISAPRTTSEGAGGVDLDLLEQLLSGDNGWLEVVSRSPNSVAFPPLSAFFSADATATTVTTAAPAANASWWIQTGGASPSSVEERFSQALSYIRDTQSDGDVLVQLWVPVNRDDGKLVLTTSEQPFTLDHRSDSLLRFREVSTKYQFSADVKSGDSPGLPGRVFIGRLPEWSPDIRYFTSYEYPRVRDAQYLDVHGTMGLPVFEKGSYNCLGVIELIMTRQKINFTSELNTICSALQAVNLRSTEVSSIPRIKFSTASYKDALPEILEVLRAACLTHKLPLAQTWVTCAQQGKRGSRHSDENYRYCISTIDEACFVNEAEMRGFHEACSEHHLLRGEGVAGKAFTTNQPCFLPDIGSSTKLEYSLSHHAKIFKLKGAVAIRLRCTRTGT…

## Sheet: Alignment in FASTA format
Supplementary Data 4. Protein sequences used for analysis
please not this file contains multiple tabs
alignment as shown in fig. S7 in FASTA format:
>CmNIN2
------------------------------MEEY---------DG-A----FESLS------ES-----------A-ASV-S-SE--------V-----SL-VMD-FMDDLLV-QGCW----LET-S--------SYMNN--------NNFN-N-S-N-------------------NNH-LPFTNCIIPSSS-S-SSSSFTTTT---TT-SHYP-NNYLQHYCFWTSSDN-SS---SSSS--T--SSEIYHHH-Q----HH-QQ-------------------------------------------------------------QQAILES-FVLENITTS--NNNNDELLVG-KRWWIG-PKA-NP--GP--------SSS---VKERLVLAVGCL…
>CfNIN2
------------------------------MEEY---------DG-A----FESLS------ES-----------A-ASV-S-SE--------V-----SL-VMD-FIDDLLV-HGCW----LET-S--------SYI-N--------NNFN-N-S-N-------------------NNHLLPFTNCIIPSSS-S-SSS---FTT---TS-HYYPNNNYLQHYCFWTSSDN-SS---SSST--T--SSEIY-HH-Q----HH-QQ-------------------------------------------------------------QQ--LES-FVLENITTSNTNTNNDELLVG-KRWWIG-PKA-NP--GP--------SSS---VKERLVLAVGCL…
>MpNIN
------------------------------ME-Y----------G-A---ALLHN-------NS-----------A-FET-L-SD--------STTTSVSE-VGD-FIDDLFA-NGCW----LET-T--------GH--G--G-----SSYN-L-T-N------------------------P-------------TSL---IND---PN---------LHNYWMT-SSDP-NH---------P-HH----QHQ-Q----IY-QQ-DQS----------------EV---------------------------------SNFSL-FQ--SES-FVVAN-TE-----------VG-KRWWIG-PKA-NP--GP--------SSS---VKERLVLAVGYL…
>PvNIN1
------------------------------ME-Y----------G-A----LVQ--------NG-----------A-CGS-F-SD--------I----FAP-ETD-FMDELFA-EGCW----VET-R--------V---GCG------GSYL-N-C-G----------------------TEP---------S-K-SNS----------------------------CMEI-----------------------------IF-EE-E-----------------------------------------------------------SE--AES-LM-----------------VG-KRWWIG-PRANNP--GP--------SSS---VKERLVVAVGYL…
>LaNIN1
------------------------------ME-Y----------D-A----LVNN-------SG-----------V-FDE----------------------AID-LTDELLV-EGCW----VET-T--------GE--G--G--------------G----------------------------------------------D-----------------------------------------------HN-Q----LH-QDLE-------------------------------------------------------------------LVNGG-SL-----------VG-KRLWIE-PST-TT--TS-------SSLP---VKERLVVAVEYL…
>LaNIN2
------------------------------ME-Y----------S-A----LIHN-------SS-----------V-FGS-F-SS-----------------DTDEAADELLA-EGCW----VET-T--------G---G----------------------------------------------------------------D-----------------------------------------------HI-Q----QH-QDIE--------------------------------------------------------------------INEG-SF-----------VG-KRWWIG-PSS-S---ST--------SSS---VKERLVVSVGYL…
>AiNIN
------------------------------ME-Y----------G-G----IVHNE------NG-----------G-FGS-L-SE--------S---AVEA-EVD-LVDELLV-EGCW----VET-T--------S---A--------GGCY-N-W-M----------------------HNP-------------SDA---VVA---PQPQYLE------------MLQL------------------------Q------LQE-E-----------------------------------------------------SSSSS-SD--QES-------------------LVG-KRWWIG-P-T-RP--GPSSSSSSSSSSS---VKERLVVAVGYL…
>LjNIN
------------------------------ME-Y----------G-S----LLVQQQQQQDCNS-----------A-YGS-L-SNLSSDCGSVT---TAEA-DHH-IIEELLV-QGCW----VEV-S--------GV--G--V----------R-------------------------------------------------------------------------EGEL------------------------QL------QQ-D---------------------------------------------------------------ESS-FV-----------------VG-KRWWIG-PAA-AV--AG------SCNSS---VKERLVIAVGYL…
>CaNIN
------------------------------ME-Y----------G-G---GLVED-------CG-----------G-FGT-M-VG--------G--------ETD-MIEELLV-EGCW----VEA-S--------E---N--------NLMM-M-H-H------------------------------------D-DHM---SSS-TTPQPHYIP------------MGDN-----------------------------------------------------------------------------------------------DE--ESGNFV-----------------VG-KRWWIG-PQA-NP--GP--------STS---VKERLVLAVGYL…
>MtNIN
------------------------------ME-Y----------G-G---GLVAD-------GG-----------V-FGP-M-VG------GGG-----GD-QAD-IIEELLG-EGCW----IEA-S--------E---N--------SLMA-M-Q-Q----------------------TTP-----------Q-SQY---MSN-N----NNIP------------MGMG-EG---DHFN----------HHH-HHHPHPH-HQMECTA---------------PA---------------------------------ANHDD-QQ--ESG-FV-----------------VG-KRWWIG-PRA-NP--GP--------TTS---VKERLVVAVGYL…
>TpNIN
------------------------------ME-Y----------G-G---GLVGD-------GG-----------V-FGN-M-VG-------GG-----GE-AAD-MIEELLV-DGCW----IEA-S--------E---N--------NMMA-M-Q-S---------------------------------QT-Q-THY---MST-NNNNNNNIP------------IGMG-EG---DHFN----------NHH-H-------NQIECNV---------------P----------------------------------TDHDD-DQ--ESG-FV-----------------VG-KRWWIG-PRA-NP--GP--------STS---VKERLVVAVGYL…
>VfNIN
------------------------------ME-Y----------G-G---GIVDD-------GG-----------V-FGT-M-VG--------------GD-QGD-IIEELLG-EGCW----IEA-S--------E---N--------NMMG-M-Q-Q----------------------TAS--------PQ-Q-QHY---MAS-------NIP------------IGMG-EG---DHFN----------HHQ-V----------------------------------------------------------------------DQ--ESG-FV-----------------VG-KRWWIG-PRA-SQ--GP--------STS---VKERLVVAVGYL…
>AtNLP7
MCE---------------------------PD-D----------N-S--------AR-----NG-----------V-TTQ-P-SR--------S----REL-LMD--VDDLDL-DGSW-P--LDQ-----------------------IPYL-S-S-S-------------------NRMISP----IF--VS---SSS-------EQPCSPLWA------------FSDG-GG------------N---GFHH-A----TSGGD-DEK---ISSVSGVP-----SF------------------------RLAEYPL-FLPYSS-PS--AAE-NTTEKHNSFQ--------FPS-PLMSLV-PPE-NT--DN--------YCV---IKERMTQALRYF…
>AtNLP4
------------------------------ME-D----------S-F----LQS-----------------------------EN--------V-----VM-DAD-FMDGLLL-DGCW----LET-T--------D---G--------SEFL-N-I-A------------------------P---------S-TSSVS---PFD---PTSFMWS------------PTQDTSA---LCTS--G--V----VSQ-M----YG-QD-CVE---RSSLDE--------------------------------------------------------------FQ-----------WN-KRWWIG-PGG------G--------GSS---VTERLVQAVEHI…
>CrNLP4
------------------------------ME-D----------S-F----LQT-----------------------------EN--------A-----VM-DSE-FMDGLLL-DGCW----LET-T--------D---G--------SEFL-N-V-A------------------------P---------S-TSSVS---PFD---PSSFMWS------------PTQDTSA---ICTS--G--V----VST-M----YG-QD-CVE---RSSLDD--------------------------------------------------------------FQ-----------WN-KRWWIG-PGG---------------GGS---VTERLVQAVEHI…
>AsNLP1
------------------------------ME-D----------N-E---PAAP---------------------------P-PV--------S-----LS-ELD-LMDEFIL-SRGW----VGS-P--------D---C--------SILL-G-A-S------------------------S---------S---PTS---PFG---SS-GFFP------------AIDI-SN---SGSN--P--V----IRN-D----HT-QE-EGA--ERSVLHLNP-----SQ---------------------------------------DD--TQA-NVSDG-KEAH-----D---LNTERWLIQ-PMI------P--------VAS---LKERFAHALNHI…
>OsNLP4
------------------------------ME-E----------G-D----PQPS-------IS-----------L-ART-P-SE-----GAAA-----AV-DLD-LLEQLLSADNAW----LEV-A--------A---N----TSRSPNFF---A-T------------------------P-------------SNC---LTD---------------------------------------------------------------------------------------------------------------------------------ASVAT-TT-----------PA-NSWWIQ-PS------GA--------STS---VRERFDQALAYI…
>OsNLP1
------------------------------ME-Q----------KPS---PPPPP-------RSDEEEDGLMGCGM-GGT---GD-------IA-----GG-DLD-LMEEFLL-A-----------T--------P---GFD-L----SEFW-H-P-G--------------------------------------AAS------------PFSP------------LFDI-GS---SVTTL-T--T----PAP-A----AG-ED-DRD----------E----------------------------------------AEMPS-RG--GGG-LEVSP-AH-----------RG-WTFQTA-PQE----VAV--------EPT---VKERLRRALERI…
>DaNLP1
------------------------------MD-D----------G-V----PLPR-------SS-----------L-DKS-H-SE--------A-----AV-ELD-LMEEMLL-GGSW----LGT-P--------D---S--------SDFS-L-L-G------------------------A---------S-N-SAS---PFD---CL-GFSP------------LFDI-SS---STLV--P--I----LHE-N----DT-QE-DVE---WPNFCTNS-----SS-SEGHIGS-ISEM----QQSQDL-DITGL----PKFSA-QS--TES-EMANPISG-----------AG-ATSWIQ-PRI------P--------FVS---IGDRLNYALNYV…
>MaNLP1
------------------------------MD-D----------S-V----PPK--------GS-----------LSGQT-L-SD--------A-----AVDDLD-LMDELLS-GSVF-----------------D---C--------SDLL-Q-T-G------------------------T---------S-A-STG---PLS---SA-CFSP------------VLGI-SS---TSSN--P--T----LAG-I----DY-QV-DAE---RSVFSVE-------------------------------------------------------LASDE-AQM-------QMLDG-MSRQIQ-PKG------E--------TGS---VEQRLRYVLKYI…
>MaNLP4
------------------------------ME------------A-V----PQAD-------TS-----------L-GRN-L-AD--------G-----AA-DLD-LLDQLLS-GDGW----MEF-P--------D---C--------PDAL-Q-A-G------------------------T---------P-D-SMS---PFN---SL-SFSP------------LFEV-SN-----------------------------------------------------------------------------------------------------------------------SR-TSWWIQ-PRE------S--------NFS---VKEKFMQALDYI…
>AteNLP1
------------------------------ME-D----------D-A--DPPLPE-------TS-----------M-DRA-L-SD--------S-----AV-DFN-LMDELLS-GDCW----LET-L--------N---Y--------SDLF-N-QNT------------------------T---------S-T-STC---PFS---CS-PIFS------------LLEN---------------N----------------QE-----------------------------------------------------------------TEE-TTVET-SEL-------ETTMS-LSQLIR-PR------GP--------VVP---LKDRLNHALRLI…
>HsNIN1
------------------------------MD-G----------G-A---PLTP--------SN-----------M-LAT-V-SD--------N-----TM-DFD-LMDGLFD-DGCW----LET-T--------P------------SNFW-Q-Q-G------------------------L---------S-P-NAS---DFP---P--YYFS------------TVDA-NN--TSHLD------------Q-K----DF-QE-EKE---RLNCSDNV-----HL-VWDA----------------------------ATESS-AH--SES-SLIEG-NK-----------MN-TSWWIP-PVE-DP--NP--------TTS---VKNRLIQAFEHL…
>HsNIN2
------------------------------ME-D----------G-S------P--------LN-----------M-FRT-L-SN--------N-----NL-DLD-LMDGLFD-DGCW----LET-T--------P------------SNFWQQ-Q-G------------------------P---------S-P-NAA---DFS------SYFP------------IVNT-NN--ISHLV--P--Y----SHQ-M----DF-QE-EKE---RLNSTDNV-----RV-VYPLLDE---------CDGSEK-DRLD-----ASASS-TQ--SRS-LLVQA-SK-----------SN-TRLWIA-PSA-DP--NP--------ANS---VKNRLIQAFEQL…
>HpNIN2
------------------------------MD-D----------G-Y----YAN--------GS-----------L-------PG--------I-----TI-DFD-FMDEILN-EGSW----LKT-T--------D---D--------CNFP-Q-P-G------------------------L---------S-T-SLD---LNS---PS--PFP------------NIQLVDN---QNRD--T--SP--SHRQ-Q----VT-QQ-ESC----TDFT-----------DFTQVDQ-LVS-----VNFQSK-DAVE-----SESSQ-RQ--SGS-FS------------------------IG-IRA-KTV-MD--------PSS---VGIRFLHAIKQL…
>HpNIN1
------------------------------MD-D----------G-Y----YAN--------GS-----------L-------PG--------I-----TI-DFD-FMDEILN-EGSW----LKT-T--------D---D--------CNFP-Q-P-G------------------------L---------S-T-SLD---LNS---PS--PFP------------NIQLVDN---QNRG--T--SA--SHHQ-Q----VT-QQ-ESC----TDFT-----------DFTQVGQ-LVS-----VNFQSK-DAIE-----SASSP-RQ--SGS-FS------------------------IG-IRA-KTV-MD--------PSS---IGIRFLHAIKQL…
>LuNIN1a
------------------------------MD-HD-------GGG-A----FTP--------NS-----------T-FEN-LISS--------S-----TM-DLDPSMDQIFD-ERCW----MGTPP--------D---G--------FSFL-SQP-C------------------------P---------P-T-SLI---IP----------------------------EL---QHHG--P--N----PHQ-D------------------------------------------------------------------------------INFQG-GG-----------YE-NREVIP-P-------------------S---IKDRLEYAIRKL…
>LuNIN1b
------------------------------MD-HD-------GGG-A----FTP--------NS-----------T-FGN-LISS--------S-----TM-DLDPFMDQIFD-ERCW----MGTPP--------D---G--------FSFL-SQP-S------------------------P---------P-T-SLI---IP----------------------------EL---QHHN--P--N----PQQ-D------------------------------------------------------------------------------INFQG-GR-----------HE-NRQFIP-P-------------------S---IKDRLEYAIRKL…
>MeNIN2
------------------------------MD-H----------G-A----SAL--------NS-----------T-VWT-F-SS--------T-----TM-DLD-VMDKPLS-QGYC----LEN-N--------D---R--------ANSL-E-P-E------------------------P---------F-T-SHV---LYD---HS-EYSS------------------------FS--E--D----LYH-Q----IY-RK-EMK-----PLFENI-----PS-AYHGIEG------------------AE-----TAKSF-VQ--SES-FTLEG-SN-----------SG-SRWLID-P-----------------SYS---VKQRLMLAIKYL…
>RcNIN3
------------------------------MD-H----------A-V----SAL--------NS-----------T-LLT-F-SS--------T-----SM-DLD-FLDKSLS-PASW----LES-T--------D---G--------INLL-E-P-E------------------------P---------S-R-SSV---LFD---TS-QYSP------------FKRP------DHFS--L--D----SDH-Q----IH-RK-EIE-----NMPENP-----SLDVYPGIKE----------------HVAD-----TTISL-VQ--P------EG-GE-----------SG-KRCLTD-P-----------------SST---INSRLMIAIEYL…
>RcNIN2
-----------------------------------------------------------------------------------------------------------MEELLY-QECW----LEN-S-------AE---G--------FNMT-Q-QSG------------------------N---------S-I-SNI---VYD---PS-RSVP------------SLRS-SY---PNIN--T-------QHE-Q----LY-QE-QIT--GHRNFPSNT-----PL-HYHKADE-HPQ-----DESES-----------TTTTV-VQ--SKRLPIIEG-TE-----------AG-RGWPIS-----NSR-SS--------NYS---VKERIRQALQYL…
>PtNIN2a
------------------------------MD-D---------HG-S----STP--------NS-----------T-FDI-F-SG--------N-----VT-NWD-FMDEILY-QG-W----FEK-D--------G---G--------FNFL-Q-Q-G------------------------L---------S-T-SNV---LHD---PS-LYFP------------VTGT-TN--W--------------------------------------------------------------------------NSVE-----TSTPF-SH--PAS-CRVEA-AG-----------LG-FEWQMV-QRV-NP--GT--------SCS---VKERVMQAVGYL…
>PtNIN2b
------------------------------MD-E---------HS-S----SSP--------NS-----------T-FGI-F-SG--------N-----PM-NWD-LMDEILY-QG-W----AEN-D--------G---E--------FSFL-Q-Q-G------------------------P---------S-I-SNV---LYD--HPS-LYMP------------FMGS-NN-----LS--I--A----SNQ-Q----NY-QE-ETE----RHCHGNP-----PL-DYPKSME-LLQ-----TEPQVE-DSVD-----TSTSL-LH--TTS-YRVEA-AG-----------LG-VEWQMV-PRV-NP--LT--------SFS---VKERAMQAIRYL…
>KlNIN3
------------------------------MD-G----------S-A----FPPC-------NS-----------A-VGS-F-VS--------P-----SM-DLD-LISELF--EGGW----LEA-D--------N---GLGAVGGQHWSFA-R-D-GF------------DQFVDMDLKGFQ---------S-D-TEL---MNN---GS-AYYP----------------------------V----------------------EMER--------------------------AVK-----KGSEDW-RPME-----AMMSS-DQ--LSS-----G-HE-----------LS-GRTRIHHHQS-TQ--NS--------CFS---VRDRLMLAIARL…
>AtNLP1
------------------------------ME-DDGGSDGGEGNG-G----FSP--------NS-----------S-FGA-F-AD--------T-----AM-DLD-FMDELLF-DGCW----LET-T--------D---S--------KSLK-Q-T-E----------------------QSP---------S-A-STA---MND---NS-PFLC------------------------FG--E--N----PSQDN----FS-NE-ETE------------------------------------------RMF------------PQ--AEK-FLLEE-AE-----------VG-KSWWIA-PSA-SE--GP--------SSS---VKERLLQAISGL…
>CrNLP1
------------------------------ME-DDAGGDGGEGNG-G----FSP--------NS-----------S-FGA-F-PD--------T-----AM-DLD-FMDELLF-DGCW----LET-T--------D---S--------KSLK-Q-T-E----------------------QSG---------S-A-STA---MND---NS-TFLC------------------------FG--E--N----PSQDN----FS-HE-ETE-----------------------------N-----NKSMNQ-EPF------------DQ--AEK-FLLEE-AE-----------VG-KSWWIA-PRA-SE--GA--------SSS---VKERLLQAISGL…
>AhNIN2
------------------------------MD-D----------G-S----FTP--------NNP---------AV-----F-----------G-----NI-YND-LMDQLLD-EGCW----LQT-T--------D---G--------SNLL-Q-S-GQGSGQGLGP----GQ----GPGSVP---------S-I-SRGL-SLSY---PYYPLFP------------SLEP-NS---SSLT--A--P----PHL-S----SY-QK-----------------------WIPKAEHQTPD-----SEKQDP-E-------NPQTTT-TQ--VQN-RCWDG-NE-----------LN-RILWIA-PKA-NS--DS--------SSP---VKDRLVKAIYNL…
>BvNIN
------------------------------MD-D----------G-S----FTPS-------NNP---------PV-----F-----------G-----NL-DYD-LMDQLLN-EGCW----LQT-A--------D---G--------SNLL-Q-L-SQGPGQGQGQGEGEGQ----GQGSSP---------P-T-SRG---LSY---PS-FPFL------------GSDP-NS---SSLT--S--T----PQP---------SK-----------------------WSPKTEH-GID-----SENQEN-NMLA---------------KRS-FSWDS-NE-----------LN-KMLWIA-PKA-NS--GL--------STS---VKDRLMTAIYHL…
>CqNIN1
------------------------------MD-D----------G-S----FNPT-------NNP---------PV-----F-----------G-----NI-DYD-LMEQLLD-DGCC----------------------------------------------------------------P---------S-T-SRG---LSY---PSSFSFP------------SLEP-VS---SSLT--S--P----GNQLS----SYREK-----------------------WSPKEEQ-AVD-----SENQDD-SAITP----AAAVL-NQ--SRS-FSWEG-NE-----------LN-RILWIG-PKA-NS--GA--------STS---VRERLMRAVTSL…
>CqNIN2
------------------------------MD-D----------G-S----FNPT-------NNP---------PV-----F-----------G-----NI-DYD-LMEQLLD-DGCW----LQT-A--------D---G--------SNLL-Q-S-GTSSGQGQGP-------------ISP---------S-T-SRG---LSY---PSSFSFP------------SLEP-VS---SSLT--S--P----GNQRS----SYREK-----------------------WSPKAEQ-AVD-----SENQDD-SAITPP--AAAAVL-NQ--ARS-FSWEG-NE-----------LN-RILWIG-PKA-NS--GP--------SSS---VRERLMRAVSSW…
>CfNLP2
------------------------------ME-D----------G-V----TKPAVT-----TT-----------P-EPP-P-EP--------S-----SM-DFD-DVNELFF-DGCW----LETAT--------T---G--------SDFL-L-N-T------------------------L---------S-S-SNP---LFD---SS-SSWP------------AMDS-NG------------G----FSR---------QK-EYS------------------------KE-------------------------DIMKQ-SQ--SEN-NSVEG-GEE--------LEEV-RRWWVG-PRA-SP--GP--------ASS---VMERLIRALVYI…
>CfNLP1
------------------------------MSID----------G-V----VSS--------GT-----------L-LER-P-SD--------S-----SM-DFT-YMDELFL-DGCW----LETTT--------D---A--------SGFL-L-Q-S------------------------P---------S-S-CNP---HLD---HS-FSWP------------ALEV---------------------------------E-ERQ---SPLFNEF---------QETQERI----------------NNNN-----TGEVC-NQ--SEN-HSDEN-SEV----------VT-TRWWIG-PMA-NL--NP--------QLS---VLERLIKALVYI…
>MpNLP1
------------------------------MG-D----------N-V----VSP-----------------------CGA-M-LD--------S-----SL-DFD-YMEEIFS-DGCW----LETAA--------D---G--------SDFL-L-R-S-----------------------PP---------A-A-SNP---LLD---SS-FSWP------------ALEH-NG----HVS----------------------LE-QQS---KSLLMIGD-----YL-EEAQVNT-NTNNNDNRSVGKGK-DIIEV----------SG--TGN-NMSDN-SE-----------VV-RRLWIG-PMV-NP--SP--------ECS---VLERLIKALVYI…
>AiNLP1
----------------------------------------------------------------------------------------------------M-DFD-YINELFV-DGCW----LAA-SSSSAAAAAD---GS-------ADFY-V-S-S------------------------P---------S-F-SNP---IFD---P--FSWP------------SLDT-EQ---I-------------ESQ-E----RE-QEHEQQQ-EQPPFSHDLVVAANNC-SQNQQQQ-YHH---------------------YENQSVEN--NNP-NPNNP-SE-----------FF-RRWWIA-PSS-NP--GP--------GSY---VVEKLLKALMCI…
>LjNLP1
------------------------------MG-D----------G-A----VTTTS------AA-----------M-MEA-PTNE--------T-----SM-DFE-YMSDLLL-DGCW----LEASA--------D---G--------SNFLLQ-Q-S------------------------P---------P-F-SSP---LFD---PS-FSWP------------ALET-NE-----------------PTH-V----ED-QH-ESQ---EAPLGNTQ------------------------LVSQSQ-NMVNVVDGRYNNQSETE--THS--VVEGTSD-----------GV-KRWWIA-PTC-SP--GL--------GPS---IMEKLIRALKWI…
>MtNLP1
------------------------------MG-D----------G-A----AVTSSA----TNT-----------M-MEAPPQDE--------N-----LM-DFD-YMSELLL-DGCW----LEASA--------D---G--------SEFL-L-Q-S------------------------S---------P-F-SNP---IFD---PS-FSWP------------VLEN-NE------------Q----PGN------DV-RH-ESQ---DVPLG---------------------------TEQESR-IIVN-----NAGSSDLQ--QCE-FKTHL-GE-----------GV-SRLWIP-PTP-NP--GP-------GGSS---ITEKLIRALKWI…
>MaNLP2
--------------------------------------------------------------------------------------------------------------------------------------------------------------------------------------------------------------------------------------------------------------------------------------------------------------------------------------------------------------------MSRQIQ-P-------------------T---MKQRLSYALRYI…
>MaNLP3
------------------------------ME------------A-V----PRHE-------SL-----------V-GRN-F-SD--------G-----AA-DLD-LLDQLLS-RDGW----LEF-P--------D---C--------PDVL-Q-A-G------------------------T---------P-C-SMS---PLS---SL-SFSP------------LFEV-NN---SSSN--P--D----RLE-S----CS-QD-DIGR----------------------------------------------------------------SVVSA-SDL-------SSKPG-TRRSIQ-PSD------S--------NFY---VKERFMQALYHI…
>DgNLP1
------------------------------MG-D----------G-I----LSP--------AT-----------T-TGN-P-FD--------F-----FM-DFD-YIDELLL-EGCW----LGT-T--------D---G--------SEFP-R-Q-I------------------------P---------S-N-TSA---LFD---PS-FGWA------------ATAMETN---GNMN--M--N----PTQ-N----DD-HE-EGG---RPFL------------NEPHVNN-TEK-----ALSLNE-YMDD-----VAGCS-SQ--SEK-YTVEGFSD-----------MG-RRWWIG-PRA-YP--GP--------ASS---VIDRLIWAIGSV…
>DgNLP2
------------------------------MD-D----------G-F----LSP--------GT-----------M-LDG-P-SD--------S-----AM-DVD-YMDELLL-EGCW----LET----------D---G--------SEFL-P-Q-T------------------------P---------F-N-SNS---LFD---PF-FGWP------------PVNT------GDLS--T--N----PAP-N----TD-QH-EQE---RQVLNDTT-----PF--------------------LSQ-NAID-----VAGCS-GQ--TEN-QIIEG-SE-----------VG-RRWWIG-----HP--GP--------GCS---VTERLIRAVGYI…
>KlNLP1
------------------------------ME-D----------V-D----FSP--------GA-----------M-FGA-P-FA--------T-----DT-DFD-FMDELL--EGCW----LET-A--------E---G--------SDFL-Q-Q-S------------------------P---------S-M-GSS---STH-PNPQ-LPWP------------SHTY-----LGEFP--Q------FQMQ-K----ND-QK-EENCKLRFSYERNS--------NQADRHG-AIS-----PHSAEQ-EASI-----IPGCS-SQ--TASRIMNSG-GEA----------NN-GRWWTA-PST------P--------ALS---VMERLIRAIACI…
>LuNLP1a
------------------------------MD-G----------S-S----WQS--------GM-----------L-LGS-L-AD--------T-----SM-DFD-YMDELLL-DGCW----LET-T--------D---G--------SDFF-N-P-A------------------------P---------SDQ-FTA---TFH---PSTVLSP------------AVDI-NN---VDMS--A--G----TSQ-R----NT-EE-ESK---QMSVFDKA------------------------------------------GVSGRE--NDD-DTAEG-SG-----------LS-QRWWIG-PKS-NP--IP--------GST---VKDRLVGAIGSI…
>LuNLP1b
------------------------------MD-G----------S-S----WQS--------GM-----------L-LGS-L-AD--------T-----SM-DFD-YMDELLL-DGCW----LET-T--------D---G--------SDFF-N-P-A-----------------------AP---------SDQ-FAA---TFH---PSTVLSP------------AVDI-NN---VDVS--A--G----TSQ-R----NT-EE-EGK---QMSVFDKA------------------------------------------GVSGRE--NDD-GTAEG-SG-----------FS-QRWWIG-RKP-NP--IP--------GST---VKDRLVGAIGSI…
>AtNLP5
------------------------------ME-N----------N-S----LP------------------------------MD--------P-----AM-DSS-FMDGLLL-EGCW----LET-T--------D---A--------SEFL-N-F-S------------------------P---------S-T-SVA---PFD---PSSFMWS------------PTQD-T-------S--N--S----LSQ-M----YG-QD-CPE---RSSLEDQN------------------------------------------------------QGRDL-ST-----------FN-RRWWIG-PSG-HH------------GFS---VMERLVQAVTHI…
>CrNLP5
------------------------------ME-N----------N-S----LP------------------------------ID--------P-----AM-DSS-FMDGLLL-EGCW----LET-T--------D---A--------SEFL-N-F-S------------------------P---------S-T-SVT---PFD---PSSFMWS------------PTQD-TA---ICSS--N--S----LSH-M----YG-QV-VAE---RSSIED--------------------------------------------------------QGRDL-SS-----------FN-RRWWIG-PSG------H--------GSS---VMERLVQAVTHI…
>DcNLP1
------------------------------MG-D----------A-S----FPP-N------NN-----------M-LYT-S-PD--------P-----VM-DLD--LDELLF-DGCW----LEA-N--------D---G--------SEFF-N-Q-S------------------------P---------------P---PFD---PS-FLWS------------SMEN-YN---GDFN--W--T----SVP-K----DS-QE-ERQ---RSSYPGNL-----SI-SQPPNQ----------IQGLGN---------DMLTST-SH--IGN-YSVEG-SQ-----------LG-SNLWIG-PRP-IH--GR--------AMS---VMDRVVRALEYF…
>HsNLP1
------------------------------MG-D----------A-S----FPSNN------NN-----------M-FYT-S-PD--------L-----IM-DLD--LDELLL-DGCW----LGA-N--------D---G--------SEFL-N-Q-S------------------------P---------T---LNA---PFD---PS-FLWN------------SLDN-NN---GDLN--R--N----LSQ-K----DS-QE-ERQ---RSSFSGNL-----SI-SQPPNQ----------IQCVGN---------NLVSPS-SQ--VRS-YSVEG-SE-----------PG-SNWWIG-PMP-IH--GR--------SMS---VMDRVVRALEYF…
>HpNLP1
MGSLYNTSRNPD----------EILGRG-DME-E----------C-V----LSP--------GT-----------I-PGG-L-SD--------I-----AI-DFD-YIDELLL-GGCW----LET-T--------M---G--------SDFL-N-L-S------------------------P---------S---TSA---LVD---SS-RPWP------------TSDA-NF---SGIS--K-----------K----DP-QEAEIG---SALMPAST-----SF-----------------------------------------------------ND-----------PP-SRFWIG-PEA------T--------GTS---VMKRLMSALKNI…
>DtNLP1
------------------------------MD-D----------I-V----LSP--------AT-----------V-LGA-P-SD--------T-----AM-DLD-FMDELFL-EGCW----LET-T--------D---G--------SGFL-N-Q-S------------------------P---------P-G-SNA---VFD---PL-FVWP------------PLET-NS----ELS--T--N----PSQ-R----SN-QD-ERP---RTPH------------NDPLERG-PLA-----TQSPPQ-NRID-----VEGCS-GG--SED-QTIQV-CE-----------PG-RRWWIG-PKA-SP--GP--------ASS---VTERLVRALAHI…
>PanNLP1
------------------------------ME-D----------G-V----LSP--------AT-----------I-LGA-P-AD--------Y-----PM-DLD-FMDELFL-EGCW----LET-R--------D---G--------SEFL-N-Q-N------------------------P---------P-S-SNP---LFD---PL-F-WP------------TLEP-D----GESN--A--N----PSP-K----SN-QE-ERH---RSLF------------VESQGKS-PLH-----TLPPTR-ATTD-----VVKYS-GV--SEA-HITEGSSE-----------LS-RRWWIG-PKA-NP--GP--------SSS---VMERLWRALMYI…
>AhNLP1
------------------------------MD-D----------A-V----FHS--------NI-----------A-LGA-P-LD--------S-----SM-ELD-YMDELLL-EGCW----LEA-V--------D---G--------FNFF-H-Q-N------------------------P---------SNT-SSA---FLD---SS-YLWP------------MLEV-GN---EKSS--I--N----PSQ-R----NA-QQ-VRE---TSELGDNS----------------ALV-----SISNGP-NSGT-----MDTDT-SQ--F------EG-SE-----------LN-KLLWIK-PKV-NT---T--------VAT---VMERLIKALRFI…
>BvNLP1
------------------------------MD-D----------A-A----FHS--------SV-----------A-FGV-P-SN--------S-----AM-ELD-YMDELLL-EGCW----LES-V--------D---G--------SNFF-H-Q-S------------------------P---------S-T-SGA---FFD---SS-YLWP------------MLEV-TN---EKSS--M--N----MSQ-K----CG-QQ-VRE---TSELAENP-----VQ-VDTQL-G-NRV-----SMSNGQ-SLVT-----IATDS-DQ--FDK-FCAEG-SE-----------LN-KLLWFK-PK-------P--------AST---VMERLLKALNYI…
>CqNLP2
------------------------------MD-D----------A-V----FHS--------SV-----------A-VGT-P-SS--------S-----AM-ELD-YMDELLL-EGCW----FEA-F--------D---G--------SNFF-Q-Q-N------------------------A---------S-T-SGA---IFD---SS-YLWP------------MLEV-TD---EKSS--M--N----SSQ-K----SG-HQ-VRE---TSEMVDNS-----PL-VDTQM-G-ALV-----SMSNGQ-GLVN-----IASDS-NQ--FDK-FCDEG-SE-----------LN-KLLWIK-PGL-NK---A--------ASS---VMERLFKALGYI…
>CqNLP1
------------------------------MD-D----------A-V----FHS--------SV-----------A-VGA-P-SS--------S-----AM-ELD-YMDELLL-EGCW----FEA-F--------D---G--------SNFF-Q-Q-N------------------------V---------S-T-SGA---IFD---SS-YLWP------------MLEV-TD---EKSS--M--N----SSQ-K----SG-HQ-ARE---TSEMVDNS-----PL-VDTQM-G-ALV-----SMSNGQ-GLVN-----IATDS-NQ--FDK-FCDEG-SE-----------LN-KLLWIK-PGL-NK---A--------ASS---VMERLFKALGYI…
>AoNLP1
------------------------------ME-D----------S-L----FSP--------GT-----------T-LGA-P-LD--------S-----AM-DLD-YMDELLS-EGCW----LET-I--------D---G--------SEFP-H-S-S------------------------P---------S-F-STS---FFD---SS-FPFP------------ALET-IN---GNTI--S--S----TSE-SA--LGN-QE-EKQ---KLFLLGNS-----PM-IEPQGRT-PLN-----TRSLSQ-SIVT-----VDGSL-RE--LEN-NITEG-SE-----------IS-RRSWIG-PMA-NP--GP--------STT---VMKRLIWALGRI…
>CcNLP1
------------------------------ME-D----------T-V----FLP--------GT-----------M-RGA-S-LD--------S-----AM-DLD-YMNELLA-EGCW----LET-I--------D---G--------SEFP-H-P-S------------------------P---------S-T-STA---LFD---SS-FVWP------------ASEI-TN---GDTG--R--N----PSQ-Q----GK-QD-DMQ---QSFFLQTS-----SM-NDPQQNG-PLS-----TPSLSQ-GMVN-----VDEDD-GQ--LDD-NIAEG-SE-----------LS-KRRWIG-PRA-NL--GP--------ATS---VIQRLGWAVGYI…
>CsNLP1
------------------------------ME-D----------T-V----FLP--------GT-----------M-RGA-S-LD--------S-----AM-DLD-YMNELLA-EGCW----LET-I--------D---G--------SEFP-H-P-S------------------------P---------S-T-STA---LFD---SS-FVWP------------ASEI-TN---GDTG--R--N----PSQ-Q----GK-QD-DMQ---QSFFLQTS-----SM-NDPQQNG-PLS-----TPSLSQ-GMVN-----VDEDD-GQ--LDD-NIAEG-SE-----------LS-KRRWIG-PRA-NL--GP--------ATS---VIQRLGWAVGYI…
>OeNLP1
------------------------------MD-E----------D-V----LPL--------NT-----------M-LGT-P-SE--------C-----FM-DLD-YMDELLF-EGCW----LET-T--------G---E--------SDFL-N-Y-S------------------------A---------S-T-PNS---LFD---PS-FLWP------------TVEA-RN---GESN--G--S----PLK-E-----S-LE-ERH---RSFFPDNL-----ST-NQHQGPELSMN-----SQSYIG-NIQS-----NVASS-GQ--SEN-YLVGG-SE-----------LS-RRLWIG-PRA---------------LTS---VMDRLMRALSDI…
>PaxNLP1
------------------------------MD-E----------S-V----IPS--------NP-----------L-LPA-P-SD--------Y-----LM-DLD-YMDELLL-EGCW----LET-T--------D---G--------NEFL-Q-H-S------------------------S---------S-T-FSA---PFD---SS-FMWP-----------TAIDA-NN---VGFS-----E----ILS-K----DG-QQ-EKQ---RSSFTENL-----SI-SHCQGLN-SAK-----VQAFGE-NINN-----TMCTS-GQ--SEN-HLVEA-PE-----------LN-RRWWIG-PKA---------------SSS---VMDRLIWALGCI…
>SlNLP1
------------------------------MD-E----------R-V----IPS--------NP-----------L-LTT-P-SD--------Y-----LM-DLD-YMDGLFL-EGCW----LET-T--------D---G--------NEFL-Q-H-S------------------------P---------G-I-FNA---PFD---SS-FMWP-----------TTIDA-NN---VEFN-----G----ISS-K----DA-QQ-EKQ---RPSLTENL-----SI-NHCQELN-YAK-----VQSFGE-NMNN-----AMCTS-SL--SEN-HLVEA-HE-----------LN-KRWWIG-PKA---------------SSS---VMDRLIWALGYI…
>CgNLP1
---------------------------------------------------------------------------M-LGA-L-PD--------T-----AM-DLD-FMDEIFL-DGCW----LET-T--------D---G--------SQFL-H-Q-I------------------------P---------A-T-SGA---LLD---PS-LVWS------------ALEA-N----GNGS--E--S----LSQ-E----YN-QV-EAQ---RQSP------------DESQERS-LVN-----APSRGQ-NPIF-----SLAGY-SM--SEK-NVTEG-SE-----------LG-TRWWIA-PRG-NP--GS--------TSS---VTERLMKAIGYI…
>HqNLP1
------------------------------ME-G----------G-E----LFP-------------------------L-N-TD--------S-----VM-DLD-YMDEILL-EGCW----LQA-N--------D---G--------SEFF-P-S-T------------------------P---------P----------FD---PS-MIWP------------TLES-DN---PKTS--ITLN----QSQ-K----DI-QQ-ERQ---ISSFSDNL-----SI-SKLQDP----N-----FESSSQ-NTID-----VSNCS-NQ--FGN-FMVEG-SE-----------LSRRRWWIGPPKE-KP--GL--------ESS---VTERLIRALGYI…
>PtNLP1a
------------------------------ME-D----------G-G----LSP--------GT-----------M-LGA-T-VD------SVS-----VM-DFD-YMDELLL-EGCW----LET-T--------D---G--------SEFL-N-P-S------------------------L---------S-N-SAA---FFD---SS-FMWP------------TPEI-NH---GDSA--S--S----PSQ-K----GN-QE-DNQ---ISMFPGNS-----TL-SDIQARS-PAG-----ETAV---------------SV-AG--WDD-NATDG-SE-----------LG-KRWWIG-PTP-NP--SV--------ETS---VKRRLIKALECI…
>PtNLP1b
-----------------------------MME-D----------G-V----LSP--------GM-----------M-LGA-A-VD--------S-----AM-DFD-YMDELLL-EGCW----VET-T--------D---G--------SEFL-N-P-S------------------------L---------S-N-SAA---LFD---PS-FMWP------------SPEM-NN---GNPA--S--S----LSQ-K----GS-QE-VSH---IPLLPGNS-----P--SDIQSRS-PVG-----EIAV---------------SA-AG--WEY-NATEG-SE-----------LG-KRWWIG-PAP-NP--SP--------GTT---VKRRLIKAVECI…
>RcNLP1
------------------------------ME-E----------G-V----FSP--------GT-----------M-LGT-R-VD--------S-----AM-DFD-YMDKLLL-EGCW----LET-I--------D---G--------SEFF-N-P-S------------------------P---------S-S-SAA---FID----S-FLWP------------IPEV-NN---DDLA--S--T----PSQ-K----SN-PE-EEQ---IALPHRNS-----LL-NETQDGS-PLN-----TEAIGQ----------DMGSV-VT--LGN-NAAEA-SE-----------VS-RRWWIG-PSA-IP--GP--------KTS---VRDRLITALSYI…
>MeNLP1
------------------------------ME-D----------R-I----LST--------GA-----------M-LGT-R-AD--------S-----AM-DFD-CMDKLLL-EGCW----LET-I--------D---G--------SEFF-N-P-S------------------------P---------F-S-SAA---FVD---AS-FQWP------------TSEI-NN---CDLA--S--S----PSK-R----SN-RE-EEQ---ISLLPRNS-----AL-NEAHGRS-LIN-----AEALDH----------GVGSA-DR--LGY-NTTEG-SE-----------VS-RRWWIG-PRT-NP--GP--------KTS---VRDRLIRALGYI…
>MeNLP2
------------------------------ME-D----------H-I----LSP--------GT-----------MLLGA-H-AD--------S-----TM-DFD-YMDKLLL-EGFR----LES-I--------D---G--------SEFF-N-P-S------------------------S---------S-S-SAA---CVD---SS-FLWP------------ASEI-SN---GNFA--S--S--------R----SN-QE-DEH---I-LLPRIA-----PP-NEAHGRS-LVT-----AQAHGE----------DIGSA-YR--LGD-NTVDG-SE-----------VS-RRWWIG-PRT-SP--GS--------KTS---VRDRLIRALGYI…
>VvNLP1
----------------------------------------------------------------------------------------------------M-DLD-FMDELFL-GGCW----LET-T--------D---G--------SEFL-L-Q-S------------------------P---------S-N-SGS---VFD---PS-SLWP------------TFGS-NN------------------------------------------------------------------------SLSQ-SMTN-----VAGYP-VQ--SEN-YLMDD-FD-----------LS-RRWWIR-PKS-SP--GP--------SST---VMERLIRALSYI…
>BsNLP1
------------------------------ME-D----------G-V----FPP--------ST-----------I-LST-P-LD--------S-----AM-DFD-YMDELLL-DGCW----LET-T--------D---G--------SEFL-N-P-S------------------------P---------S-T-SRA---LFD---PS-FIWP------------TLET-NN---GIWS--T--N----QSQ-M----SN-QE-ERQ---VSLLPGNS-----HV-NETQGRI-SVN-----PQYLSQ----------SMVNG-SQ--SRS-YRDEV-SH-----------LS-RRWWIG-PSA-NP--CP--------GTS---VTERLFHALEYI…
>GrNLP1
------------------------------ME-D----------S-I----LLP---------------------------------------------GM-QLD-YMDELLL-DGCW----LEA-SPT------E---G--------SDFL-D------------------------------------------PNA---FFD---PT-FEWP------------TLDS-NG---GDLG--G--S----LFQ-G----------EDP---ISFLPGNP-----HM-NENHSQG----------AHLSH-NLDD-----VDGVSRNL--HGD-CMTDA-SE-----------LS-RRWWIG-PRA-NP--GP--------STS---VMQRLIGALNHI…
>TcNLP1
MRSVF----------VAHV---LVPASDYLLK-T----------G-I----HPR--------SA-----------I-LGG-P-SY--------S-----AM-DFD-YMDELFL-DGCW----LET-A--------E---G--------SEFL-T-L-S------------------------P---------S-S-SNA---FFD---PA-FMWP------------TSES-NT---GDLG--A--G----LSQ-I----HN-QG-ENQ---RSLLPGNS-----HM-NGTQAES-LVS-----PQFS---HMAD-----VDKSH-SP--HGY-CITEG-SE-----------LS-KRWWIG-PRT-SP--GP--------ATS---VMQRLIQALDYI…
>PtNIN1a
------------------------------MD-D--------GNGPN----FIP--------DS-----------A-FEN-F-SG--------S-----SM-DLD-FMDDLLY-EGCW----LET-A--------D---E--------FNFL-Q-A-G------------------------T---------I-S-SSD---LND---PR-QYFP------------LFEP-NS---SNSN--V--N----SHQ-E----NY-QD--------------------------------------------------------------Q--SGS-FPVES-NE-----------LG-RRLWIA-PTA-T---GP--------SSP---VRDRLMHAIGQV…
>PtNIN1b
------------------------------MD-D--------GNG-A----FAP--------DS-----------S-FGN-F-SD--------A-----AM-DLD-FVDELLY-DGCC----FET-V--------D---E--------FGFL-E-A-G------------------------T---------S-A-SND---LND---PK-QYLP------------FFES-NS---CNLN--V--N----PCQ-E----NY-QV-ATE------------------------------------------------------KN-FQ--SGG-FLVEK-NE-----------LG-RRLWIA-PTN-NA--RS--------STG---VRERLMHAIGQL…
>MeNIN1
------------------------------ME-D----------G-G----FKT--------DS-----------V-SRN-L-PG--------A-----AM-DLD-FMDELLY-DGCW----L-T-T--------D---G--------LNIS-Q-P-G------------------------L---------S-S-STV---PND---SS-QYFP------------FVD-------------T--N----LHQ-Q----IN-QD-GME----NNFPENP-----PL-SNPKVEQ-LAD-----DESQDH-KSVK-----ITTSS-V---SAG-FPNEG-SE-----------LS-RSFWIE-PRA-DP--GP--------TSS---VKVRLMHAIRRL…
>RcNIN1
------------------------------MDDD----------G-A----SKP--------DS-----------T-SGS-F-SG--------A-----AM-DLD-FMDELLY-DGCW----LET-T--------D---G--------FSYP-Q-T-G------------------------S---------S-T-STM---TDS------RSFP------------LIES-SS---SLAS--T--N----PHQ-Q----IH-QE-ATE----DNVPENPST---PL-CNLNVKE-LTE-----TQSQH--CSVK-----NTTSL-VQ--SEG-FLNEG-SE-----------LS-KSLWIG-PKA-DP--GP--------SSS---VKQRLMDAIKHL…
>EgNIN2
------------------------------ME-D----------V-A----FTP--------NF-----------T-SES-L-LD--------S-----AM-DLD-LMDQLLL-EGCW----LET-T--------D---A--------SNYP-F-R-G------------------------------------------------------------------------------------------------------IF-QE-EAG----KDFAESP-----PS-TCPRIEE-RLE-----MEQKNI-NPFE-----ATASS-SQ--SEG-FQIEG-TE-----------VG-RRCWIA-PTA-NP--GP--------SSS---MKQRLMMVLGRL…
>AtNLP2
------------------------------ME-GG----RGGGDG-N----FLP--------NS-----------N-FGV-F-SD--------S-----AM-DMD-FMDELLF-DGCW----LET-T--------D---G--------KSLK-Q-T-MG---------------------QQV---------S-D-STT---MND-NNNN-SYLY------------G---------YQYA--E--N----LSQDH----IS-NE-ETG----RKFPPIP-----P--GFLKIED-L----------SNQ-VPFDQ---SAVMSS-AQ--AEK-FLLEE-SE-----------GG-RRYWIA-PRT-SQ--GP--------SSS---VKERLVQAIEGL…
>CrNLP2
------------------------------ME-G------GGGDG-S----FLP--------NS-----------S-FGA-F-SE--------T-----AM-DMD-FMEELFY-DGCW----LET-T--------D---G--------KSLK-Q-T-MG---------------------QQV---------S-D-STT---MNDNNNNN-SFLY------------G---------YQFA--G--N----TSQDH----IS-NE-ETG----KKFPPIA-----P--GFLKIED-L-S-----NQPMNQ-APFDQ---SAAMSS-AQ--AEK-FLLEE-TE-----------GG-RRYWIA-PRT-SQ--GP--------SSS---VKDRLVQAIKGL…
>TwNIN1
------------------------------ME-D----------G-A----F-------------------------------AG--------S-----TM-DLD-FMEELLF-EGCW----LET-T--------D---A--------FNFL-Q-P-N------------------------F---------S-T-SGA---PSD---PM-QFVP------------PLQT-GT---SHFS--L--N----PIQ-H----IIDTE-ETG----KGFSEDP-----PL-VSRQIEE-LFK-----AETQNQ-TNAR-----TTISS-GQ--SEA-FLIEG-TE-----------VD-RTWWIG-PSD-NP--GP--------SSP---MKDRLLQVIGYL…
>TwNIN2
------------------------------ME-D----------G-A----F-------------------------------TG--------S-----AV-DLD-FMEELFS-EGCW----LET-T--------D---A--------FNFL-Q-P-N------------------------S---------S-T-SGA---PSD---PM-QFMP------------PLQS-GT---SHFI--L--N----PIQ---------QE-ETG----KGLSEDP-----PL-VSPQIEE-LVK-----ADTQNQ-NNAR-----TTISS-GQ--SEA-FLIDD-TE-----------VN-RRWWIG-PND-YP--GP--------SSS---VKDRLMQVIGYL…
>CfoNIN
------------------------------ME-D----------G-A----STP--------NS-----------M-FG-----D--------N-----VM-DLD-FMDELFS-DGCW----LES-S--------D---G--------FNFL-Q-P-G------------------------P---------S-T-SDA---LNN---PL-QHIS------------SLDA-NT---GHLS--I--I----SHQ-Q----NQ-QN-TKE---EIKFNENS-----TL-VYPKEHE-VLE-----TNFQNQ-NVLD-----TNMSL-MQ--PGS-FLFEG-TE-----------SG-KRWWIR-PSA-IP--SS--------SSS---VKDRLVQAIGYL…
>AoNIN
------------------------------MD-D----------G------ISP--------NS-----------M-FGA-F-VE--------T-----AM-DLD-FMDELL--EGCW----LET-T--------D---A--------LNFL-Q-P-S------------------------P---------L-S-YGA---VND---PP-LVLL------------DSES-NA--GLNIN--L--H----PHQ-Q----VY-QQ-QAE----RKFSGNS-----SL-VFPKIEV-LQE-----NESQNP-AGFE------TTTS-VQ--YQN-FPVEG-PE-----------SG-ISLWTA-PSV-RS--GP--------SSS---VKDRLFQAICCL…
>CcNIN
------------------------------MD-D----------G-N----FTP--------NP-----------S-FGD-F-PG--------T-----AM-DLD-FMDELLF-DGCW----LET-T--------D---A--------LDFL-Q-P-G------------------------P---------S-S-SGP---ADD---TS-QYLP------------YSEG-TT---GHLSMNV--N----PQQ-Q----VY-QE-ETK----NKFTENP-----SL-VYPKIEE-IQD-----TRTQDH-QGFD-----PATSS-GQ--SGS-FLAQG-NE-----------LG-RRWWIG-PRE-NT--GH--------SSS---VKDRLMQAIIYL…
>GrNIN2
MV--FKN-----------------------ME-G---------DV-G----F-----------------------------Y-DD--------A-----AM-DMD-FIDELLF-EG---------------------------------------------------------------------------------------------------------------------------FN--I--N----S---------D-RG-QAS----L--------------------D-LCR-----SEN-----------------------------------------------------------------R--------AVT---SMSRLMQAVLYL…
>BsNIN2
MG--FNNCCGYNSMLVAGFVRCKFEEKL-DME-G----------G-G----FTP--------YS-----------N-FGT-F-SE--------T-----AM-DID-FMDELLF-EGCW----LEA-T--------D---G--------INFM-L-P-G------------------------P---------S-I-SGA---SND---PA-QYLS------------FSES-KS---AHFG--V--S----THH-Q----FS-QE-ETE----GSFLQPP--------GYPKIEE-LVEK----IPSPNQARDFE-----TAASS-VQ--SES-FLVEG-TE-----------LG-RRWWIG-PRL-NP--GS--------SLS---VKDRLVQAIGYF…
>BsNIN1
------------------------------ME-G----------G-G----FSP--------NP-----------N-FGT-F-SE--------T-----AM-DFD-FMDELLF-EGCW----LEA-T--------D---G--------INFM-Q-P-G------------------------P---------S-I-SDA---TID---PP-QYLS------------FSDS-KT---GHFG--V--N----PHH-P----FS-QE-ETE----GNFLLSP--------GYPKIEE-VVEK----TQSQNQAKDFE-----TAASS-VQ--CEN-FLVEG-TE-----------LG-RRWWIG-PRS-NP--GP--------SLS---VKDRLVQAIGYI…
>GrNIN3
------------------------------ME-G--------GGG-G----FSP--------NS----------TT-FGN-L-SD--------A-----AM-DLD-FMDQLLV-EGCW----LET-S--------D---G--------FNFM-Q-P-A------------------------P---------S-T-ST----------PSPHCFP------------VSGS-NT---FPFT--I--N----PHQ------MH-QG-ETD----MQFAPS------------QTDN-LSK-----TQSKNW-GGVE-----NASSL-SQ--TGS-FIVEG-TE-----------MG-SRWWIG-PKA-ES--GS--------SLS---VKERLMQAIKYL…
>TcNIN
------------------------------MD-G---------DG-G----FTP--------NS-----------T-FGN-L-SD--------A-----AM-DLD-FMDELLF-EGCW----LET-S--------D---G--------FNFT-E-P-G------------------------P---------S-S-SSG---PND---PS-QCLP------------VSGS-ST---VPFT--I--N----SHP------MH-QG-ETE----RNVPPPP---------LPKIED-LSK-----SQSQNW-AAAG-----TATSL-SQ--PGS-FIVEG-TE-----------LG-SRWWIG-PRA-ES--GS--------SSS---VKERLMEAIGYL…
>GrNIN1
------------------------------ME-G---------DG-AVHSDFSP--------NS-----------T-----F-VD--------A-----AM-DLD-LMDELLF-EGCW----LET-N--------D---D--------FNFM-Q-P-A------------------------P---------S-T-SND---LNQ-------------------------S-IT---VPSN--A--N----LHQ------MH-QG-ETE----RSVSPPC----------------------------DG-SAVG-----NASSL-LQ--PGT-FIVQG-TE-----------LG-SRWWIG-PSA-ES--GS--------SLS---VKERLMQAIGYL…
>RsNIN
------------------------------ME-D----------G-A----FTP--------ST-----------M-LET-F-SD--------------TM-DFD-LMDDLLL-DGYW----LET-T--------E---E--------SNLW-Q-S-V------------------------P---------S-T-SGT---LSL---SS-FCIP------------TSNT-NT---DHLN--P--N----PHE-K----SY-QK-GLE---ILDFGNNP-----PM-VYAQMDE-PVG-----SQTQNQ----------AAASS-SQ--SGN-FLLES-TE-----------TN-RRVWIP-PSE-VP--SP--------SSS---VKKRLMQAIEFL…
>PaxNIN
------------------------------ME-D----------G-A----FTL--------ND-----------M-FAR-L-SDN----TTTT-----TT-DFG-LMGEFFY-DGFR----LET-T--------E---R--------SNFC-Q-P-L------------------------P---------F-T-AAS---LAS---QP-FLFS------------TLDT-TL---GHPL--P--T----TDQ-V----TL-QE-DTE---IDKVVDN---------LFAQMDE-FSA-----TRR----EASP-----PPDSS-GQ--PSG-FQVEG-TQ-----------MN-KRLWIR-PNR-NP--SP--------TLS---VKKRLVQAIEYL…
>SlNIN
------------------------------ME-D----------A-A----FTL-----------------------LAK-L-HD--------D-----NN-ATD-FTE-----FGFW----LEA-T--------D-----------------Q-P-S------------------------N---------S-N-SNY---CTS-----------------------------------------N----------------QM----------------------------------------------DSAP-----------------------P-TQ-----------SR-RKLWIG-PN--NP--NP--------TSSIPPVNTRLVQAIEYL…
>OeNIN
------------------------------ME-D----------G-A------------------------------------SN--------N-----TI-NFN-LMDELFF-DGFW----LET-T--------Y---G--------SNFW-Q-P-T------------------------A---------S-N-SPN---LTS---PR----------------------------------------------------------------------------------------------------------------------------------TE-----------AN-RRLWVG-PSR-NP--TR--------TIS---PKKRLVQAIEYL…
>HqNIN1
------------------------------MD-D----------G-D----FTS--------NT-----------T-FGT-L-RD--------D-----NI-VFT-IMDQLLY-DGRC----LET-T--------N---G--------SNFW-Q-P-T------------------------P---------Y-T-ASN---LDF---PA-FFFP------------TSET-KI---GQLN--P--N----PHQ-K----SS-RE-ETE---RSNFSDNP-----PL-VHSQMEE-LQE-----NWIENR-EAIL-----ARAPS-GQ--SES-FLVEG-TE-----------RS-RRLWIA-PSG-KP--KP--------TLS---MKKKLMLAIEYL…
>HqNIN2
------------------------------ME-D----------G-D----FTP--------NS----------TV-FGT-L-SN--------D-----SI-GLD-LMDELFY-DGYW----LET-T--------D---G--------SNFW-Q-P-I------------------------P---------S-T-SSA---LDF---PS-CFFP------------SSEA-NL---QHLN--P--N----LHQ-K----SN-QK-ETE---RSNFSDHP-----PLAVDSQVEQ-LEG-----SRTE---PNIL-----TQASL-GK--PED-FQVEG-TE-----------SS-KRLWIA-PRG-NP--NP--------PSS---MKKRLIRAIECL…
>KlNIN1
------------------------------MD-D----------D-A----LSP--------NT-----------I-LPA-------------T-----SI-DSD-FINELLL-DGCW----VET-T--------D---G--------DEYN-S-LLSP-----------------------P---------M-T-SAP---LAN---SL-SNLP------------DFEA-PS---SGAN--S--I----PDK-D----AR-EE-PTE---TSKAPRKR-----PL-RYSQVED-PAR-----AKTQDW-GAIQ-----KSTSS-GK--SES-YLVDI-SE-----------PN-KRIWIG-PKT-NV--GT--------SPS---VGDRLMSAIRYL…
>KlNIN2
------------------------------MD-D----------D-A----ATP--------NT-----------I-LPA-------------I-----SM-DSD-FMNELLL-EGCW----VET-A--------D---G--------DEHN-S-SLSP-----------------------P---------T-T-SVP---LAN---SS-SSLP------------DFEA-PG---NCKD--S--V----PDK-D----TP-KE-LTE---TSVPPRKR-----AL-RYSQVAD-PAG-----TETQDW-GTIQ-----KLTSS-GK--SES-YSLDT-SE-----------AN-KRIWIG-PKT-NV--GT--------FPS---VQERLMSAIKYL…
>TmNIN3
------------------------------ME-V----------D-G----FPN--------NS-----------A-FGV-L-SD--------N-----GM-DLD-LMDELLD-DECW----IEA-T--------A---GN------IYNFP-P-S-G------------------------S---------L-I-SGH---PSE---TP-HHSS------------SYAT-SG----NYN--M--K----LPP-E----CY-QG-ELP----KCVVENS-----LP-VFSKIEE-LVE-----NQSQEL-KAVE-----TAASP-NQ--LES-FLQEG-SE-----------VR-RRLWIA-PKT-YP--CP---------PS---VHERLELAVSQL…
>TmNIN1
------------------------------ME-G----------G-N----FPN--------NS-----------S-FGV-L-SD--------N-----GM-DLD-LMDELLD-DGCW----LET-T--------A---GN------KYNFS-Q-T-G------------------------P---------A-T-SDI---PHP------QYFS------------SATS-SG---HHLD--M--N----LPP-Q----LY-QG-EPT----RCSIQNL-----PS-VYPKIEG-LVE-----KQSQES-EVVE-----TTALP-DQ--SKS-FVLEG-SE-----------VS-RRLWIA-PKA-YP--GP--------TSS---VRERLKLAVSHI…
>TmNIN2
------------------------------ME-G----------G-N----FPN--------NS-----------S-FGV-L-SD--------N-----GM-DLD-LMDELLD-DGCW----LET-A--------A---GN------KYNFS-Q-T-G------------------------P---------A-T-SDI---PHP------QYFS------------SATS-SG---HHLD--M--N----LPP-Q----LY-QG-EPT----RCSIQNL-----PS-VYPKIEG-LVE-----KQSQES-EVVE-----TTALP-GQ--SKS-FVLEG-SE-----------VS-RRLWIA-PKA-YP--GP--------TSS---VRERLKLAVSHI…
>DgNIN
------------------------------ME-Y----------G-A----LTV--------NS-----------T-YGN-Y-TE--------T-----TM-ELD-FMDELL--QGRW----MDS-S--------N---G--------TNLL-Q-S-V------------------------S---------S-V-RAL---NND---SS-NYVT------------PHEI-NT---NHLM--I--N----PNH-H----VY-EE-DQA----------------------------------------------------------N--HET-FLVEE-VDQ---------SSS-RKWWIS-PRV-YP--EP--------SSC---VKERLTLALRYL…
>PanNIN
------------------------------ME-Y----------G-A----MMP--------SN-----------A-YGTSF-SD--------A-----TM-EVD-FMDQLLL-EGCWDPAVAAA-A--------T---G--------LNFT-Q-P-A------------------------A---------P-C-SSAPRSLIE---TS-HYMP------------SFES-SNTSTAHLI--T--T----HHH-Q----IY-QD-HQE----TEEGGSDH---------------LQEN--------------------HSSES-NN--NNF-FMNEA-NE-----------VG-KRLWIG-PRP-NPGTGP--------CSS---VKERLTLAIDYL…
>VvNIN
------------------------------ME-D----------G-S----FTP--------NS-----------V-FGA-P-SD--------S-----AM-DLN-FMDELLF-EGCW----LET-T--------D---G--------FSFL-Q-P-G------------------------A---------S-T-S-------------------------------------------------------------------------------------------------------------------------------------TEG-LVGTQ-TE-----------LN-RRLWIG-PSA-NP--GP--------VSS---VKNRLILAIRNL…
>DtNIN
------------------------------ME-Y---------SG-A----MVP--------NS-----------T-YGN-F-PN--------S--------ESD-FMEELLF-EGCW----LES-S--------S---G--------FNFM-Q-S-T------------------------S---------N-P-RSL---LLD---PS-HYMP------------SFDS-SA---------L--S----QRR-Q----IY-NE-DDD-------D----------------------------------------------------------NDEQ-QE-----------SS-KRVWIG-PRA-YP--NP--------SSS---VKERLMMAVGYL…
>DdNIN
------------------------------------------------------------------------------------------------------EVD-FMDELLF-QGCW----LES-N--------P---G--------LNLL-Q-Q-QH------------------QQPAGP---------P-V-SRA---LTD--HPS-HYFL------------PYES-NPT-AAHLSITP--H----QHQ-Q----IY-QE-DTD----GSYPES---------------------------------------------------HSS-FVVEGNTE-----------AG-RRLWIG-PRA-NP--GP--------SSS---VKERLMLAIGYL…
>CgNIN
M---------------------EIERKL-NMD-Y----------G-A----FAS--------NS----------TT-YGN-L-TD--------T-----AM-EMD-FMDELLF-EGCW----LET-T--------S---G--------SNHL-P-S-G------------------------P---------L-T-SRA---LND---PS-HYLP------------LLDS-NS--SGHLN--I--S----HHQ-Q----IF-QE-ETE----GTFPE----------------------------------------------------SEG-ILVEG-TE-----------LG-RRLWIA-PRA-NP--SP--------STS---VKERLMLAIGYL…
>AgNIN
M---------------------EIERKLMNME-Y----------G-TA-SFTAP--------NS----------AT-YGN-F-SPT----DHTA-----AM-EMD-FMDELLL-EGCW----LET-T--------R---A--------------------------------------------------------------LND---PSPYYLP------------TLDS-N----------I--N----HHQ-Q----IY-QE-DQT---VGVFPE----------------------------------------------------SET-IIVEG-TE-----------LG-RRWWIG-PRA-NP--GP--------SSS---VKERLMLAVGYL…
