# Supplementary material for: Ancestral functionality and symbiotic refinement of NIN in root nodule symbiosis
Source: Nat Commun. 2026 Apr 6;17:4907. doi: 10.1038/s41467-026-71330-1 (PMC13230612; doi:10.1038/s41467-026-71330-1)
Supplement: Supplementary file 9 — Source data [file 41467_2026_71330_MOESM9_ESM.xlsx]

## Sheet: Figure 1b nodule numbers
Figure 1 b. Number of nodules formed on Mtnin-1 mutant roots complemented with different NIN orthologs and a paralog. Plants were harvested at 4 weeks post inoculation with Sinorhizobium meliloti 2011 expressing GFP.
roots	33	37	38	38	33	56	38	36
nodulating	26	31	0	0	0	6	0	0			Statistical analysis
IT	Yes	Yes	NO	Yes	NO	Yes	Yes	NO
	MtNIN	PanNIN	MesNINa	MesNINb	AtNLP1	AtNLP2	SlNIN	MtNLP1
	41	47	0	0	0	2	0	0			Kruskal-Wallis rank sum test
	35	39	0	0	0	3	0	0
	25	39	0	0	0	1	0	0			data: nodules by construct
	25	35	0	0	0	1	0	0			Kruskal-Wallis chi-squared = 212.58, df = 7, p-value < 2.2e-16
	24	30	0	0	0	2	0	0
	20	28	0	0	0	2	0	0
	18	17	0	0	0	0	0	0			Posthoc Dunns test			Benjamini–Yekutieli adjusted for multoiple testing
	18	16	0	0	0	0	0	0			Comparison	Z	P.unadj	P.adj
	14	16	0	0	0	0	0	0			AtNLP1 - AtNLP2	-1.06113	0.288629	1
	13	9	0	0	0	0	0	0			AtNLP1 - MesNINa	0	1	1
	12	8	0	0	0	0	0	0			AtNLP2 - MesNINa	1.10799	0.267866	1
	11	7	0	0	0	0	0	0			AtNLP1 - MesNINb	0	1	1
	7	6	0	0	0	0	0	0			AtNLP2 - MesNINb	1.10799	0.267866	1
	7	6	0	0	0	0	0	0			MesNINa - MesNINb	0	1	1
	7	5	0	0	0	0	0	0			AtNLP1 - MtNIN	-8.14836	3.68884e-16	3.68752e-15
	6	4	0	0	0	0	0	0			AtNLP2 - MtNIN	-8.07967	6.49421e-16	5.9509e-15
	6	4	0	0	0	0	0	0			MesNINa - MtNIN	-8.4304	3.44497e-17	4.20901e-16
	6	3	0	0	0	0	0	0			MesNINb - MtNIN	-8.4304	3.44497e-17	4.73514e-16
	6	3	0	0	0	0	0	0			AtNLP1 - MtNLP1	0	1	1
	5	2	0	0	0	0	0	0			AtNLP2 - MtNLP1	1.0901	0.27567	1
	3	2	0	0	0	0	0	0			MesNINa - MtNLP1	0	1	1
	2	2	0	0	0	0	0	0			MesNINb - MtNLP1	0	1	1
	2	2	0	0	0	0	0	0			MtNIN - MtNLP1	8.32362	8.53193e-17	9.38177e-16
	2	2	0	0	0	0	0	0			AtNLP1 - PanNIN	-8.52865	1.48068e-17	2.71361e-16
	1	2	0	0	0	0	0	0			AtNLP2 - PanNIN	-8.53966	1.34612e-17	2.96042e-16
	1	1	0	0	0	0	0	0			MesNINa - PanNIN	-8.84165	9.43135e-19	3.45693e-17
	0	1	0	0	0	0	0	0			MesNINb - PanNIN	-8.84165	9.43135e-19	5.18539e-17
	0	1	0	0	0	0	0	0			MtNIN - PanNIN	-0.150709	0.880205	1
	0	1	0	0	0	0	0	0			MtNLP1 - PanNIN	-8.72292	2.71109e-18	7.45284e-17
	0	1	0	0	0	0	0	0			AtNLP1 - SlNIN	0	1	1
	0	1	0	0	0	0	0	0			AtNLP2 - SlNIN	1.10799	0.267866	1
	0	0	0	0	0	0	0	0			MesNINa - SlNIN	0	1	1
	0	0	0	0	0	0	0	0			MesNINb - SlNIN	0	1	1
		0	0	0		0	0	0			MtNIN - SlNIN	8.4304	3.44497e-17	5.41159e-16
		0	0	0		0	0	0			MtNLP1 - SlNIN	0	1	1
		0	0	0		0	0	0			PanNIN - SlNIN	8.84165	9.43135e-19	1.03708e-16
		0	0	0		0	0
			0	0		0	0				P.adj comparison matrix
						0					MtNIN PanNIN MesNINa MesNINb AtNLP1 AtNLP2 SlNIN MtNLP1
						0					MtNIN NA 1.000000e+00 4.209015e-16 4.735142e-16 3.687523e-15 5.950903e-15 5.411591e-16 9.381773e-16
						0					PanNIN 1.000000e+00 NA 3.456930e-17 5.185394e-17 2.713605e-16 2.960415e-16 1.037079e-16 7.452837e-17
						0					MesNINa 4.209015e-16 3.456930e-17 NA 1.000000e+00 1.000000e+00 1.000000e+00 1.000000e+00 1.000000e+00
						0					MesNINb 4.735142e-16 5.185394e-17 1.000000e+00 NA 1.000000e+00 1.000000e+00 1.000000e+00 1.000000e+00
						0					AtNLP1 3.687523e-15 2.713605e-16 1.000000e+00 1.000000e+00 NA 1.000000e+00 1.000000e+00 1.000000e+00
						0					AtNLP2 5.950903e-15 2.960415e-16 1.000000e+00 1.000000e+00 1.000000e+00 NA 1.000000e+00 1.000000e+00
						0					SlNIN 5.411591e-16 1.037079e-16 1.000000e+00 1.000000e+00 1.000000e+00 1.000000e+00 NA 1.000000e+00
						0					MtNLP1 9.381773e-16 7.452837e-17 1.000000e+00 1.000000e+00 1.000000e+00 1.000000e+00 1.000000e+00 NA
						0
						0
						0					MtNIN PanNIN MesNINa MesNINb AtNLP1 AtNLP2 SlNIN MtNLP1
						0					"a" "a" "b" "b" "b" "b" "b" "b"
						0
						0
						0
						0
						0

## Sheet: Fig2a EMSA NF-YB16
Figure 2a. Electrophoretic mobility shift assay (EMSA) testing the binding of the C-terminus of different NIN orthologs to NIN binding sites of MtNF-YB16.
												Statistical analysis
		sumary bound fraction per replica											Student's t-test, two sided, equal variance assumed	Benjamini–Yekutieli adjusted for multiple testing
		replica:	1	2	3	4		average	standard deviation			Construct	p_raw	p_adj	Significant
		neg	0.0156706	0.0143039	0.00820591	0.00898987		0.0117926	0.00374457
		MtNIN	0.133962	0.157069	0.235954	0.228544		0.188882	0.0510459			MtNIN	0.000450755	0.00245017	TRUE
		PanNIN	0.126642	0.163879	0.214076	0.212972		0.179392	0.0422446			PanNIN	0.000217589	0.00189361	TRUE
		MeNIN1	0.238518	0.199646	0.255067	0.270309		0.240885	0.0304036			MeNIN1	5.62395e-06	0.000122281	TRUE
		MeNIN2	0.0151182	0.0323262	0.0213909	0.0193934		0.0220572	0.00732898			MeNIN2	0.0468835	0.145626	FALSE
		AtNLP1	0.0291849	0.0259503	0.0260959	0.0283821		0.0274033	0.00162818			AtNLP1	0.000261273	0.00189361	TRUE
		AtNLP2	0.0384991	0.0578355	0.0744952	0.070162		0.0602479	0.0161256			AtNLP2	0.00109721	0.00397608	TRUE
		SlNIN	0.0842918	0.092637	0.145412	0.141814		0.116039	0.0320554			SlNIN	0.000652281	0.00283649	TRUE
		MtNLP1	0.00747379	0.0185421	0.0103707	0.0147099		0.0127741	0.00486094			MtNLP1	0.759871	1	FALSE
			area	intensity
250429	background	1	2.954	74.629
			area	intensity	corrected intensity	cumulative	bound fraction
Bound Fraction	neg	2	0.567	136.508	61.879	35.0854	0.0156706
	MtNIN	3	0.543	689.344	614.715	333.79	0.133962
	PanNIN	4	0.568	595.54	520.911	295.877	0.126642
	MeNIN1	5	0.513	1192.85	1118.22	573.645	0.238518
	MeNIN2	6	0.526	147.147	72.518	38.1445	0.0151182
	AtNLP1	7	0.465	189.619	114.99	53.4704	0.0291849
	AtNLP2	8	0.556	236.861	162.232	90.201	0.0384991
	SlNIN	9	0.581	414.381	339.752	197.396	0.0842918
	MtNLP1	10	0.543	108.029	33.4	18.1362	0.00747379
			area	intensity	corrected intensity	cumulative
unbound fraction	neg	11	0.732	3085.35	3010.72	2203.85
	MtNIN	12	0.717	3084.23	3009.6	2157.88
	PanNIN	13	0.661	3161.55	3086.93	2040.46
	MeNIN1	14	0.673	2795.86	2721.23	1831.39
	MeNIN2	15	0.619	4089.07	4014.44	2484.94
	AtNLP1	16	0.661	2765.48	2690.85	1778.65
	AtNLP2	17	0.607	3785.9	3711.27	2252.74
	SlNIN	18	0.728	3020.26	2945.63	2144.42
	MtNLP1	19	0.772	3194.45	3119.83	2408.51
			area	intensity
2105	background	1	1.946	15.005
			area	intensity	corrected intensity	cumulative	bound fraction
Bound Fraction	neg	2	0.478	60.138	45.133	21.5736	0.0143039
	MtNIN	3	0.556	465.51	450.505	250.481	0.157069
	PanNIN	4	0.53	502.829	487.824	258.547	0.163879
	MeNIN1	5	0.594	555.007	540.002	320.761	0.199646
	MeNIN2	6	0.553	112.725	97.72	54.0392	0.0323262
	AtNLP1	7	0.53	88.882	73.877	39.1548	0.0259503
	AtNLP2	8	0.58	173.136	158.131	91.716	0.0578355
	SlNIN	9	0.619	266.074	251.069	155.412	0.092637
	MtNLP1	10	0.592	66.096	51.091	30.2459	0.0185421
			area	intensity	corrected intensity	cumulative
unbound fraction	neg	11	0.858	1747.7	1732.69	1486.65
	MtNIN	12	0.661	2048.64	2033.64	1344.24
	PanNIN	13	0.816	1631.57	1616.56	1319.12
	MeNIN1	14	0.804	1614.37	1599.36	1285.89
	MeNIN2	15	0.799	2039.59	2024.59	1617.64
	AtNLP1	16	0.79	1875.36	1860.36	1469.68
	AtNLP2	17	0.789	1908.66	1893.65	1494.09
	SlNIN	18	0.759	2020.58	2005.57	1522.23
	MtNLP1	19	0.999	1617.56	1602.56	1600.96
			area	intensity
	background	1	0.735	6.869
			area	intensity	corrected intensity	cumulative	bound fraction
Bound Fraction	neg	2	0.214	44.362	37.493	8.0235	0.00820591
	MtNIN	3	0.518	548.078	541.209	280.346	0.235954
	PanNIN	4	0.471	503.766	496.897	234.038	0.214076
	MeNIN1	5	0.459	618.656	611.787	280.81	0.255067
	MeNIN2	6	0.313	77.962	71.093	22.2521	0.0213909
	AtNLP1	7	0.412	72.307	65.438	26.9605	0.0260959
	AtNLP2	8	0.378	205.865	198.996	75.2205	0.0744952
	SlNIN	9	0.543	263.699	256.83	139.459	0.145412
	MtNLP1	10	0.188	65.075	58.206	10.9427	0.0103707
			area	intensity	corrected intensity	cumulative
unbound fraction	neg	11	0.832	1172.43	1165.56	969.748
	MtNIN	12	0.852	1072.36	1065.49	907.794
	PanNIN	13	0.836	1034.63	1027.77	859.212
	MeNIN1	14	0.866	953.886	947.017	820.117
	MeNIN2	15	0.79	1295.49	1288.62	1018.01
	AtNLP1	16	0.796	1270.9	1264.03	1006.17
	AtNLP2	17	0.766	1226.86	1220	934.516
	SlNIN	18	0.732	1126.54	1119.67	819.601
	MtNLP1	19	0.958	1096.86	1089.99	1044.21
			area	intensity
	background	20	1.614	8.015
			area	intensity	corrected intensity	cumulative	bound fraction
Bound Fraction	neg	21	0.24	35.928	27.913	6.69912	0.00898987
	MtNIN	22	0.499	514.312	506.297	252.642	0.228544
	PanNIN	23	0.404	546.345	538.33	217.485	0.212972
	MeNIN1	24	0.459	626.073	618.058	283.689	0.270309
	MeNIN2	25	0.235	88.169	80.154	18.8362	0.0193934
	AtNLP1	26	0.403	73.829	65.814	26.523	0.0283821
	AtNLP2	27	0.271	254.389	246.374	66.7674	0.070162
	SlNIN	28	0.556	252.335	244.32	135.842	0.141814
	MtNLP1	29	0.235	66.377	58.362	13.7151	0.0147099
			area	intensity	corrected intensity	cumulative
unbound fraction	neg	30	1.783	422.197	414.182	738.487
	MtNIN	31	0.832	1033.02	1025	852.801
	PanNIN	32	0.745	1086.81	1078.8	803.705
	MeNIN1	33	0.77	1002.57	994.559	765.81
	MeNIN2	34	0.816	1175.21	1167.2	952.432
	AtNLP1	35	0.631	1446.96	1438.94	907.974
	AtNLP2	36	0.782	1139.54	1131.52	884.849
	SlNIN	37	0.657	1259.23	1251.21	822.048
	MtNLP1	38	1.014	913.989	905.974	918.658

## Sheet: Fig2a EMSA NF-YA1
Figure 2a. Electrophoretic mobility shift assay (EMSA) testing the binding of the C-terminus of different NIN orthologs to NIN binding sites of MtNF-YA1
												Statistical analysis
			0	1	2	3			av	sc			Student's t-test, two sided, equal variance assumed	Benjamini–Yekutieli adjusted for multiple testing
		neg		0.00320669	0.00400197	0.00221984			0.00314283	0.000892781		Construct	p_raw	p_adj	Significant
		MtNIN		0.013853	0.0221951	0.0254976			0.0205153	0.00600129		MtNIN	0.00770979	0.0335266	TRUE
		PanNIN		0.0185335	0.0280977	0.0336756			0.0267689	0.007658		PanNIN	0.00605563	0.0335266	TRUE
		MeNIN1		0.0287221	0.0295448	0.0364998			0.0315889	0.00427284		MeNIN1	0.000351082	0.00763353	TRUE
		MeNIN2		0.00436693	0.00265704	0.00170993			0.0029113	0.00134662		MeNIN2	0.816195	1	FALSE
		AtNLP1		0.00328021	0.00299235	0.00237013			0.0028809	0.000465164		AtNLP1	0.675582	1	FALSE
		AtNLP2		0.00946005	0.011658	0.0150867			0.0120683	0.0028357		AtNLP2	0.00651598	0.0335266	TRUE
		SlNIN		0.0151639	0.0108102	0.018108			0.0146941	0.00367154		SlNIN	0.00610775	0.0335266	TRUE
		MtNLP1		0.00400881	0.00414091	0.00252888			0.00355954	0.000895012		MtNLP1	0.59859	1	FALSE
				area	intensity
rep1	2105	background	1	1.062	6.125
				area	intensity	corrected intensity	cumulative	bound fraction
Bound Fraction		neg	2	0.172	52.362	46.237	7.95276	0.00320669
		MtNIN	3	0.318	127.821	121.696	38.6993	0.013853
		PanNIN	4	0.188	269.54	263.415	49.522	0.0185335
		MeNIN1	5	0.383	209.139	203.014	77.7544	0.0287221
		MeNIN2	6	0.309	43.573	37.448	11.5714	0.00436693
		AtNLP1	7	0.344	31.719	25.594	8.80434	0.00328021
		AtNLP2	8	0.238	110.477	104.352	24.8358	0.00946005
		SlNIN	9	0.328	120.811	114.686	37.617	0.0151639
		MtNLP1	10	0.241	48.232	42.107	10.1478	0.00400881
				area	intensity	corrected intensity	cumulative
unbound fraction		neg	11	0.774	3200.05	3193.93	2472.1
		MtNIN	12	0.713	3869.89	3863.76	2754.86
		PanNIN	13	0.73	3598.6	3592.47	2622.5
		MeNIN1	14	0.703	3746.35	3740.22	2629.38
		MeNIN2	15	0.689	3835.18	3829.05	2638.22
		AtNLP1	16	0.821	3264.68	3258.55	2675.27
		AtNLP2	17	0.881	2957.88	2951.76	2600.5
		SlNIN	18	0.804	3044.77	3038.64	2443.07
		MtNLP1	19	0.849	2975.76	2969.64	2521.22
				area	intensity
rep2	more	background	1	1.44	6.363
				area	intensity	corrected intensity	cumulative	bound fraction
Bound Fraction		neg	2	0.163	35.422	29.059	4.73662	0.00400197
		MtNIN	3	0.196	158.247	151.884	29.7693	0.0221951
		PanNIN	4	0.196	189.363	183	35.868	0.0280977
		MeNIN1	5	0.24	175.463	169.1	40.584	0.0295448
		MeNIN2	6	0.241	21.436	15.073	3.63259	0.00265704
		AtNLP1	7	0.246	22.902	16.539	4.06859	0.00299235
		AtNLP2	8	0.282	61.374	55.011	15.5131	0.011658
		SlNIN	9	0.217	67.062	60.699	13.1717	0.0108102
		MtNLP1	10	0.193	34.324	27.961	5.39647	0.00414091
				area	intensity	corrected intensity	cumulative
unbound fraction		neg	11	0.9	1316.18	1309.82	1178.84
		MtNIN	12	0.741	1776.25	1769.88	1311.48
		PanNIN	13	0.657	1894.76	1888.4	1240.68
		MeNIN1	14	0.741	1805.36	1799	1333.06
		MeNIN2	15	0.802	1706.52	1700.16	1363.53
		AtNLP1	16	0.647	2101.56	2095.2	1355.59
		AtNLP2	17	0.758	1741.42	1735.06	1315.17
		SlNIN	18	0.703	1720.84	1714.48	1205.28
		MtNLP1	19	0.821	1587.13	1580.77	1297.81
				area	intensity
rep3	2105	background	20	1.004	9.148
				area	intensity	corrected intensity	cumulative	bound fraction
Bound Fraction		neg	21	0.139	31.46	22.312	3.10137	0.00221984
		MtNIN	22	0.224	159.733	150.585	33.731	0.0254976
		PanNIN	23	0.235	214.575	205.427	48.2753	0.0336756
		MeNIN1	24	0.294	183.088	173.94	51.1384	0.0364998
		MeNIN2	25	0.163	24.129	14.981	2.4419	0.00170993
		AtNLP1	26	0.186	27.867	18.719	3.48173	0.00237013
		AtNLP2	27	0.33	74.738	65.59	21.6447	0.0150867
		SlNIN	28	0.353	85.546	76.398	26.9685	0.018108
		MtNLP1	29	0.194	29.751	20.603	3.99698	0.00252888
				area	intensity	corrected intensity	cumulative
unbound fraction		neg	30	0.761	1840.97	1831.82	1394.02
		MtNIN	31	0.647	2001.69	1992.55	1289.18
		PanNIN	32	0.772	1803.53	1794.38	1385.26
		MeNIN1	33	0.755	1797.12	1787.97	1349.92
		MeNIN2	34	0.745	1922.75	1913.6	1425.63
		AtNLP1	35	0.707	2082.02	2072.87	1465.52
		AtNLP2	36	0.844	1683.36	1674.22	1413.04
		SlNIN	37	0.766	1918.21	1909.06	1462.34
		MtNLP1	38	0.976	1624.45	1615.3	1576.54

## Sheet: Fig2b-sup 4a transactivation
Figure 2b, supplementary figure 4. qRT-PCR testing wether chimeric NIN proteins induce NIN target gene expression in a transactivation assay. Medicago roots producing the N-terminus of MtNIN fused to the C-terminus of different NIN/NLPs and the rat glucocorticoid receptor were treated with dexamethasone (DEX) or DMSO (mock) for 16 hours.
number	Gene	Construct	treatment	expression			Statistical analysis
1	CEP7	MtNIN	MOCK	0.17568						Mann-Whitney U-test
2	CEP7	MtNIN	MOCK	0.141046			Gene	Construct	Comparison	P_Valuew
3	CEP7	MtNIN	MOCK	0.194525			CEP7	MtNIN	MtNIN DEX vs. MOCK	0.00952381
4	CEP7	MtNIN	MOCK	0.0811272			CEP7	MtNLP1	MtNLP1 DEX vs. MOCK	0.761905
5	CEP7	MtNIN	DEX	0.387832			CEP7	MeNIN2	MeNIN2 DEX vs. MOCK	0.00952381
6	CEP7	MtNIN	DEX	0.852863			CEP7	MeNIN1	MeNIN1 DEX vs. MOCK	0.761905
7	CEP7	MtNIN	DEX	0.195909			CEP7	SlNIN	SlNIN DEX vs. MOCK	0.0021645
8	CEP7	MtNIN	DEX	0.559657			CEP7	PanNIN	PanNIN DEX vs. MOCK	0.004329
9	CEP7	MtNIN	DEX	0.91137			CEP7	EV	EV DEX vs. MOCK	0.914286
10	CEP7	MtNIN	DEX	1.11345			CEP7	AtNLP1	AtNLP1 DEX vs. MOCK	0.171429
11	CEP7	MtNLP1	MOCK	0.335082			CEP7	AtNLP2	AtNLP2 DEX vs. MOCK	0.0411255
12	CEP7	MtNLP1	MOCK	0.0882302			CLE13	MtNIN	MtNIN DEX vs. MOCK	0.00952381
13	CEP7	MtNLP1	MOCK	0.237353			CLE13	MtNLP1	MtNLP1 DEX vs. MOCK	0.761905
14	CEP7	MtNLP1	MOCK	0.0969283			CLE13	MeNIN2	MeNIN2 DEX vs. MOCK	0.914286
15	CEP7	MtNLP1	DEX	0.213699			CLE13	MeNIN1	MeNIN1 DEX vs. MOCK	0.0666667
16	CEP7	MtNLP1	DEX	0.123424			CLE13	SlNIN	SlNIN DEX vs. MOCK	0.0021645
17	CEP7	MtNLP1	DEX	0.0782597			CLE13	PanNIN	PanNIN DEX vs. MOCK	0.00865801
18	CEP7	MtNLP1	DEX	0.24921			CLE13	EV	EV DEX vs. MOCK	0.914286
19	CEP7	MtNLP1	DEX	0.0701642			CLE13	AtNLP1	AtNLP1 DEX vs. MOCK	0.47619
20	CEP7	MtNLP1	DEX	0.249941			CLE13	AtNLP2	AtNLP2 DEX vs. MOCK	0.0649351
21	CEP7	MeNIN2	MOCK	0.0147641			LBD16	MtNIN	MtNIN DEX vs. MOCK	0.114286
22	CEP7	MeNIN2	MOCK	0.018772			LBD16	MtNLP1	MtNLP1 DEX vs. MOCK	0.47619
23	CEP7	MeNIN2	MOCK	0.0224859			LBD16	MeNIN2	MeNIN2 DEX vs. MOCK	0.0380952
24	CEP7	MeNIN2	MOCK	0.0141548			LBD16	MeNIN1	MeNIN1 DEX vs. MOCK	0.114286
25	CEP7	MeNIN2	DEX	0.0368151			LBD16	SlNIN	SlNIN DEX vs. MOCK	0.0649351
26	CEP7	MeNIN2	DEX	0.025322			LBD16	PanNIN	PanNIN DEX vs. MOCK	0.0411255
27	CEP7	MeNIN2	DEX	0.0747511			LBD16	EV	EV DEX vs. MOCK	0.114286
28	CEP7	MeNIN2	DEX	0.102589			LBD16	AtNLP1	AtNLP1 DEX vs. MOCK	0.609524
29	CEP7	MeNIN2	DEX	0.0388285			LBD16	AtNLP2	AtNLP2 DEX vs. MOCK	0.025974
30	CEP7	MeNIN2	DEX	0.0314986			LSH1	MtNIN	MtNIN DEX vs. MOCK	0.00952381
31	CEP7	MeNIN1	MOCK	0.0529252			LSH1	MtNLP1	MtNLP1 DEX vs. MOCK	0.761905
32	CEP7	MeNIN1	MOCK	0.0294127			LSH1	MeNIN2	MeNIN2 DEX vs. MOCK	0.257143
33	CEP7	MeNIN1	MOCK	0.0176458			LSH1	MeNIN1	MeNIN1 DEX vs. MOCK	0.257143
34	CEP7	MeNIN1	MOCK	0.0703738			LSH1	SlNIN	SlNIN DEX vs. MOCK	0.0021645
35	CEP7	MeNIN1	DEX	0.0585713			LSH1	PanNIN	PanNIN DEX vs. MOCK	0.004329
36	CEP7	MeNIN1	DEX	0.0431668			LSH1	EV	EV DEX vs. MOCK	0.114286
37	CEP7	MeNIN1	DEX	0.0604967			LSH1	AtNLP1	AtNLP1 DEX vs. MOCK	0.171429
38	CEP7	MeNIN1	DEX	0.0633975			LSH1	AtNLP2	AtNLP2 DEX vs. MOCK	0.065081
39	CEP7	MeNIN1	DEX	0.0139108			NF-YA1	MtNIN	MtNIN DEX vs. MOCK	0.00952381
40	CEP7	MeNIN1	DEX	0.0647015			NF-YA1	MtNLP1	MtNLP1 DEX vs. MOCK	0.0666667
41	CEP7	SlNIN	MOCK	0.0705485			NF-YA1	MeNIN2	MeNIN2 DEX vs. MOCK	0.114286
42	CEP7	SlNIN	MOCK	0.0324611			NF-YA1	MeNIN1	MeNIN1 DEX vs. MOCK	0.00952381
43	CEP7	SlNIN	MOCK	0.0315674			NF-YA1	SlNIN	SlNIN DEX vs. MOCK	0.0021645
44	CEP7	SlNIN	MOCK	0.02604			NF-YA1	PanNIN	PanNIN DEX vs. MOCK	0.0021645
45	CEP7	SlNIN	MOCK	0.0224372			NF-YA1	EV	EV DEX vs. MOCK	0.0666667
46	CEP7	SlNIN	MOCK	0.0191901			NF-YA1	AtNLP1	AtNLP1 DEX vs. MOCK	0.609524
47	CEP7	SlNIN	DEX	0.0904697			NF-YA1	AtNLP2	AtNLP2 DEX vs. MOCK	0.0021645
48	CEP7	SlNIN	DEX	0.214385			NF-YB16	MtNIN	MtNIN DEX vs. MOCK	0.00952381
49	CEP7	SlNIN	DEX	0.578654			NF-YB16	MtNLP1	MtNLP1 DEX vs. MOCK	0.58237
50	CEP7	SlNIN	DEX	0.135935			NF-YB16	MeNIN2	MeNIN2 DEX vs. MOCK	0.521166
51	CEP7	SlNIN	DEX	0.350876			NF-YB16	MeNIN1	MeNIN1 DEX vs. MOCK	0.39233
52	CEP7	SlNIN	DEX	0.223911			NF-YB16	SlNIN	SlNIN DEX vs. MOCK	0.0129066
53	CEP7	PanNIN	MOCK	0.0650247			NF-YB16	PanNIN	PanNIN DEX vs. MOCK	0.0129066
54	CEP7	PanNIN	MOCK	0.0296544			NF-YB16	EV	EV DEX vs. MOCK	0.229766
55	CEP7	PanNIN	MOCK	0.0553097			NF-YB16	AtNLP1	AtNLP1 DEX vs. MOCK	0.609524
56	CEP7	PanNIN	MOCK	0.0462159			NF-YB16	AtNLP2	AtNLP2 DEX vs. MOCK	0.158147
57	CEP7	PanNIN	MOCK	0.0524698			NF-YB18	MtNIN	MtNIN DEX vs. MOCK	0.0666667
58	CEP7	PanNIN	MOCK	0.0157953			NF-YB18	MtNLP1	MtNLP1 DEX vs. MOCK	0.914286
59	CEP7	PanNIN	DEX	0.583105			NF-YB18	MeNIN2	MeNIN2 DEX vs. MOCK	1
60	CEP7	PanNIN	DEX	0.486336			NF-YB18	MeNIN1	MeNIN1 DEX vs. MOCK	0.47619
61	CEP7	PanNIN	DEX	0.50876			NF-YB18	SlNIN	SlNIN DEX vs. MOCK	0.0021645
62	CEP7	PanNIN	DEX	0.379588			NF-YB18	PanNIN	PanNIN DEX vs. MOCK	0.025974
63	CEP7	PanNIN	DEX	0.0597092			NF-YB18	EV	EV DEX vs. MOCK	0.761905
64	CEP7	PanNIN	DEX	0.806267			NF-YB18	AtNLP1	AtNLP1 DEX vs. MOCK	0.171429
65	CEP7	NEG	MOCK	0.0457705			NF-YB18	AtNLP2	AtNLP2 DEX vs. MOCK	0.179654
66	CEP7	NEG	MOCK	0.0363745
67	CEP7	NEG	MOCK	0.0554122
68	CEP7	NEG	MOCK	0.0295228
69	CEP7	NEG	DEX	0.0633843
70	CEP7	NEG	DEX	0.0568493
71	CEP7	NEG	DEX	0.0211203
72	CEP7	NEG	DEX	0.0506931
73	CEP7	NEG	DEX	0.0320905
74	CEP7	NEG	DEX	0.0314214
75	CEP7	AtNLP1	MOCK	0.115668
76	CEP7	AtNLP1	MOCK	0.150602
77	CEP7	AtNLP1	MOCK	0.0840908
78	CEP7	AtNLP1	MOCK	0.104
79	CEP7	AtNLP1	DEX	0.104377
80	CEP7	AtNLP1	DEX	0.0571535
81	CEP7	AtNLP1	DEX	0.0911534
82	CEP7	AtNLP1	DEX	0.0400914
83	CEP7	AtNLP1	DEX	0.0586908
84	CEP7	AtNLP1	DEX	0.112551
85	CEP7	AtNLP2	MOCK	0.0391622
86	CEP7	AtNLP2	MOCK	0.032117
87	CEP7	AtNLP2	MOCK	0.022207
88	CEP7	AtNLP2	MOCK	0.0581051
89	CEP7	AtNLP2	MOCK	0.0345363
90	CEP7	AtNLP2	MOCK	0.0550827
91	CEP7	AtNLP2	DEX	0.0850256
92	CEP7	AtNLP2	DEX	0.0722602
93	CEP7	AtNLP2	DEX	0.151058
94	CEP7	AtNLP2	DEX	0.0389419
95	CEP7	AtNLP2	DEX	0.198354
96	CEP7	AtNLP2	DEX	0.0479158
97	CLE13	MtNIN	MOCK	0.0396534
98	CLE13	MtNIN	MOCK	0.0284269
99	CLE13	MtNIN	MOCK	0.0307975
100	CLE13	MtNIN	MOCK	0.0301781
101	CLE13	MtNIN	DEX	1.60719
102	CLE13	MtNIN	DEX	0.751113
103	CLE13	MtNIN	DEX	0.113114
104	CLE13	MtNIN	DEX	0.984503
105	CLE13	MtNIN	DEX	0.84533
106	CLE13	MtNIN	DEX	0.535117
107	CLE13	MtNLP1	MOCK	0.0357752
108	CLE13	MtNLP1	MOCK	0.00284179
109	CLE13	MtNLP1	MOCK	0.0282606
110	CLE13	MtNLP1	MOCK	0.0438239
111	CLE13	MtNLP1	DEX	0.0229211
112	CLE13	MtNLP1	DEX	0.0377936
113	CLE13	MtNLP1	DEX	0.00358003
114	CLE13	MtNLP1	DEX	0.0427623
115	CLE13	MtNLP1	DEX	0.0166353
116	CLE13	MtNLP1	DEX	0.0168861
117	CLE13	MeNIN2	MOCK	0.0438985
118	CLE13	MeNIN2	MOCK	0.0395525
119	CLE13	MeNIN2	MOCK	0.0188484
120	CLE13	MeNIN2	MOCK	0.0128584
121	CLE13	MeNIN2	DEX	0.0319027
122	CLE13	MeNIN2	DEX	0.0355359
123	CLE13	MeNIN2	DEX	0.0816882
124	CLE13	MeNIN2	DEX	0.037985
125	CLE13	MeNIN2	DEX	0.0197227
126	CLE13	MeNIN2	DEX	0.0160758
127	CLE13	MeNIN1	MOCK	0.070482
128	CLE13	MeNIN1	MOCK	0.0115864
129	CLE13	MeNIN1	MOCK	0.0242129
130	CLE13	MeNIN1	MOCK	0.0405187
131	CLE13	MeNIN1	DEX	0.0864791
132	CLE13	MeNIN1	DEX	0.132207
133	CLE13	MeNIN1	DEX	0.138393
134	CLE13	MeNIN1	DEX	0.0728959
135	CLE13	MeNIN1	DEX	0.0370635
136	CLE13	MeNIN1	DEX	0.0667448
137	CLE13	SlNIN	MOCK	0.0368302
138	CLE13	SlNIN	MOCK	0.0513375
139	CLE13	SlNIN	MOCK	0.0146668
140	CLE13	SlNIN	MOCK	0.000778444
141	CLE13	SlNIN	MOCK	0.00545096
142	CLE13	SlNIN	MOCK	0.00451666
143	CLE13	SlNIN	DEX	0.0996864
144	CLE13	SlNIN	DEX	0.265711
145	CLE13	SlNIN	DEX	1.04024
146	CLE13	SlNIN	DEX	0.289878
147	CLE13	SlNIN	DEX	0.46577
148	CLE13	SlNIN	DEX	0.172912
149	CLE13	PanNIN	MOCK	0.0173885
150	CLE13	PanNIN	MOCK	0.00568465
151	CLE13	PanNIN	MOCK	0.0347483
152	CLE13	PanNIN	MOCK	0.0342541
153	CLE13	PanNIN	MOCK	0.0050744
154	CLE13	PanNIN	MOCK	0.00591482
155	CLE13	PanNIN	DEX	0.506303
156	CLE13	PanNIN	DEX	0.402304
157	CLE13	PanNIN	DEX	0.859445
158	CLE13	PanNIN	DEX	0.278476
159	CLE13	PanNIN	DEX	0.0283671
160	CLE13	PanNIN	DEX	0.50781
161	CLE13	NEG	MOCK	0.0566969
162	CLE13	NEG	MOCK	0.0368561
163	CLE13	NEG	MOCK	0.0232247
164	CLE13	NEG	MOCK	0.02795
165	CLE13	NEG	DEX	0.0268349
166	CLE13	NEG	DEX	0.05014
167	CLE13	NEG	DEX	0.0697291
168	CLE13	NEG	DEX	0.0408674
169	CLE13	NEG	DEX	0.0189977
170	CLE13	NEG	DEX	0.0288148
171	CLE13	AtNLP1	MOCK	0.041474
172	CLE13	AtNLP1	MOCK	0.0579912
173	CLE13	AtNLP1	MOCK	0.0273872
174	CLE13	AtNLP1	MOCK	0.0222624
175	CLE13	AtNLP1	DEX	0.0154645
176	CLE13	AtNLP1	DEX	0.00278221
177	CLE13	AtNLP1	DEX	0.0583786
178	CLE13	AtNLP1	DEX	0.0294485
179	CLE13	AtNLP1	DEX	0.0165294
180	CLE13	AtNLP1	DEX	0.0282449
181	CLE13	AtNLP2	MOCK	0.0173509
182	CLE13	AtNLP2	MOCK	0.01776
183	CLE13	AtNLP2	MOCK	0.0445947
184	CLE13	AtNLP2	MOCK	0.056043
185	CLE13	AtNLP2	MOCK	0.0274519
186	CLE13	AtNLP2	MOCK	0.0351392
187	CLE13	AtNLP2	DEX	0.0791723
188	CLE13	AtNLP2	DEX	0.161957
189	CLE13	AtNLP2	DEX	0.280289
190	CLE13	AtNLP2	DEX	0.0724195
191	CLE13	AtNLP2	DEX	0.144922
192	CLE13	AtNLP2	DEX	0.0114354
193	LBD16	MtNIN	MOCK	0.250006
194	LBD16	MtNIN	MOCK	0.300883
195	LBD16	MtNIN	MOCK	0.170939
196	LBD16	MtNIN	MOCK	0.342002
197	LBD16	MtNIN	DEX	1.00321
198	LBD16	MtNIN	DEX	0.376805
199	LBD16	MtNIN	DEX	0.156167
200	LBD16	MtNIN	DEX	1.25681
201	LBD16	MtNIN	DEX	0.380959
202	LBD16	MtNIN	DEX	0.562806
203	LBD16	MtNLP1	MOCK	0.202988
204	LBD16	MtNLP1	MOCK	0.069262
205	LBD16	MtNLP1	MOCK	0.110634
206	LBD16	MtNLP1	MOCK	0.0983676
207	LBD16	MtNLP1	DEX	0.111235
208	LBD16	MtNLP1	DEX	0.146561
209	LBD16	MtNLP1	DEX	0.106104
210	LBD16	MtNLP1	DEX	0.196129
211	LBD16	MtNLP1	DEX	0.098891
212	LBD16	MtNLP1	DEX	0.149186
213	LBD16	MeNIN2	MOCK	0.131731
214	LBD16	MeNIN2	MOCK	0.098296
215	LBD16	MeNIN2	MOCK	0.11059
216	LBD16	MeNIN2	MOCK	0.133251
217	LBD16	MeNIN2	DEX	0.134405
218	LBD16	MeNIN2	DEX	0.255464
219	LBD16	MeNIN2	DEX	0.638622
220	LBD16	MeNIN2	DEX	0.788629
221	LBD16	MeNIN2	DEX	0.114712
222	LBD16	MeNIN2	DEX	0.485142
223	LBD16	MeNIN1	MOCK	0.30886
224	LBD16	MeNIN1	MOCK	0.218335
225	LBD16	MeNIN1	MOCK	0.190672
226	LBD16	MeNIN1	MOCK	0.22128
227	LBD16	MeNIN1	DEX	0.513484
228	LBD16	MeNIN1	DEX	0.492382
229	LBD16	MeNIN1	DEX	0.6258
230	LBD16	MeNIN1	DEX	0.534157
231	LBD16	MeNIN1	DEX	0.170569
232	LBD16	MeNIN1	DEX	0.376232
233	LBD16	SlNIN	MOCK	0.187322
234	LBD16	SlNIN	MOCK	0.415157
235	LBD16	SlNIN	MOCK	0.283206
236	LBD16	SlNIN	MOCK	0.260845
237	LBD16	SlNIN	MOCK	0.148423
238	LBD16	SlNIN	MOCK	0.105238
239	LBD16	SlNIN	DEX	0.366089
240	LBD16	SlNIN	DEX	0.258888
241	LBD16	SlNIN	DEX	1.93506
242	LBD16	SlNIN	DEX	0.595881
243	LBD16	SlNIN	DEX	0.33315
244	LBD16	SlNIN	DEX	0.28527
245	LBD16	PanNIN	MOCK	0.215201
246	LBD16	PanNIN	MOCK	0.121899
247	LBD16	PanNIN	MOCK	0.155354
248	LBD16	PanNIN	MOCK	0.151045
249	LBD16	PanNIN	MOCK	0.109262
250	LBD16	PanNIN	MOCK	0.0610713
251	LBD16	PanNIN	DEX	1.00153
252	LBD16	PanNIN	DEX	1.9291
253	LBD16	PanNIN	DEX	3.11223
254	LBD16	PanNIN	DEX	1.17658
255	LBD16	PanNIN	DEX	0.0762849
256	LBD16	PanNIN	DEX	1.38229
257	LBD16	NEG	MOCK	0.260494
258	LBD16	NEG	MOCK	0.277381
259	LBD16	NEG	MOCK	0.240447
260	LBD16	NEG	MOCK	0.221474
261	LBD16	NEG	DEX	0.142845
262	LBD16	NEG	DEX	0.284791
263	LBD16	NEG	DEX	0.184723
264	LBD16	NEG	DEX	0.134858
265	LBD16	NEG	DEX	0.0700114
266	LBD16	NEG	DEX	0.148049
267	LBD16	AtNLP1	MOCK	0.398286
268	LBD16	AtNLP1	MOCK	0.377453
269	LBD16	AtNLP1	MOCK	0.159911
270	LBD16	AtNLP1	MOCK	0.207456
271	LBD16	AtNLP1	DEX	0.810862
272	LBD16	AtNLP1	DEX	0.548935
273	LBD16	AtNLP1	DEX	0.0989479
274	LBD16	AtNLP1	DEX	0.203992
275	LBD16	AtNLP1	DEX	0.708204
276	LBD16	AtNLP1	DEX	0.251138
277	LBD16	AtNLP2	MOCK	0.112661
278	LBD16	AtNLP2	MOCK	0.112635
279	LBD16	AtNLP2	MOCK	0.247342
280	LBD16	AtNLP2	MOCK	0.272868
281	LBD16	AtNLP2	MOCK	0.266522
282	LBD16	AtNLP2	MOCK	0.1665
283	LBD16	AtNLP2	DEX	0.855938
284	LBD16	AtNLP2	DEX	1.39542
285	LBD16	AtNLP2	DEX	1.66008
286	LBD16	AtNLP2	DEX	0.594673
287	LBD16	AtNLP2	DEX	1.00983
288	LBD16	AtNLP2	DEX	0.117508
289	LSH1	MtNIN	MOCK	0.00380802
290	LSH1	MtNIN	MOCK	0.0185731
291	LSH1	MtNIN	MOCK	0.0205007
292	LSH1	MtNIN	MOCK	0.0033056
293	LSH1	MtNIN	DEX	0.822332
294	LSH1	MtNIN	DEX	0.472915
295	LSH1	MtNIN	DEX	0.0513159
296	LSH1	MtNIN	DEX	0.999669
297	LSH1	MtNIN	DEX	0.473588
298	LSH1	MtNIN	DEX	0.633224
299	LSH1	MtNLP1	MOCK	0.0102528
300	LSH1	MtNLP1	MOCK	0.00765055
301	LSH1	MtNLP1	MOCK	0.0149974
302	LSH1	MtNLP1	MOCK	0.016999
303	LSH1	MtNLP1	DEX	0.0138716
304	LSH1	MtNLP1	DEX	0.00613279
305	LSH1	MtNLP1	DEX	0.0039277
306	LSH1	MtNLP1	DEX	0.0179981
307	LSH1	MtNLP1	DEX	0.02286
308	LSH1	MtNLP1	DEX	0.0183733
309	LSH1	MeNIN2	MOCK	0.0161918
310	LSH1	MeNIN2	MOCK	0.0047648
311	LSH1	MeNIN2	MOCK	0.00946451
312	LSH1	MeNIN2	MOCK	0.0171832
313	LSH1	MeNIN2	DEX	0.0128802
314	LSH1	MeNIN2	DEX	0.0116062
315	LSH1	MeNIN2	DEX	0.0785755
316	LSH1	MeNIN2	DEX	0.126651
317	LSH1	MeNIN2	DEX	0.0109577
318	LSH1	MeNIN2	DEX	0.0278903
319	LSH1	MeNIN1	MOCK	0.0252742
320	LSH1	MeNIN1	MOCK	0.0209633
321	LSH1	MeNIN1	MOCK	0.0348639
322	LSH1	MeNIN1	MOCK	0.0335803
323	LSH1	MeNIN1	DEX	0.0351008
324	LSH1	MeNIN1	DEX	0.0929091
325	LSH1	MeNIN1	DEX	0.0654406
326	LSH1	MeNIN1	DEX	0.0437974
327	LSH1	MeNIN1	DEX	0.0155469
328	LSH1	MeNIN1	DEX	0.0284658
329	LSH1	SlNIN	MOCK	0.0130579
330	LSH1	SlNIN	MOCK	0.0132263
331	LSH1	SlNIN	MOCK	0.00683327
332	LSH1	SlNIN	MOCK	0.0100115
333	LSH1	SlNIN	MOCK	0.0149147
334	LSH1	SlNIN	MOCK	0.0110889
335	LSH1	SlNIN	DEX	0.0599022
336	LSH1	SlNIN	DEX	0.0935056
337	LSH1	SlNIN	DEX	0.508657
338	LSH1	SlNIN	DEX	0.0812369
339	LSH1	SlNIN	DEX	0.570191
340	LSH1	SlNIN	DEX	0.0815068
341	LSH1	PanNIN	MOCK	0.00912256
342	LSH1	PanNIN	MOCK	0.00678324
343	LSH1	PanNIN	MOCK	0.0111181
344	LSH1	PanNIN	MOCK	0.0299084
345	LSH1	PanNIN	MOCK	0.00829252
346	LSH1	PanNIN	MOCK	0.0126353
347	LSH1	PanNIN	DEX	1.70001
348	LSH1	PanNIN	DEX	0.927375
349	LSH1	PanNIN	DEX	3.02153
350	LSH1	PanNIN	DEX	0.841976
351	LSH1	PanNIN	DEX	0.0245746
352	LSH1	PanNIN	DEX	1.38229
353	LSH1	NEG	MOCK	0.0193352
354	LSH1	NEG	MOCK	0.0331299
355	LSH1	NEG	MOCK	0.0235264
356	LSH1	NEG	MOCK	0.0218381
357	LSH1	NEG	DEX	0.0143642
358	LSH1	NEG	DEX	0.00571018
359	LSH1	NEG	DEX	0.00480501
360	LSH1	NEG	DEX	0.0433031
361	LSH1	NEG	DEX	0.00215423
362	LSH1	NEG	DEX	0.00349233
363	LSH1	AtNLP1	MOCK	0.0663218
364	LSH1	AtNLP1	MOCK	0.0463508
365	LSH1	AtNLP1	MOCK	0.0153861
366	LSH1	AtNLP1	MOCK	0.00776599
367	LSH1	AtNLP1	DEX	0.0219041
368	LSH1	AtNLP1	DEX	0.00684362
369	LSH1	AtNLP1	DEX	0.0102584
370	LSH1	AtNLP1	DEX	0.00370305
371	LSH1	AtNLP1	DEX	0.0207221
372	LSH1	AtNLP1	DEX	0.00610528
373	LSH1	AtNLP2	MOCK	0
374	LSH1	AtNLP2	MOCK	0
375	LSH1	AtNLP2	MOCK	0.0163537
376	LSH1	AtNLP2	MOCK	0.00333474
377	LSH1	AtNLP2	MOCK	0.0144706
378	LSH1	AtNLP2	MOCK	0.00438021
379	LSH1	AtNLP2	DEX	0.0310981
380	LSH1	AtNLP2	DEX	0.00722691
381	LSH1	AtNLP2	DEX	0.0974916
382	LSH1	AtNLP2	DEX	0.00765296
383	LSH1	AtNLP2	DEX	0.0633843
384	LSH1	AtNLP2	DEX	0.00538803
385	NF-YA1	MtNIN	MOCK	0.00234633
386	NF-YA1	MtNIN	MOCK	0.00146838
387	NF-YA1	MtNIN	MOCK	0.00413508
388	NF-YA1	MtNIN	MOCK	0.00211881
389	NF-YA1	MtNIN	DEX	0.30961
390	NF-YA1	MtNIN	DEX	0.280842
391	NF-YA1	MtNIN	DEX	0.0254731
392	NF-YA1	MtNIN	DEX	0.384131
393	NF-YA1	MtNIN	DEX	0.53233
394	NF-YA1	MtNIN	DEX	0.432242
395	NF-YA1	MtNLP1	MOCK	0.00198021
396	NF-YA1	MtNLP1	MOCK	0.00272746
397	NF-YA1	MtNLP1	MOCK	0.00302384
398	NF-YA1	MtNLP1	MOCK	0.0033507
399	NF-YA1	MtNLP1	DEX	0.00137855
400	NF-YA1	MtNLP1	DEX	0.0015431
401	NF-YA1	MtNLP1	DEX	0.00200606
402	NF-YA1	MtNLP1	DEX	0.00185206
403	NF-YA1	MtNLP1	DEX	0.00291615
404	NF-YA1	MtNLP1	DEX	0.00141441
405	NF-YA1	MeNIN2	MOCK	0.00189097
406	NF-YA1	MeNIN2	MOCK	0.00188529
407	NF-YA1	MeNIN2	MOCK	0.00107216
408	NF-YA1	MeNIN2	MOCK	0.00316831
409	NF-YA1	MeNIN2	DEX	0.00178364
410	NF-YA1	MeNIN2	DEX	0.00209287
411	NF-YA1	MeNIN2	DEX	0.0128888
412	NF-YA1	MeNIN2	DEX	0.00820122
413	NF-YA1	MeNIN2	DEX	0.0086862
414	NF-YA1	MeNIN2	DEX	0.0267558
415	NF-YA1	MeNIN1	MOCK	0.00301784
416	NF-YA1	MeNIN1	MOCK	0.00340215
417	NF-YA1	MeNIN1	MOCK	0.00415855
418	NF-YA1	MeNIN1	MOCK	0.00310421
419	NF-YA1	MeNIN1	DEX	0.0125397
420	NF-YA1	MeNIN1	DEX	0.0330712
421	NF-YA1	MeNIN1	DEX	0.0252806
422	NF-YA1	MeNIN1	DEX	0.0166501
423	NF-YA1	MeNIN1	DEX	0.0143091
424	NF-YA1	MeNIN1	DEX	0.0228909
425	NF-YA1	SlNIN	MOCK	0.00618786
426	NF-YA1	SlNIN	MOCK	0.00126977
427	NF-YA1	SlNIN	MOCK	0.00271264
428	NF-YA1	SlNIN	MOCK	0.00283918
429	NF-YA1	SlNIN	MOCK	0.00086178
430	NF-YA1	SlNIN	MOCK	0.00135309
431	NF-YA1	SlNIN	DEX	0.0213208
432	NF-YA1	SlNIN	DEX	0.0287524
433	NF-YA1	SlNIN	DEX	0.246834
434	NF-YA1	SlNIN	DEX	0.0580502
435	NF-YA1	SlNIN	DEX	0.150596
436	NF-YA1	SlNIN	DEX	0.0512427
437	NF-YA1	PanNIN	MOCK	0.00205711
438	NF-YA1	PanNIN	MOCK	0.00215256
439	NF-YA1	PanNIN	MOCK	0.00233526
440	NF-YA1	PanNIN	MOCK	0.00273838
441	NF-YA1	PanNIN	MOCK	0.00291643
442	NF-YA1	PanNIN	MOCK	0.00191471
443	NF-YA1	PanNIN	DEX	0.496752
444	NF-YA1	PanNIN	DEX	0.303847
445	NF-YA1	PanNIN	DEX	1.76786
446	NF-YA1	PanNIN	DEX	0.307963
447	NF-YA1	PanNIN	DEX	0.00386179
448	NF-YA1	PanNIN	DEX	1.38229
449	NF-YA1	NEG	MOCK	0.00572284
450	NF-YA1	NEG	MOCK	0.00324625
451	NF-YA1	NEG	MOCK	0.0024825
452	NF-YA1	NEG	MOCK	0.00268963
453	NF-YA1	NEG	DEX	0.00206431
454	NF-YA1	NEG	DEX	0.00158673
455	NF-YA1	NEG	DEX	0.00185226
456	NF-YA1	NEG	DEX	0.00350722
457	NF-YA1	NEG	DEX	0.00208416
458	NF-YA1	NEG	DEX	0.000847247
459	NF-YA1	AtNLP1	MOCK	0.00823585
460	NF-YA1	AtNLP1	MOCK	0.0105888
461	NF-YA1	AtNLP1	MOCK	0.00213181
462	NF-YA1	AtNLP1	MOCK	0.00303125
463	NF-YA1	AtNLP1	DEX	0.00293822
464	NF-YA1	AtNLP1	DEX	0.00409878
465	NF-YA1	AtNLP1	DEX	0.00338908
466	NF-YA1	AtNLP1	DEX	0.00351876
467	NF-YA1	AtNLP1	DEX	0.00212811
468	NF-YA1	AtNLP1	DEX	0.00307992
469	NF-YA1	AtNLP2	MOCK	0.000727311
470	NF-YA1	AtNLP2	MOCK	0.00124173
471	NF-YA1	AtNLP2	MOCK	0.00173106
472	NF-YA1	AtNLP2	MOCK	0.00231433
473	NF-YA1	AtNLP2	MOCK	0.00176819
474	NF-YA1	AtNLP2	MOCK	0.0014196
475	NF-YA1	AtNLP2	DEX	0.0196447
476	NF-YA1	AtNLP2	DEX	0.0175422
477	NF-YA1	AtNLP2	DEX	0.0390389
478	NF-YA1	AtNLP2	DEX	0.0107014
479	NF-YA1	AtNLP2	DEX	0.0809424
480	NF-YA1	AtNLP2	DEX	0.00483457
481	NF-YB16	MtNIN	MOCK	0.000720907
482	NF-YB16	MtNIN	MOCK	0.00269557
483	NF-YB16	MtNIN	MOCK	0.00345769
484	NF-YB16	MtNIN	MOCK	0.00322974
485	NF-YB16	MtNIN	DEX	0.703817
486	NF-YB16	MtNIN	DEX	0.0106821
487	NF-YB16	MtNIN	DEX	0.00936562
488	NF-YB16	MtNIN	DEX	0.0591599
489	NF-YB16	MtNIN	DEX	0.189897
490	NF-YB16	MtNIN	DEX	0.195967
491	NF-YB16	MtNLP1	MOCK	0
492	NF-YB16	MtNLP1	MOCK	0
493	NF-YB16	MtNLP1	MOCK	0.00222647
494	NF-YB16	MtNLP1	MOCK	0.000598615
495	NF-YB16	MtNLP1	DEX	0.00181778
496	NF-YB16	MtNLP1	DEX	0.00125321
497	NF-YB16	MtNLP1	DEX	0
498	NF-YB16	MtNLP1	DEX	0
499	NF-YB16	MtNLP1	DEX	0.00837252
500	NF-YB16	MtNLP1	DEX	0.00152174
501	NF-YB16	MeNIN2	MOCK	0
502	NF-YB16	MeNIN2	MOCK	0.000843319
503	NF-YB16	MeNIN2	MOCK	0.00237382
504	NF-YB16	MeNIN2	MOCK	0.000469283
505	NF-YB16	MeNIN2	DEX	0.00503963
506	NF-YB16	MeNIN2	DEX	0.00125169
507	NF-YB16	MeNIN2	DEX	0.00278059
508	NF-YB16	MeNIN2	DEX	0
509	NF-YB16	MeNIN2	DEX	0.000511876
510	NF-YB16	MeNIN2	DEX	0.00069106
511	NF-YB16	MeNIN1	MOCK	0
512	NF-YB16	MeNIN1	MOCK	0.000475572
513	NF-YB16	MeNIN1	MOCK	0.000316224
514	NF-YB16	MeNIN1	MOCK	0.0063849
515	NF-YB16	MeNIN1	DEX	0.00568128
516	NF-YB16	MeNIN1	DEX	0.00195754
517	NF-YB16	MeNIN1	DEX	0
518	NF-YB16	MeNIN1	DEX	0.000951125
519	NF-YB16	MeNIN1	DEX	0.000567366
520	NF-YB16	MeNIN1	DEX	0.00724582
521	NF-YB16	SlNIN	MOCK	0
522	NF-YB16	SlNIN	MOCK	0.000411986
523	NF-YB16	SlNIN	MOCK	0.0005088
524	NF-YB16	SlNIN	MOCK	0
525	NF-YB16	SlNIN	MOCK	0.00211712
526	NF-YB16	SlNIN	MOCK	0.00468944
527	NF-YB16	SlNIN	DEX	0.056879
528	NF-YB16	SlNIN	DEX	0.0735534
529	NF-YB16	SlNIN	DEX	0.114898
530	NF-YB16	SlNIN	DEX	0.00623899
531	NF-YB16	SlNIN	DEX	0.0514351
532	NF-YB16	SlNIN	DEX	0.00194733
533	NF-YB16	PanNIN	MOCK	0.000323742
534	NF-YB16	PanNIN	MOCK	0
535	NF-YB16	PanNIN	MOCK	0.00496098
536	NF-YB16	PanNIN	MOCK	0
537	NF-YB16	PanNIN	MOCK	0.000916008
538	NF-YB16	PanNIN	MOCK	0.000192428
539	NF-YB16	PanNIN	DEX	1.79016
540	NF-YB16	PanNIN	DEX	0.052081
541	NF-YB16	PanNIN	DEX	0.289379
542	NF-YB16	PanNIN	DEX	0.130037
543	NF-YB16	PanNIN	DEX	0.000854599
544	NF-YB16	PanNIN	DEX	0.0291276
545	NF-YB16	NEG	MOCK	0
546	NF-YB16	NEG	MOCK	0.00157074
547	NF-YB16	NEG	MOCK	0.00161767
548	NF-YB16	NEG	MOCK	0.00110397
549	NF-YB16	NEG	DEX	0.00489173
550	NF-YB16	NEG	DEX	0
551	NF-YB16	NEG	DEX	0
552	NF-YB16	NEG	DEX	0
553	NF-YB16	NEG	DEX	0
554	NF-YB16	NEG	DEX	0
555	NF-YB16	AtNLP1	MOCK	0
556	NF-YB16	AtNLP1	MOCK	0.000557083
557	NF-YB16	AtNLP1	MOCK	0.00149109
558	NF-YB16	AtNLP1	MOCK	0.0014802
559	NF-YB16	AtNLP1	DEX	0.00109367
560	NF-YB16	AtNLP1	DEX	0.000685053
561	NF-YB16	AtNLP1	DEX	0.000992957
562	NF-YB16	AtNLP1	DEX	0.00010003
563	NF-YB16	AtNLP1	DEX	0.00170979
564	NF-YB16	AtNLP1	DEX	0.00224208
565	NF-YB16	AtNLP2	MOCK	0
566	NF-YB16	AtNLP2	MOCK	0
567	NF-YB16	AtNLP2	MOCK	0.00226806
568	NF-YB16	AtNLP2	MOCK	0
569	NF-YB16	AtNLP2	MOCK	0.000899802
570	NF-YB16	AtNLP2	MOCK	0.00215569
571	NF-YB16	AtNLP2	DEX	0.00872246
572	NF-YB16	AtNLP2	DEX	0
573	NF-YB16	AtNLP2	DEX	0.00319225
574	NF-YB16	AtNLP2	DEX	0
575	NF-YB16	AtNLP2	DEX	0.005813
576	NF-YB16	AtNLP2	DEX	0.00339391
577	NF-YB18	MtNIN	MOCK	0.0150924
578	NF-YB18	MtNIN	MOCK	0.0593383
579	NF-YB18	MtNIN	MOCK	0.0563472
580	NF-YB18	MtNIN	MOCK	0.0639148
581	NF-YB18	MtNIN	DEX	1.34679
582	NF-YB18	MtNIN	DEX	0.184464
583	NF-YB18	MtNIN	DEX	0.0435015
584	NF-YB18	MtNIN	DEX	0.272206
585	NF-YB18	MtNIN	DEX	0.860084
586	NF-YB18	MtNIN	DEX	0.611832
587	NF-YB18	MtNLP1	MOCK	0.0255495
588	NF-YB18	MtNLP1	MOCK	0.0385855
589	NF-YB18	MtNLP1	MOCK	0.0398972
590	NF-YB18	MtNLP1	MOCK	0.00982191
591	NF-YB18	MtNLP1	DEX	0.022993
592	NF-YB18	MtNLP1	DEX	0.048705
593	NF-YB18	MtNLP1	DEX	0.0322385
594	NF-YB18	MtNLP1	DEX	0.0228562
595	NF-YB18	MtNLP1	DEX	0.0178723
596	NF-YB18	MtNLP1	DEX	0.0528098
597	NF-YB18	MeNIN2	MOCK	0.020348
598	NF-YB18	MeNIN2	MOCK	0.0442148
599	NF-YB18	MeNIN2	MOCK	0.0605426
600	NF-YB18	MeNIN2	MOCK	0.166422
601	NF-YB18	MeNIN2	DEX	0.119071
602	NF-YB18	MeNIN2	DEX	0.0370551
603	NF-YB18	MeNIN2	DEX	0.0828745
604	NF-YB18	MeNIN2	DEX	0.0143669
605	NF-YB18	MeNIN2	DEX	0.0567496
606	NF-YB18	MeNIN2	DEX	0.125662
607	NF-YB18	MeNIN1	MOCK	0.0318782
608	NF-YB18	MeNIN1	MOCK	0.0790316
609	NF-YB18	MeNIN1	MOCK	0.0829456
610	NF-YB18	MeNIN1	MOCK	0.20506
611	NF-YB18	MeNIN1	DEX	0.304864
612	NF-YB18	MeNIN1	DEX	0.273458
613	NF-YB18	MeNIN1	DEX	0.114535
614	NF-YB18	MeNIN1	DEX	0.0755939
615	NF-YB18	MeNIN1	DEX	0.0318649
616	NF-YB18	MeNIN1	DEX	0.308593
617	NF-YB18	SlNIN	MOCK	0.0712949
618	NF-YB18	SlNIN	MOCK	0.0428437
619	NF-YB18	SlNIN	MOCK	0.0484349
620	NF-YB18	SlNIN	MOCK	0.0173845
621	NF-YB18	SlNIN	MOCK	0.0524123
622	NF-YB18	SlNIN	MOCK	0.0765911
623	NF-YB18	SlNIN	DEX	0.326216
624	NF-YB18	SlNIN	DEX	0.320858
625	NF-YB18	SlNIN	DEX	0.843125
626	NF-YB18	SlNIN	DEX	0.138296
627	NF-YB18	SlNIN	DEX	0.346455
628	NF-YB18	SlNIN	DEX	0.0788005
629	NF-YB18	PanNIN	MOCK	0.048624
630	NF-YB18	PanNIN	MOCK	0.0113818
631	NF-YB18	PanNIN	MOCK	0.111091
632	NF-YB18	PanNIN	MOCK	0.0765175
633	NF-YB18	PanNIN	MOCK	0.0562111
634	NF-YB18	PanNIN	MOCK	0.0232081
635	NF-YB18	PanNIN	DEX	1.79016
636	NF-YB18	PanNIN	DEX	0.453887
637	NF-YB18	PanNIN	DEX	1.35076
638	NF-YB18	PanNIN	DEX	0.456161
639	NF-YB18	PanNIN	DEX	0.0397666
640	NF-YB18	PanNIN	DEX	0.598533
641	NF-YB18	NEG	MOCK	0.0128844
642	NF-YB18	NEG	MOCK	0.0360474
643	NF-YB18	NEG	MOCK	0.0676626
644	NF-YB18	NEG	MOCK	0.0992609
645	NF-YB18	NEG	DEX	0.100015
646	NF-YB18	NEG	DEX	0.0594252
647	NF-YB18	NEG	DEX	0.0230211
648	NF-YB18	NEG	DEX	0.0408292
649	NF-YB18	NEG	DEX	0.00646167
650	NF-YB18	NEG	DEX	0.0201344
651	NF-YB18	AtNLP1	MOCK	0.0328756
652	NF-YB18	AtNLP1	MOCK	0.0557439
653	NF-YB18	AtNLP1	MOCK	0.0683297
654	NF-YB18	AtNLP1	MOCK	0.0988876
655	NF-YB18	AtNLP1	DEX	0.249399
656	NF-YB18	AtNLP1	DEX	0.108409
657	NF-YB18	AtNLP1	DEX	0.0846454
658	NF-YB18	AtNLP1	DEX	0.0212599
659	NF-YB18	AtNLP1	DEX	0.146455
660	NF-YB18	AtNLP1	DEX	0.111903
661	NF-YB18	AtNLP2	MOCK	0.0372641
662	NF-YB18	AtNLP2	MOCK	0.0549128
663	NF-YB18	AtNLP2	MOCK	0.0490384
664	NF-YB18	AtNLP2	MOCK	0.0689018
665	NF-YB18	AtNLP2	MOCK	0.0616702
666	NF-YB18	AtNLP2	MOCK	0.0783603
667	NF-YB18	AtNLP2	DEX	0.242792
668	NF-YB18	AtNLP2	DEX	0.0514789
669	NF-YB18	AtNLP2	DEX	0.121094
670	NF-YB18	AtNLP2	DEX	0.0438833
671	NF-YB18	AtNLP2	DEX	0.422405
672	NF-YB18	AtNLP2	DEX	0.0930633

## Sheet: Fig2c nodule numbers chimers
Figure 2c Complementation of Mtnin-1 mutants with chimeric proteins, consisting of the N-terminus of MtNIN, fused to the C-terminus of different NIN/NLPs. Plants were harvested at 4 weeks post inoculation with Sinorhizobium meliloti 2011 expressing GFP
roots	33	33	24	26	12	29	38	42	50
nodulating	22	19	1	7	0	11	8	0	0		Statistical analysis
IT	Yes	Yes	Yes	Yes	NO	Yes	Yes	NO	NO
	MtNIN	MtNINn-PanNINc	MtNIN-MeNIN2	MtNIN-MeNIN1	MtNINn-AtNLP1	MtNINn-AtNLP2	MtNINn-SlNINc	MtNINn-MtNLP1c	GUS		Kruskal-Wallis rank sum test
	6	0	0	0	0	0	0	0	0
	0	52	0	0	0	0	0	0	0		data: nodules by construct
	39	24	0	0	0	0	0	0	0		Kruskal-Wallis chi-squared = 95.877, df = 8, p-value < 2.2e-16
	12	0	0	0	0	0	0	0	0
	19	0	0	0	0	0	0	0	0
	53	43	0	0	0	0	0	0	0		Posthoc Dunns test			Benjamini–Yekutieli adjusted for multiple testing		Comparison matrix
	17	0	2	0	0	0	0	0	0		Comparison	Z	P.unadj	P.adj		MtNIN MtNINn-PanNINc MtNIN-MeNIN2 MtNIN-MeNIN1 MtNINn-AtNLP1 MtNINn-AtNLP2 MtNINn-SlNINc MtNINn-MtNLP1c GUS
	1	26	0	0	0	0	0	0	0		GUS - MtNIN	-6.86523	6.63851e-12	9.97663e-10		MtNIN NA 1.000000e+00 1.628432e-06 0.004038715 0.0001058878 0.092914056 0.0001286762 2.714434e-09 9.976630e-10
	90	31	0	0	0	0	0	0	0		GUS - MtNIN-MeNIN2	-0.326816	0.743807	1		MtNINn-PanNINc 1.000000e+00 NA 2.679984e-05 0.028596459 0.0006244004 0.317735075 0.0016464390 8.653834e-08 2.884003e-08
	7	0	0	0	0	0	0	0	0		MtNIN - MtNIN-MeNIN2	5.43702	5.41785e-08	1.62843e-06		MtNIN-MeNIN2 1.628432e-06 2.679984e-05 NA 0.429365741 1.0000000000 0.036634410 0.7888779045 1.000000e+00 1.000000e+00
	0	0	0	0	0	16	0	0	0		GUS - MtNIN-MeNIN1	-2.49025	0.0127652	0.106578		MtNIN-MeNIN1 4.038715e-03 2.859646e-02 4.293657e-01 NA 0.5289604257 1.000000000 1.0000000000 1.251870e-01 1.065780e-01
	0	0	0	5	0	1	0	0	0		MtNIN - MtNIN-MeNIN1	3.57565	0.00034936	0.00403872		MtNINn-AtNLP1 1.058878e-04 6.244004e-04 1.000000e+00 0.528960426 NA 0.089121272 0.8701000848 1.000000e+00 1.000000e+00
	1	24	0	14		23	0	0	0		MtNIN-MeNIN2 - MtNIN-MeNIN1	-1.84039	0.0657116	0.429366		MtNINn-AtNLP2 9.291406e-02 3.177351e-01 3.663441e-02 1.000000000 0.0891212722 NA 0.5610176855 3.183665e-03 2.110962e-03
	0	0	0	1		12	0	0	0		GUS - MtNINn-AtNLP1	0	1	1		MtNINn-SlNINc 1.286762e-04 1.646439e-03 7.888779e-01 1.000000000 0.8701000848 0.561017686 NA 2.578463e-01 2.192315e-01
	1	0	0	0		65	0	0	0		MtNIN - MtNINn-AtNLP1	4.56766	4.93209e-06	0.000105888		MtNINn-MtNLP1c 2.714434e-09 8.653834e-08 1.000000e+00 0.125187041 1.0000000000 0.003183665 0.2578462638 NA 1.000000e+00
	3	0	0	0		0	0	0	0		MtNIN-MeNIN2 - MtNINn-AtNLP1	0.229548	0.818443	1		GUS 9.976630e-10 2.884003e-08 1.000000e+00 0.106577977 1.0000000000 0.002110962 0.2192314522 1.000000e+00 NA
	0	0	0	9		0	0	0	0		MtNIN-MeNIN1 - MtNINn-AtNLP1	1.7253	0.0844737	0.52896
	6	0	0	0		0	0	0	0		GUS - MtNINn-AtNLP2	-3.7837	0.000154511	0.00211096		MtNIN MtNINn-PanNINc MtNIN-MeNIN2 MtNIN-MeNIN1 MtNINn-AtNLP1 MtNINn-AtNLP2 MtNINn-SlNINc MtNINn-MtNLP1c GUS
	5	0	0	4		0	0	0	0		MtNIN - MtNINn-AtNLP2	2.57958	0.00989209	0.0929141		"a" "a" "b" "bc" "bc" "ac" "bc" "b" "b"
	29	16	0	27		0	0	0	0		MtNIN-MeNIN2 - MtNINn-AtNLP2	-2.90637	0.00365651	0.0366344
	0	4	0	0		0	38	0	0		MtNIN-MeNIN1 - MtNINn-AtNLP2	-1.04065	0.298038	1
	0	15	0	0		0	0	0	0		MtNINn-AtNLP1 - MtNINn-AtNLP2	-2.57303	0.0100813	0.0891213
	0	26	0	0		0	29	0	0		GUS - MtNINn-MtNLP1c	0	1	1
	1	1	0	0		73	6	0	0		MtNIN - MtNINn-MtNLP1c	6.61916	3.6124e-11	2.71443e-09
	0	6		60		2	12	0	0		MtNIN-MeNIN2 - MtNINn-MtNLP1c	0.317166	0.751118	1
	52	2		0		15	5	0	0		MtNIN-MeNIN1 - MtNINn-MtNLP1c	2.41288	0.015827	0.125187
	0	73				32	1	0	0		MtNINn-AtNLP1 - MtNINn-MtNLP1c	0	1	1
	15	45				2	0	0	0		MtNINn-AtNLP2 - MtNINn-MtNLP1c	3.65798	0.000254212	0.00318366
	1	59				19	0	0	0		GUS - MtNINn-PanNINc	-6.19694	5.7571e-10	2.884e-08
	94	46					0	0	0		MtNIN - MtNINn-PanNINc	0.608838	0.542632	1
	51	5					0	0	0		MtNIN-MeNIN2 - MtNINn-PanNINc	-4.87831	1.06997e-06	2.67998e-05
	95	0					0	0	0		MtNIN-MeNIN1 - MtNINn-PanNINc	-3.00407	0.00266396	0.0285965
	0	37					0	0	0		MtNINn-AtNLP1 - MtNINn-PanNINc	-4.12302	3.73932e-05	0.0006244
							0	0	0		MtNINn-AtNLP2 - MtNINn-PanNINc	-1.99071	0.046513	0.317735
							0	0	0		MtNINn-MtNLP1c - MtNINn-PanNINc	-5.97483	2.30333e-09	8.65383e-08
							14	0	0		GUS - MtNINn-SlNINc	-2.18111	0.0291756	0.219231
							7	0	0		MtNIN - MtNINn-SlNINc	4.4983	6.84976e-06	0.000128676
							0	0	0		MtNIN-MeNIN2 - MtNINn-SlNINc	-1.48903	0.13648	0.788878
								0	0		MtNIN-MeNIN1 - MtNINn-SlNINc	0.521449	0.602054	1
								0	0		MtNINn-AtNLP1 - MtNINn-SlNINc	-1.41755	0.156322	0.8701
								0	0		MtNINn-AtNLP2 - MtNINn-SlNINc	1.67811	0.0933262	0.561018
								0	0		MtNINn-MtNLP1c - MtNINn-SlNINc	-2.09659	0.0360302	0.257846
									0		MtNINn-PanNINc - MtNINn-SlNINc	3.86839	0.000109555	0.00164644
									0
									0
									0
									0
									0
									0
									0

## Sheet: Fig 3b localization
Figure 3b Quantification of subcellular localization of GFP-tagged NIN orthologs and a paralog in Medicago nodule infection zone cells at 0 mM and 20 mM nitrate
protein	ratio	protein	nitrate concentration
MtNIN	4.36405	MtNIN	0 mM
MtNIN	4.39689	MtNIN	0 mM		Pair-wise Mann-Whitney U test (Wilcoxon rank-sum test)
MtNIN	4.78984	MtNIN	0 mM		2-sided, Benjamini–Yekutieli adjusted for multiple testing
MtNIN	5.26991	MtNIN	0 mM
MtNIN	5.62903	MtNIN	0 mM		0mM vs. 20mM
MtNIN	6.4755	MtNIN	0 mM		MtNIN PanNIN MesNIN1 MesNIN2 AtNLP1 AtNLP2 SlNIN MtNLP1
MtNIN	6.52409	MtNIN	0 mM		7.777509e-03 7.674242e-01 1.139859e-24 1.000000e+00 5.134098e-01 7.892995e-19 1.277730e-21 7.892995e-19
MtNIN	6.79929	MtNIN	0 mM
MtNIN	7.02448	MtNIN	0 mM
MtNIN	7.04149	MtNIN	0 mM
MtNIN	7.13091	MtNIN	0 mM
MtNIN	7.75646	MtNIN	0 mM
MtNIN	9.82086	MtNIN	0 mM
MtNIN	9.9834	MtNIN	0 mM
MtNIN	11.3424	MtNIN	0 mM
MtNIN	11.5174	MtNIN	0 mM
MtNIN	11.7036	MtNIN	0 mM
MtNIN	12.1529	MtNIN	0 mM
MtNIN	12.9649	MtNIN	0 mM
MtNIN	13.2079	MtNIN	0 mM
MtNIN	13.2656	MtNIN	0 mM
MtNIN	13.4682	MtNIN	0 mM
MtNIN	13.5028	MtNIN	0 mM
MtNIN	13.6317	MtNIN	0 mM
MtNIN	15.2031	MtNIN	0 mM
MtNIN	17.2959	MtNIN	0 mM
MtNIN	19.6843	MtNIN	0 mM
MtNIN	19.8877	MtNIN	0 mM
MtNIN	23.0422	MtNIN	0 mM
MtNIN	23.4359	MtNIN	0 mM
MtNIN	5.50095	MtNIN	20 mM
MtNIN	3.08529	MtNIN	20 mM
MtNIN	4.49711	MtNIN	20 mM
MtNIN	4.77114	MtNIN	20 mM
MtNIN	4.8379	MtNIN	20 mM
MtNIN	4.89473	MtNIN	20 mM
MtNIN	4.94506	MtNIN	20 mM
MtNIN	5.19046	MtNIN	20 mM
MtNIN	5.46498	MtNIN	20 mM
MtNIN	5.61817	MtNIN	20 mM
MtNIN	5.80319	MtNIN	20 mM
MtNIN	5.98391	MtNIN	20 mM
MtNIN	6.06029	MtNIN	20 mM
MtNIN	6.25447	MtNIN	20 mM
MtNIN	6.29683	MtNIN	20 mM
MtNIN	6.33234	MtNIN	20 mM
MtNIN	6.64286	MtNIN	20 mM
MtNIN	6.64762	MtNIN	20 mM
MtNIN	6.7205	MtNIN	20 mM
MtNIN	6.87185	MtNIN	20 mM
MtNIN	6.89053	MtNIN	20 mM
MtNIN	7.6409	MtNIN	20 mM
MtNIN	7.9647	MtNIN	20 mM
MtNIN	8.02624	MtNIN	20 mM
MtNIN	8.02826	MtNIN	20 mM
MtNIN	8.33912	MtNIN	20 mM
MtNIN	8.53581	MtNIN	20 mM
MtNIN	9.55443	MtNIN	20 mM
MtNIN	9.57315	MtNIN	20 mM
MtNIN	9.73744	MtNIN	20 mM
MtNIN	11.3963	MtNIN	20 mM
MtNIN	11.4769	MtNIN	20 mM
MtNIN	11.6086	MtNIN	20 mM
MtNIN	12.4197	MtNIN	20 mM
MtNIN	15.5112	MtNIN	20 mM
PanNIN	1.93319	PanNIN	0 mM
PanNIN	2.17263	PanNIN	0 mM
PanNIN	2.43957	PanNIN	0 mM
PanNIN	2.50093	PanNIN	0 mM
PanNIN	2.51404	PanNIN	0 mM
PanNIN	2.5915	PanNIN	0 mM
PanNIN	2.91849	PanNIN	0 mM
PanNIN	2.96178	PanNIN	0 mM
PanNIN	3.02764	PanNIN	0 mM
PanNIN	3.03218	PanNIN	0 mM
PanNIN	3.05701	PanNIN	0 mM
PanNIN	3.13166	PanNIN	0 mM
PanNIN	3.20552	PanNIN	0 mM
PanNIN	3.31451	PanNIN	0 mM
PanNIN	3.36551	PanNIN	0 mM
PanNIN	3.49367	PanNIN	0 mM
PanNIN	3.57724	PanNIN	0 mM
PanNIN	3.64402	PanNIN	0 mM
PanNIN	3.95122	PanNIN	0 mM
PanNIN	3.96508	PanNIN	0 mM
PanNIN	3.97061	PanNIN	0 mM
PanNIN	4.06419	PanNIN	0 mM
PanNIN	4.08235	PanNIN	0 mM
PanNIN	4.2415	PanNIN	0 mM
PanNIN	4.31222	PanNIN	0 mM
PanNIN	4.35955	PanNIN	0 mM
PanNIN	4.3957	PanNIN	0 mM
PanNIN	4.40455	PanNIN	0 mM
PanNIN	4.44725	PanNIN	0 mM
PanNIN	4.66019	PanNIN	0 mM
PanNIN	4.68151	PanNIN	0 mM
PanNIN	4.80827	PanNIN	0 mM
PanNIN	4.8099	PanNIN	0 mM
PanNIN	4.83775	PanNIN	0 mM
PanNIN	4.93863	PanNIN	0 mM
PanNIN	4.95609	PanNIN	0 mM
PanNIN	5.51008	PanNIN	0 mM
PanNIN	5.87403	PanNIN	0 mM
PanNIN	5.93013	PanNIN	0 mM
PanNIN	6.02668	PanNIN	0 mM
PanNIN	6.33531	PanNIN	0 mM
PanNIN	6.35391	PanNIN	0 mM
PanNIN	6.36329	PanNIN	0 mM
PanNIN	6.45738	PanNIN	0 mM
PanNIN	6.46289	PanNIN	0 mM
PanNIN	6.5032	PanNIN	0 mM
PanNIN	6.66889	PanNIN	0 mM
PanNIN	6.67187	PanNIN	0 mM
PanNIN	6.89273	PanNIN	0 mM
PanNIN	6.94727	PanNIN	0 mM
PanNIN	7.74959	PanNIN	0 mM
PanNIN	7.98027	PanNIN	0 mM
PanNIN	9.01378	PanNIN	0 mM
PanNIN	9.40653	PanNIN	0 mM
PanNIN	10.8175	PanNIN	0 mM
PanNIN	15.0378	PanNIN	0 mM
PanNIN	2.11919	PanNIN	20 mM
PanNIN	2.35685	PanNIN	20 mM
PanNIN	2.53161	PanNIN	20 mM
PanNIN	2.61182	PanNIN	20 mM
PanNIN	2.71397	PanNIN	20 mM
PanNIN	2.9358	PanNIN	20 mM
PanNIN	3.04358	PanNIN	20 mM
PanNIN	3.10916	PanNIN	20 mM
PanNIN	3.26902	PanNIN	20 mM
PanNIN	3.3944	PanNIN	20 mM
PanNIN	3.40127	PanNIN	20 mM
PanNIN	3.47387	PanNIN	20 mM
PanNIN	3.5301	PanNIN	20 mM
PanNIN	3.72729	PanNIN	20 mM
PanNIN	3.75967	PanNIN	20 mM
PanNIN	3.89142	PanNIN	20 mM
PanNIN	3.93783	PanNIN	20 mM
PanNIN	3.96771	PanNIN	20 mM
PanNIN	4.01249	PanNIN	20 mM
PanNIN	4.03539	PanNIN	20 mM
PanNIN	4.18858	PanNIN	20 mM
PanNIN	4.1896	PanNIN	20 mM
PanNIN	4.26004	PanNIN	20 mM
PanNIN	4.29885	PanNIN	20 mM
PanNIN	4.32166	PanNIN	20 mM
PanNIN	4.3991	PanNIN	20 mM
PanNIN	4.45331	PanNIN	20 mM
PanNIN	4.58603	PanNIN	20 mM
PanNIN	4.68044	PanNIN	20 mM
PanNIN	4.78297	PanNIN	20 mM
PanNIN	4.80826	PanNIN	20 mM
PanNIN	4.92773	PanNIN	20 mM
PanNIN	4.96015	PanNIN	20 mM
PanNIN	4.96253	PanNIN	20 mM
PanNIN	5.98428	PanNIN	20 mM
PanNIN	6.33724	PanNIN	20 mM
PanNIN	6.94372	PanNIN	20 mM
PanNIN	6.99619	PanNIN	20 mM
PanNIN	7.01397	PanNIN	20 mM
PanNIN	7.88239	PanNIN	20 mM
PanNIN	7.92586	PanNIN	20 mM
MesNIN1	0.191773	MesNIN1	0 mM
MesNIN1	0.193945	MesNIN1	0 mM
MesNIN1	0.206359	MesNIN1	0 mM
MesNIN1	0.214809	MesNIN1	0 mM
MesNIN1	0.217319	MesNIN1	0 mM
MesNIN1	0.23082	MesNIN1	0 mM
MesNIN1	0.237571	MesNIN1	0 mM
MesNIN1	0.24549	MesNIN1	0 mM
MesNIN1	0.245828	MesNIN1	0 mM
MesNIN1	0.24595	MesNIN1	0 mM
MesNIN1	0.249123	MesNIN1	0 mM
MesNIN1	0.25067	MesNIN1	0 mM
MesNIN1	0.253298	MesNIN1	0 mM
MesNIN1	0.254003	MesNIN1	0 mM
MesNIN1	0.255748	MesNIN1	0 mM
MesNIN1	0.25607	MesNIN1	0 mM
MesNIN1	0.258941	MesNIN1	0 mM
MesNIN1	0.265392	MesNIN1	0 mM
MesNIN1	0.267451	MesNIN1	0 mM
MesNIN1	0.267626	MesNIN1	0 mM
MesNIN1	0.26985	MesNIN1	0 mM
MesNIN1	0.269951	MesNIN1	0 mM
MesNIN1	0.270386	MesNIN1	0 mM
MesNIN1	0.270532	MesNIN1	0 mM
MesNIN1	0.270577	MesNIN1	0 mM
MesNIN1	0.271355	MesNIN1	0 mM
MesNIN1	0.273293	MesNIN1	0 mM
MesNIN1	0.282069	MesNIN1	0 mM
MesNIN1	0.284782	MesNIN1	0 mM
MesNIN1	0.285378	MesNIN1	0 mM
MesNIN1	0.286234	MesNIN1	0 mM
MesNIN1	0.289413	MesNIN1	0 mM
MesNIN1	0.289463	MesNIN1	0 mM
MesNIN1	0.290456	MesNIN1	0 mM
MesNIN1	0.291137	MesNIN1	0 mM
MesNIN1	0.293397	MesNIN1	0 mM
MesNIN1	0.294926	MesNIN1	0 mM
MesNIN1	0.296614	MesNIN1	0 mM
MesNIN1	0.298699	MesNIN1	0 mM
MesNIN1	0.300381	MesNIN1	0 mM
MesNIN1	0.302549	MesNIN1	0 mM
MesNIN1	0.302711	MesNIN1	0 mM
MesNIN1	0.302878	MesNIN1	0 mM
MesNIN1	0.305118	MesNIN1	0 mM
MesNIN1	0.309673	MesNIN1	0 mM
MesNIN1	0.309952	MesNIN1	0 mM
MesNIN1	0.311216	MesNIN1	0 mM
MesNIN1	0.312024	MesNIN1	0 mM
MesNIN1	0.313608	MesNIN1	0 mM
MesNIN1	0.31923	MesNIN1	0 mM
MesNIN1	0.327665	MesNIN1	0 mM
MesNIN1	0.328234	MesNIN1	0 mM
MesNIN1	0.33302	MesNIN1	0 mM
MesNIN1	0.338531	MesNIN1	0 mM
MesNIN1	0.341061	MesNIN1	0 mM
MesNIN1	0.341386	MesNIN1	0 mM
MesNIN1	0.34261	MesNIN1	0 mM
MesNIN1	0.350631	MesNIN1	0 mM
MesNIN1	0.357622	MesNIN1	0 mM
MesNIN1	0.359532	MesNIN1	0 mM
MesNIN1	0.363203	MesNIN1	0 mM
MesNIN1	0.36325	MesNIN1	0 mM
MesNIN1	0.367719	MesNIN1	0 mM
MesNIN1	0.377062	MesNIN1	0 mM
MesNIN1	0.377265	MesNIN1	0 mM
MesNIN1	0.379741	MesNIN1	0 mM
MesNIN1	0.393309	MesNIN1	0 mM
MesNIN1	0.410362	MesNIN1	0 mM
MesNIN1	0.468334	MesNIN1	0 mM
MesNIN1	0.365596	MesNIN1	20 mM
MesNIN1	0.385636	MesNIN1	20 mM
MesNIN1	0.403012	MesNIN1	20 mM
MesNIN1	0.408723	MesNIN1	20 mM
MesNIN1	0.431232	MesNIN1	20 mM
MesNIN1	0.432828	MesNIN1	20 mM
MesNIN1	0.440938	MesNIN1	20 mM
MesNIN1	0.451919	MesNIN1	20 mM
MesNIN1	0.453549	MesNIN1	20 mM
MesNIN1	0.455594	MesNIN1	20 mM
MesNIN1	0.465777	MesNIN1	20 mM
MesNIN1	0.475876	MesNIN1	20 mM
MesNIN1	0.48405	MesNIN1	20 mM
MesNIN1	0.484386	MesNIN1	20 mM
MesNIN1	0.515355	MesNIN1	20 mM
MesNIN1	0.525918	MesNIN1	20 mM
MesNIN1	0.528431	MesNIN1	20 mM
MesNIN1	0.534416	MesNIN1	20 mM
MesNIN1	0.544607	MesNIN1	20 mM
MesNIN1	0.545607	MesNIN1	20 mM
MesNIN1	0.548734	MesNIN1	20 mM
MesNIN1	0.555708	MesNIN1	20 mM
MesNIN1	0.557225	MesNIN1	20 mM
MesNIN1	0.568571	MesNIN1	20 mM
MesNIN1	0.580255	MesNIN1	20 mM
MesNIN1	0.584265	MesNIN1	20 mM
MesNIN1	0.585076	MesNIN1	20 mM
MesNIN1	0.597432	MesNIN1	20 mM
MesNIN1	0.60574	MesNIN1	20 mM
MesNIN1	0.613836	MesNIN1	20 mM
MesNIN1	0.619464	MesNIN1	20 mM
MesNIN1	0.62637	MesNIN1	20 mM
MesNIN1	0.629057	MesNIN1	20 mM
MesNIN1	0.629411	MesNIN1	20 mM
MesNIN1	0.636143	MesNIN1	20 mM
MesNIN1	0.644636	MesNIN1	20 mM
MesNIN1	0.665185	MesNIN1	20 mM
MesNIN1	0.676267	MesNIN1	20 mM
MesNIN1	0.677702	MesNIN1	20 mM
MesNIN1	0.685976	MesNIN1	20 mM
MesNIN1	0.690631	MesNIN1	20 mM
MesNIN1	0.69113	MesNIN1	20 mM
MesNIN1	0.698033	MesNIN1	20 mM
MesNIN1	0.705257	MesNIN1	20 mM
MesNIN1	0.713055	MesNIN1	20 mM
MesNIN1	0.717764	MesNIN1	20 mM
MesNIN1	0.720236	MesNIN1	20 mM
MesNIN1	0.7295	MesNIN1	20 mM
MesNIN1	0.753255	MesNIN1	20 mM
MesNIN1	0.798535	MesNIN1	20 mM
MesNIN1	0.832359	MesNIN1	20 mM
MesNIN1	0.841035	MesNIN1	20 mM
MesNIN1	0.847077	MesNIN1	20 mM
MesNIN1	0.869697	MesNIN1	20 mM
MesNIN1	0.882064	MesNIN1	20 mM
MesNIN1	0.883147	MesNIN1	20 mM
MesNIN1	0.884616	MesNIN1	20 mM
MesNIN1	0.889617	MesNIN1	20 mM
MesNIN1	0.896471	MesNIN1	20 mM
MesNIN1	0.907997	MesNIN1	20 mM
MesNIN1	0.912589	MesNIN1	20 mM
MesNIN1	0.935307	MesNIN1	20 mM
MesNIN1	0.939565	MesNIN1	20 mM
MesNIN1	0.946693	MesNIN1	20 mM
MesNIN1	0.947183	MesNIN1	20 mM
MesNIN1	0.948036	MesNIN1	20 mM
MesNIN1	0.968992	MesNIN1	20 mM
MesNIN1	1.00209	MesNIN1	20 mM
MesNIN1	1.01785	MesNIN1	20 mM
MesNIN1	1.01797	MesNIN1	20 mM
MesNIN1	1.02918	MesNIN1	20 mM
MesNIN1	1.0672	MesNIN1	20 mM
MesNIN1	1.08998	MesNIN1	20 mM
MesNIN1	1.14079	MesNIN1	20 mM
MesNIN1	1.1549	MesNIN1	20 mM
MesNIN1	1.20404	MesNIN1	20 mM
MesNIN1	1.21224	MesNIN1	20 mM
MesNIN1	1.21694	MesNIN1	20 mM
MesNIN1	1.22801	MesNIN1	20 mM
MesNIN1	1.23333	MesNIN1	20 mM
MesNIN1	1.26969	MesNIN1	20 mM
MesNIN1	1.28354	MesNIN1	20 mM
MesNIN1	1.33242	MesNIN1	20 mM
MesNIN1	1.90827	MesNIN1	20 mM
MesNIN2	2.23393	MesNIN2	0 mM
MesNIN2	2.767	MesNIN2	0 mM
MesNIN2	2.97674	MesNIN2	0 mM
MesNIN2	3.01643	MesNIN2	0 mM
MesNIN2	3.12715	MesNIN2	0 mM
MesNIN2	3.18069	MesNIN2	0 mM
MesNIN2	3.3995	MesNIN2	0 mM
MesNIN2	3.40199	MesNIN2	0 mM
MesNIN2	3.48989	MesNIN2	0 mM
MesNIN2	3.51423	MesNIN2	0 mM
MesNIN2	3.69724	MesNIN2	0 mM
MesNIN2	3.7722	MesNIN2	0 mM
MesNIN2	3.88036	MesNIN2	0 mM
MesNIN2	3.99628	MesNIN2	0 mM
MesNIN2	4.05832	MesNIN2	0 mM
MesNIN2	4.06908	MesNIN2	0 mM
MesNIN2	4.07115	MesNIN2	0 mM
MesNIN2	4.08663	MesNIN2	0 mM
MesNIN2	4.127	MesNIN2	0 mM
MesNIN2	4.32864	MesNIN2	0 mM
MesNIN2	4.34562	MesNIN2	0 mM
MesNIN2	4.38241	MesNIN2	0 mM
MesNIN2	4.57134	MesNIN2	0 mM
MesNIN2	5.05497	MesNIN2	0 mM
MesNIN2	5.12774	MesNIN2	0 mM
MesNIN2	5.37743	MesNIN2	0 mM
MesNIN2	5.48344	MesNIN2	0 mM
MesNIN2	5.70735	MesNIN2	0 mM
MesNIN2	5.79016	MesNIN2	0 mM
MesNIN2	5.84114	MesNIN2	0 mM
MesNIN2	6.2572	MesNIN2	0 mM
MesNIN2	6.26904	MesNIN2	0 mM
MesNIN2	7.09552	MesNIN2	0 mM
MesNIN2	7.16972	MesNIN2	0 mM
MesNIN2	7.26156	MesNIN2	0 mM
MesNIN2	7.35123	MesNIN2	0 mM
MesNIN2	7.35627	MesNIN2	0 mM
MesNIN2	7.71315	MesNIN2	0 mM
MesNIN2	8.77109	MesNIN2	0 mM
MesNIN2	8.79722	MesNIN2	0 mM
MesNIN2	8.89663	MesNIN2	0 mM
MesNIN2	9.15001	MesNIN2	0 mM
MesNIN2	9.67446	MesNIN2	0 mM
MesNIN2	9.9506	MesNIN2	0 mM
MesNIN2	10.1136	MesNIN2	0 mM
MesNIN2	10.5692	MesNIN2	0 mM
MesNIN2	11.7451	MesNIN2	0 mM
MesNIN2	1.90177	MesNIN2	20 mM
MesNIN2	1.91181	MesNIN2	20 mM
MesNIN2	2.36874	MesNIN2	20 mM
MesNIN2	2.49736	MesNIN2	20 mM
MesNIN2	3.06688	MesNIN2	20 mM
MesNIN2	3.30308	MesNIN2	20 mM
MesNIN2	3.71446	MesNIN2	20 mM
MesNIN2	4.01159	MesNIN2	20 mM
MesNIN2	4.05172	MesNIN2	20 mM
MesNIN2	4.26016	MesNIN2	20 mM
MesNIN2	4.26564	MesNIN2	20 mM
MesNIN2	4.43356	MesNIN2	20 mM
MesNIN2	4.5942	MesNIN2	20 mM
MesNIN2	4.63496	MesNIN2	20 mM
MesNIN2	4.67727	MesNIN2	20 mM
MesNIN2	4.92994	MesNIN2	20 mM
MesNIN2	4.98442	MesNIN2	20 mM
MesNIN2	5.08289	MesNIN2	20 mM
MesNIN2	5.59813	MesNIN2	20 mM
MesNIN2	5.7308	MesNIN2	20 mM
MesNIN2	5.79931	MesNIN2	20 mM
MesNIN2	6.39237	MesNIN2	20 mM
MesNIN2	6.491	MesNIN2	20 mM
MesNIN2	7.34387	MesNIN2	20 mM
MesNIN2	7.38162	MesNIN2	20 mM
MesNIN2	7.48905	MesNIN2	20 mM
MesNIN2	7.49072	MesNIN2	20 mM
MesNIN2	7.71391	MesNIN2	20 mM
MesNIN2	7.79918	MesNIN2	20 mM
MesNIN2	8.00801	MesNIN2	20 mM
MesNIN2	8.9994	MesNIN2	20 mM
MesNIN2	9.1529	MesNIN2	20 mM
MesNIN2	11.7508	MesNIN2	20 mM
AtNLP1	0.170798	AtNLP1	0 mM
AtNLP1	0.193727	AtNLP1	0 mM
AtNLP1	0.193856	AtNLP1	0 mM
AtNLP1	0.198198	AtNLP1	0 mM
AtNLP1	0.200019	AtNLP1	0 mM
AtNLP1	0.206229	AtNLP1	0 mM
AtNLP1	0.211821	AtNLP1	0 mM
AtNLP1	0.213064	AtNLP1	0 mM
AtNLP1	0.216182	AtNLP1	0 mM
AtNLP1	0.216671	AtNLP1	0 mM
AtNLP1	0.226406	AtNLP1	0 mM
AtNLP1	0.229968	AtNLP1	0 mM
AtNLP1	0.242204	AtNLP1	0 mM
AtNLP1	0.243281	AtNLP1	0 mM
AtNLP1	0.243387	AtNLP1	0 mM
AtNLP1	0.245796	AtNLP1	0 mM
AtNLP1	0.247224	AtNLP1	0 mM
AtNLP1	0.247835	AtNLP1	0 mM
AtNLP1	0.25172	AtNLP1	0 mM
AtNLP1	0.252608	AtNLP1	0 mM
AtNLP1	0.255136	AtNLP1	0 mM
AtNLP1	0.255154	AtNLP1	0 mM
AtNLP1	0.256477	AtNLP1	0 mM
AtNLP1	0.257108	AtNLP1	0 mM
AtNLP1	0.259246	AtNLP1	0 mM
AtNLP1	0.264522	AtNLP1	0 mM
AtNLP1	0.267442	AtNLP1	0 mM
AtNLP1	0.267457	AtNLP1	0 mM
AtNLP1	0.26798	AtNLP1	0 mM
AtNLP1	0.271938	AtNLP1	0 mM
AtNLP1	0.275259	AtNLP1	0 mM
AtNLP1	0.284009	AtNLP1	0 mM
AtNLP1	0.284064	AtNLP1	0 mM
AtNLP1	0.288557	AtNLP1	0 mM
AtNLP1	0.291209	AtNLP1	0 mM
AtNLP1	0.293241	AtNLP1	0 mM
AtNLP1	0.2976	AtNLP1	0 mM
AtNLP1	0.300477	AtNLP1	0 mM
AtNLP1	0.304547	AtNLP1	0 mM
AtNLP1	0.304899	AtNLP1	0 mM
AtNLP1	0.306159	AtNLP1	0 mM
AtNLP1	0.307477	AtNLP1	0 mM
AtNLP1	0.3151	AtNLP1	0 mM
AtNLP1	0.31527	AtNLP1	0 mM
AtNLP1	0.315813	AtNLP1	0 mM
AtNLP1	0.321955	AtNLP1	0 mM
AtNLP1	0.328096	AtNLP1	0 mM
AtNLP1	0.333447	AtNLP1	0 mM
AtNLP1	0.354945	AtNLP1	0 mM
AtNLP1	0.359138	AtNLP1	0 mM
AtNLP1	0.363759	AtNLP1	0 mM
AtNLP1	0.370081	AtNLP1	0 mM
AtNLP1	0.376812	AtNLP1	0 mM
AtNLP1	0.159194	AtNLP1	20 mM
AtNLP1	0.184521	AtNLP1	20 mM
AtNLP1	0.197671	AtNLP1	20 mM
AtNLP1	0.199287	AtNLP1	20 mM
AtNLP1	0.203327	AtNLP1	20 mM
AtNLP1	0.204047	AtNLP1	20 mM
AtNLP1	0.209795	AtNLP1	20 mM
AtNLP1	0.216026	AtNLP1	20 mM
AtNLP1	0.218707	AtNLP1	20 mM
AtNLP1	0.219986	AtNLP1	20 mM
AtNLP1	0.226421	AtNLP1	20 mM
AtNLP1	0.22818	AtNLP1	20 mM
AtNLP1	0.228527	AtNLP1	20 mM
AtNLP1	0.231018	AtNLP1	20 mM
AtNLP1	0.231238	AtNLP1	20 mM
AtNLP1	0.231729	AtNLP1	20 mM
AtNLP1	0.239286	AtNLP1	20 mM
AtNLP1	0.239865	AtNLP1	20 mM
AtNLP1	0.240237	AtNLP1	20 mM
AtNLP1	0.242571	AtNLP1	20 mM
AtNLP1	0.247536	AtNLP1	20 mM
AtNLP1	0.253045	AtNLP1	20 mM
AtNLP1	0.253968	AtNLP1	20 mM
AtNLP1	0.254519	AtNLP1	20 mM
AtNLP1	0.267856	AtNLP1	20 mM
AtNLP1	0.271462	AtNLP1	20 mM
AtNLP1	0.272953	AtNLP1	20 mM
AtNLP1	0.280435	AtNLP1	20 mM
AtNLP1	0.294737	AtNLP1	20 mM
AtNLP1	0.299323	AtNLP1	20 mM
AtNLP1	0.302911	AtNLP1	20 mM
AtNLP1	0.305509	AtNLP1	20 mM
AtNLP1	0.309177	AtNLP1	20 mM
AtNLP1	0.328417	AtNLP1	20 mM
AtNLP1	0.32889	AtNLP1	20 mM
AtNLP1	0.331928	AtNLP1	20 mM
AtNLP1	0.33307	AtNLP1	20 mM
AtNLP1	0.334564	AtNLP1	20 mM
AtNLP1	0.404381	AtNLP1	20 mM
AtNLP2	0.178138	AtNLP2	0 mM
AtNLP2	0.192785	AtNLP2	0 mM
AtNLP2	0.194162	AtNLP2	0 mM
AtNLP2	0.194857	AtNLP2	0 mM
AtNLP2	0.198083	AtNLP2	0 mM
AtNLP2	0.20244	AtNLP2	0 mM
AtNLP2	0.203005	AtNLP2	0 mM
AtNLP2	0.205995	AtNLP2	0 mM
AtNLP2	0.208737	AtNLP2	0 mM
AtNLP2	0.220108	AtNLP2	0 mM
AtNLP2	0.220154	AtNLP2	0 mM
AtNLP2	0.220678	AtNLP2	0 mM
AtNLP2	0.220991	AtNLP2	0 mM
AtNLP2	0.222896	AtNLP2	0 mM
AtNLP2	0.224275	AtNLP2	0 mM
AtNLP2	0.227604	AtNLP2	0 mM
AtNLP2	0.229892	AtNLP2	0 mM
AtNLP2	0.230686	AtNLP2	0 mM
AtNLP2	0.232316	AtNLP2	0 mM
AtNLP2	0.233397	AtNLP2	0 mM
AtNLP2	0.233568	AtNLP2	0 mM
AtNLP2	0.233897	AtNLP2	0 mM
AtNLP2	0.233912	AtNLP2	0 mM
AtNLP2	0.235287	AtNLP2	0 mM
AtNLP2	0.236569	AtNLP2	0 mM
AtNLP2	0.244964	AtNLP2	0 mM
AtNLP2	0.246229	AtNLP2	0 mM
AtNLP2	0.246267	AtNLP2	0 mM
AtNLP2	0.250313	AtNLP2	0 mM
AtNLP2	0.25058	AtNLP2	0 mM
AtNLP2	0.255969	AtNLP2	0 mM
AtNLP2	0.257934	AtNLP2	0 mM
AtNLP2	0.25931	AtNLP2	0 mM
AtNLP2	0.261124	AtNLP2	0 mM
AtNLP2	0.261657	AtNLP2	0 mM
AtNLP2	0.262073	AtNLP2	0 mM
AtNLP2	0.263433	AtNLP2	0 mM
AtNLP2	0.264339	AtNLP2	0 mM
AtNLP2	0.266986	AtNLP2	0 mM
AtNLP2	0.271246	AtNLP2	0 mM
AtNLP2	0.271569	AtNLP2	0 mM
AtNLP2	0.272442	AtNLP2	0 mM
AtNLP2	0.272662	AtNLP2	0 mM
AtNLP2	0.274432	AtNLP2	0 mM
AtNLP2	0.274447	AtNLP2	0 mM
AtNLP2	0.275741	AtNLP2	0 mM
AtNLP2	0.281497	AtNLP2	0 mM
AtNLP2	0.281638	AtNLP2	0 mM
AtNLP2	0.283613	AtNLP2	0 mM
AtNLP2	0.286455	AtNLP2	0 mM
AtNLP2	0.289834	AtNLP2	0 mM
AtNLP2	0.290312	AtNLP2	0 mM
AtNLP2	0.295017	AtNLP2	0 mM
AtNLP2	0.299588	AtNLP2	0 mM
AtNLP2	0.302396	AtNLP2	0 mM
AtNLP2	0.302433	AtNLP2	0 mM
AtNLP2	0.302986	AtNLP2	0 mM
AtNLP2	0.306229	AtNLP2	0 mM
AtNLP2	0.312015	AtNLP2	0 mM
AtNLP2	0.317639	AtNLP2	0 mM
AtNLP2	0.320871	AtNLP2	0 mM
AtNLP2	0.320926	AtNLP2	0 mM
AtNLP2	0.32868	AtNLP2	0 mM
AtNLP2	0.338823	AtNLP2	0 mM
AtNLP2	0.360036	AtNLP2	0 mM
AtNLP2	0.368319	AtNLP2	0 mM
AtNLP2	0.374315	AtNLP2	0 mM
AtNLP2	0.385339	AtNLP2	0 mM
AtNLP2	0.387973	AtNLP2	0 mM
AtNLP2	0.390783	AtNLP2	0 mM
AtNLP2	0.395325	AtNLP2	0 mM
AtNLP2	1.65257	AtNLP2	20 mM
AtNLP2	1.80342	AtNLP2	20 mM
AtNLP2	2.1289	AtNLP2	20 mM
AtNLP2	2.18616	AtNLP2	20 mM
AtNLP2	2.21836	AtNLP2	20 mM
AtNLP2	2.26089	AtNLP2	20 mM
AtNLP2	2.27378	AtNLP2	20 mM
AtNLP2	2.40151	AtNLP2	20 mM
AtNLP2	2.42065	AtNLP2	20 mM
AtNLP2	2.46568	AtNLP2	20 mM
AtNLP2	2.58263	AtNLP2	20 mM
AtNLP2	2.62669	AtNLP2	20 mM
AtNLP2	2.65202	AtNLP2	20 mM
AtNLP2	2.65934	AtNLP2	20 mM
AtNLP2	2.66879	AtNLP2	20 mM
AtNLP2	2.68511	AtNLP2	20 mM
AtNLP2	2.72599	AtNLP2	20 mM
AtNLP2	2.81081	AtNLP2	20 mM
AtNLP2	2.91382	AtNLP2	20 mM
AtNLP2	2.9469	AtNLP2	20 mM
AtNLP2	3.00502	AtNLP2	20 mM
AtNLP2	3.02616	AtNLP2	20 mM
AtNLP2	3.03912	AtNLP2	20 mM
AtNLP2	3.05658	AtNLP2	20 mM
AtNLP2	3.10324	AtNLP2	20 mM
AtNLP2	3.11498	AtNLP2	20 mM
AtNLP2	3.12457	AtNLP2	20 mM
AtNLP2	3.33131	AtNLP2	20 mM
AtNLP2	3.40373	AtNLP2	20 mM
AtNLP2	3.65707	AtNLP2	20 mM
AtNLP2	3.69927	AtNLP2	20 mM
AtNLP2	3.74202	AtNLP2	20 mM
AtNLP2	3.75306	AtNLP2	20 mM
AtNLP2	4.0082	AtNLP2	20 mM
AtNLP2	4.0586	AtNLP2	20 mM
AtNLP2	4.17288	AtNLP2	20 mM
AtNLP2	4.192	AtNLP2	20 mM
AtNLP2	4.28023	AtNLP2	20 mM
AtNLP2	4.39273	AtNLP2	20 mM
AtNLP2	4.81555	AtNLP2	20 mM
AtNLP2	4.87963	AtNLP2	20 mM
AtNLP2	5.01665	AtNLP2	20 mM
AtNLP2	7.14999	AtNLP2	20 mM
AtNLP2	7.85238	AtNLP2	20 mM
AtNLP2	7.888	AtNLP2	20 mM
SlNIN	0.208339	SlNIN	0 mM
SlNIN	0.221362	SlNIN	0 mM
SlNIN	0.233623	SlNIN	0 mM
SlNIN	0.236503	SlNIN	0 mM
SlNIN	0.239132	SlNIN	0 mM
SlNIN	0.243962	SlNIN	0 mM
SlNIN	0.251662	SlNIN	0 mM
SlNIN	0.259216	SlNIN	0 mM
SlNIN	0.265608	SlNIN	0 mM
SlNIN	0.271386	SlNIN	0 mM
SlNIN	0.281486	SlNIN	0 mM
SlNIN	0.29185	SlNIN	0 mM
SlNIN	0.295717	SlNIN	0 mM
SlNIN	0.300403	SlNIN	0 mM
SlNIN	0.302358	SlNIN	0 mM
SlNIN	0.302921	SlNIN	0 mM
SlNIN	0.303259	SlNIN	0 mM
SlNIN	0.30688	SlNIN	0 mM
SlNIN	0.3072	SlNIN	0 mM
SlNIN	0.313303	SlNIN	0 mM
SlNIN	0.313321	SlNIN	0 mM
SlNIN	0.314834	SlNIN	0 mM
SlNIN	0.31518	SlNIN	0 mM
SlNIN	0.315756	SlNIN	0 mM
SlNIN	0.317139	SlNIN	0 mM
SlNIN	0.31872	SlNIN	0 mM
SlNIN	0.320919	SlNIN	0 mM
SlNIN	0.326189	SlNIN	0 mM
SlNIN	0.32645	SlNIN	0 mM
SlNIN	0.333715	SlNIN	0 mM
SlNIN	0.343358	SlNIN	0 mM
SlNIN	0.343493	SlNIN	0 mM
SlNIN	0.343964	SlNIN	0 mM
SlNIN	0.344983	SlNIN	0 mM
SlNIN	0.351897	SlNIN	0 mM
SlNIN	0.358689	SlNIN	0 mM
SlNIN	0.360669	SlNIN	0 mM
SlNIN	0.362241	SlNIN	0 mM
SlNIN	0.368782	SlNIN	0 mM
SlNIN	0.370003	SlNIN	0 mM
SlNIN	0.371072	SlNIN	0 mM
SlNIN	0.376963	SlNIN	0 mM
SlNIN	0.377008	SlNIN	0 mM
SlNIN	0.38735	SlNIN	0 mM
SlNIN	0.388527	SlNIN	0 mM
SlNIN	0.406238	SlNIN	0 mM
SlNIN	0.406875	SlNIN	0 mM
SlNIN	0.412092	SlNIN	0 mM
SlNIN	0.420755	SlNIN	0 mM
SlNIN	0.430276	SlNIN	0 mM
SlNIN	0.439323	SlNIN	0 mM
SlNIN	0.442479	SlNIN	0 mM
SlNIN	0.452816	SlNIN	0 mM
SlNIN	0.45572	SlNIN	0 mM
SlNIN	0.460464	SlNIN	0 mM
SlNIN	0.485896	SlNIN	0 mM
SlNIN	0.947037	SlNIN	20 mM
SlNIN	1.02201	SlNIN	20 mM
SlNIN	1.02285	SlNIN	20 mM
SlNIN	1.10969	SlNIN	20 mM
SlNIN	1.18881	SlNIN	20 mM
SlNIN	1.19267	SlNIN	20 mM
SlNIN	1.24182	SlNIN	20 mM
SlNIN	1.27095	SlNIN	20 mM
SlNIN	1.27698	SlNIN	20 mM
SlNIN	1.29406	SlNIN	20 mM
SlNIN	1.29682	SlNIN	20 mM
SlNIN	1.29762	SlNIN	20 mM
SlNIN	1.29785	SlNIN	20 mM
SlNIN	1.35609	SlNIN	20 mM
SlNIN	1.39978	SlNIN	20 mM
SlNIN	1.40718	SlNIN	20 mM
SlNIN	1.41152	SlNIN	20 mM
SlNIN	1.41414	SlNIN	20 mM
SlNIN	1.42482	SlNIN	20 mM
SlNIN	1.42695	SlNIN	20 mM
SlNIN	1.43405	SlNIN	20 mM
SlNIN	1.44789	SlNIN	20 mM
SlNIN	1.49503	SlNIN	20 mM
SlNIN	1.5266	SlNIN	20 mM
SlNIN	1.53952	SlNIN	20 mM
SlNIN	1.5426	SlNIN	20 mM
SlNIN	1.57121	SlNIN	20 mM
SlNIN	1.59224	SlNIN	20 mM
SlNIN	1.61622	SlNIN	20 mM
SlNIN	1.63159	SlNIN	20 mM
SlNIN	1.64439	SlNIN	20 mM
SlNIN	1.64735	SlNIN	20 mM
SlNIN	1.66759	SlNIN	20 mM
SlNIN	1.68695	SlNIN	20 mM
SlNIN	1.69275	SlNIN	20 mM
SlNIN	1.70532	SlNIN	20 mM
SlNIN	1.7134	SlNIN	20 mM
SlNIN	1.71872	SlNIN	20 mM
SlNIN	1.75755	SlNIN	20 mM
SlNIN	1.77359	SlNIN	20 mM
SlNIN	1.80788	SlNIN	20 mM
SlNIN	1.81377	SlNIN	20 mM
SlNIN	1.83086	SlNIN	20 mM
SlNIN	1.83621	SlNIN	20 mM
SlNIN	1.87785	SlNIN	20 mM
SlNIN	1.93346	SlNIN	20 mM
SlNIN	1.96445	SlNIN	20 mM
SlNIN	1.99949	SlNIN	20 mM
SlNIN	2.04741	SlNIN	20 mM
SlNIN	2.06166	SlNIN	20 mM
SlNIN	2.09465	SlNIN	20 mM
SlNIN	2.22679	SlNIN	20 mM
SlNIN	2.25794	SlNIN	20 mM
SlNIN	2.26369	SlNIN	20 mM
SlNIN	2.31518	SlNIN	20 mM
SlNIN	2.33588	SlNIN	20 mM
SlNIN	2.39095	SlNIN	20 mM
SlNIN	2.40981	SlNIN	20 mM
SlNIN	2.42357	SlNIN	20 mM
SlNIN	2.42376	SlNIN	20 mM
SlNIN	2.57596	SlNIN	20 mM
SlNIN	2.58205	SlNIN	20 mM
SlNIN	2.60202	SlNIN	20 mM
SlNIN	2.62786	SlNIN	20 mM
SlNIN	2.65289	SlNIN	20 mM
SlNIN	2.70756	SlNIN	20 mM
SlNIN	2.7184	SlNIN	20 mM
SlNIN	2.78442	SlNIN	20 mM
SlNIN	2.79164	SlNIN	20 mM
SlNIN	2.90228	SlNIN	20 mM
SlNIN	2.91786	SlNIN	20 mM
SlNIN	2.9327	SlNIN	20 mM
SlNIN	2.95504	SlNIN	20 mM
SlNIN	2.98767	SlNIN	20 mM
SlNIN	3.30303	SlNIN	20 mM
SlNIN	3.68947	SlNIN	20 mM
MtNLP1	0.277892	MtNLP1	0 mM
MtNLP1	0.291895	MtNLP1	0 mM
MtNLP1	0.296014	MtNLP1	0 mM
MtNLP1	0.298015	MtNLP1	0 mM
MtNLP1	0.306343	MtNLP1	0 mM
MtNLP1	0.312182	MtNLP1	0 mM
MtNLP1	0.313514	MtNLP1	0 mM
MtNLP1	0.31376	MtNLP1	0 mM
MtNLP1	0.316994	MtNLP1	0 mM
MtNLP1	0.32601	MtNLP1	0 mM
MtNLP1	0.329933	MtNLP1	0 mM
MtNLP1	0.331874	MtNLP1	0 mM
MtNLP1	0.342263	MtNLP1	0 mM
MtNLP1	0.342973	MtNLP1	0 mM
MtNLP1	0.343765	MtNLP1	0 mM
MtNLP1	0.34507	MtNLP1	0 mM
MtNLP1	0.351439	MtNLP1	0 mM
MtNLP1	0.354932	MtNLP1	0 mM
MtNLP1	0.364802	MtNLP1	0 mM
MtNLP1	0.371703	MtNLP1	0 mM
MtNLP1	0.371805	MtNLP1	0 mM
MtNLP1	0.372653	MtNLP1	0 mM
MtNLP1	0.373264	MtNLP1	0 mM
MtNLP1	0.375748	MtNLP1	0 mM
MtNLP1	0.377985	MtNLP1	0 mM
MtNLP1	0.378791	MtNLP1	0 mM
MtNLP1	0.379761	MtNLP1	0 mM
MtNLP1	0.382975	MtNLP1	0 mM
MtNLP1	0.388015	MtNLP1	0 mM
MtNLP1	0.389966	MtNLP1	0 mM
MtNLP1	0.391687	MtNLP1	0 mM
MtNLP1	0.391969	MtNLP1	0 mM
MtNLP1	0.400387	MtNLP1	0 mM
MtNLP1	0.417436	MtNLP1	0 mM
MtNLP1	0.420081	MtNLP1	0 mM
MtNLP1	0.422528	MtNLP1	0 mM
MtNLP1	0.425638	MtNLP1	0 mM
MtNLP1	0.4441	MtNLP1	0 mM
MtNLP1	0.482628	MtNLP1	0 mM
MtNLP1	0.487613	MtNLP1	0 mM
MtNLP1	0.498195	MtNLP1	0 mM
MtNLP1	0.503808	MtNLP1	0 mM
MtNLP1	0.538334	MtNLP1	0 mM
MtNLP1	0.53918	MtNLP1	0 mM
MtNLP1	0.547791	MtNLP1	0 mM
MtNLP1	0.584054	MtNLP1	0 mM
MtNLP1	1.50745	MtNLP1	20 mM
MtNLP1	1.92001	MtNLP1	20 mM
MtNLP1	1.92447	MtNLP1	20 mM
MtNLP1	1.93253	MtNLP1	20 mM
MtNLP1	1.94522	MtNLP1	20 mM
MtNLP1	1.99184	MtNLP1	20 mM
MtNLP1	1.99288	MtNLP1	20 mM
MtNLP1	2.00781	MtNLP1	20 mM
MtNLP1	2.01739	MtNLP1	20 mM
MtNLP1	2.03929	MtNLP1	20 mM
MtNLP1	2.0951	MtNLP1	20 mM
MtNLP1	2.10948	MtNLP1	20 mM
MtNLP1	2.22502	MtNLP1	20 mM
MtNLP1	2.22638	MtNLP1	20 mM
MtNLP1	2.26873	MtNLP1	20 mM
MtNLP1	2.30952	MtNLP1	20 mM
MtNLP1	2.34775	MtNLP1	20 mM
MtNLP1	2.34788	MtNLP1	20 mM
MtNLP1	2.3834	MtNLP1	20 mM
MtNLP1	2.45623	MtNLP1	20 mM
MtNLP1	2.46017	MtNLP1	20 mM
MtNLP1	2.46513	MtNLP1	20 mM
MtNLP1	2.46629	MtNLP1	20 mM
MtNLP1	2.4801	MtNLP1	20 mM
MtNLP1	2.50378	MtNLP1	20 mM
MtNLP1	2.51181	MtNLP1	20 mM
MtNLP1	2.52621	MtNLP1	20 mM
MtNLP1	2.54054	MtNLP1	20 mM
MtNLP1	2.59755	MtNLP1	20 mM
MtNLP1	2.59845	MtNLP1	20 mM
MtNLP1	2.61887	MtNLP1	20 mM
MtNLP1	2.67208	MtNLP1	20 mM
MtNLP1	2.67372	MtNLP1	20 mM
MtNLP1	2.67911	MtNLP1	20 mM
MtNLP1	2.69036	MtNLP1	20 mM
MtNLP1	2.71136	MtNLP1	20 mM
MtNLP1	2.73209	MtNLP1	20 mM
MtNLP1	2.74928	MtNLP1	20 mM
MtNLP1	2.81531	MtNLP1	20 mM
MtNLP1	2.85405	MtNLP1	20 mM
MtNLP1	2.87065	MtNLP1	20 mM
MtNLP1	2.88963	MtNLP1	20 mM
MtNLP1	2.92624	MtNLP1	20 mM
MtNLP1	3.02846	MtNLP1	20 mM
MtNLP1	3.02901	MtNLP1	20 mM
MtNLP1	3.03861	MtNLP1	20 mM
MtNLP1	3.12833	MtNLP1	20 mM
MtNLP1	3.14685	MtNLP1	20 mM
MtNLP1	3.17752	MtNLP1	20 mM
MtNLP1	3.18413	MtNLP1	20 mM
MtNLP1	3.19051	MtNLP1	20 mM
MtNLP1	3.22095	MtNLP1	20 mM
MtNLP1	3.22471	MtNLP1	20 mM
MtNLP1	3.23096	MtNLP1	20 mM
MtNLP1	3.24481	MtNLP1	20 mM
MtNLP1	3.24596	MtNLP1	20 mM
MtNLP1	3.28899	MtNLP1	20 mM
MtNLP1	3.32319	MtNLP1	20 mM
MtNLP1	3.32773	MtNLP1	20 mM
MtNLP1	3.40878	MtNLP1	20 mM
MtNLP1	3.41	MtNLP1	20 mM
MtNLP1	3.49508	MtNLP1	20 mM
MtNLP1	3.84837	MtNLP1	20 mM
MtNLP1	3.89903	MtNLP1	20 mM
MtNLP1	4.06589	MtNLP1	20 mM
MtNLP1	4.26001	MtNLP1	20 mM
MtNLP1	4.55187	MtNLP1	20 mM
MtNLP1	4.67404	MtNLP1	20 mM
MtNLP1	4.71212	MtNLP1	20 mM

## Sheet: Fig3c-SupFig6a nodule number
Figure 3c, Supplementary figure 6a. Number of nodules formed on Mtnin-1 mutant roots complemented with AtNLP2 or MtNIN at 0 mM nitrate or 0.5 mM nitrate.
IT	Yes	Yes	Yes	Yes
	AtNLP2 0N	AtNLP2 0.5N	MtNIN 0 N	MtNIN 0.5 N
	0	2	2	41			Statistical analysis
	0	3	0	35
	0	1	0	25			Kruskal-Wallis rank sum test
	0	1	10	25
	0	2	12	24			data: nodules by construct
	0	2	0	20			Kruskal-Wallis chi-squared = 190.83, df = 3, p-value < 2.2e-16
	0	0	0	18
	0	0	1	18
	0	0	0	14
	0	0	0	13			Posthoc Dunns test			Benjamini–Yekutieli adjusted for multoiple testing
	0	0	3	12			Comparison	Z	P.unadj	P.adj
	0	0	0	11			AtNLP2 0.5N - AtNLP2 0N	0.708057	0.47891	1
	0	0	0	7			AtNLP2 0.5N - MtNIN 0 N	-4.62967	3.66244e-06	1.79459e-05
	0	0	54	7			AtNLP2 0N - MtNIN 0 N	-4.43491	9.21096e-06	3.38503e-05
	0	0	6	7			AtNLP2 0.5N - MtNIN 0.5 N	-12.822	1.23458e-37	1.81484e-36
	0	0	0	6			AtNLP2 0N - MtNIN 0.5 N	-9.2467	2.31523e-20	1.70169e-19
	0	0	7	6			MtNIN 0 N - MtNIN 0.5 N	-2.28581	0.0222651	0.0654595
	0	0	28	6
	0	0	0	6			MtNIN 0 N MtNIN 0.5 N AtNLP2 0N AtNLP2 0.5N
	0	0	0	5			MtNIN 0 N NA 6.545949e-02 3.385029e-05 1.794593e-05
	0	0	0	3			MtNIN 0.5 N 6.545949e-02 NA 1.701693e-19 1.814837e-36
	0	0	0	2			AtNLP2 0N 3.385029e-05 1.701693e-19 NA 1.000000e+00
	0	0	68	2			AtNLP2 0.5N 1.794593e-05 1.814837e-36 1.000000e+00 NA
	0	0	5	2
	0	0	2	1
	0	0	3	1			MtNIN 0 N MtNIN 0.5 N AtNLP2 0N AtNLP2 0.5N
	0	0	0	0			"a" "a" "b" "b"
	0	0	15	0
	0	0		0
	0	0		0
	0	0		0
	0	0		0
	0	0		0
	0	0		53
	0	0		13
	0	0		32
	0	0		146
	0	0		1
	0	0		0
	0	0		0
	0	0		0
	0	0		2
	0	0		7
	0	0		15
	0	0		0
	0	0		1
	0	0		0
	0	0		52
	0	0		113
	0	0		11
		0		0
		0		0
		0		0
		0		3
		0		0
		0		0
		0		0
		0		1
		0		106
		0		127
		0		0
		0		11
		0		6
		0		0
		0		0
		0		6
		0		0
		0		13
		0		0
		0		16
		0		2
		0		2
		1		72
		0		8
		0		32
		0		56
		0		47
		0		65
		0		0
		0		60
		0		12
		0		0
		0		39
		0		2
		8		0
		0		45
		0		3
		0		22
		0		7
		0		2
		0		10
		0		24
		0		25
		0		2
		0		27
		0		0
		0		14
		1		1
		0		27
		0		0
		0		17
		0		0
		0		0
		0		73
		0		40
		0		0
		0		0
		0		34
		0		0
		0		2
		0		6
		0		0
		0		39
		2		12
		0		19
		0		53
		0		17
		0		1
		0		90
		0		7
		0		0
		0		0
		1		1
		0		0
		0		1
		0		3
		0		0
		0		6
		0		5
		0		29
		0		0
		0		0
		0		0
		0		1
		0		0
		0		52
		0		0
		0		15
		0		1
		0		94
		0		51
		0		95
		0		0
		0
		0
		0
		0
		0
		1
		1
		0
		0
		0
		0
		0
		0
		0
		0
		0
		0
		0
		0
		0
		0
		0
		0
		0
		0
		0
		0
		0
		0
		0
		0
		0
		0
		0
		0
		0
		0
		0
		0
		0
		0
		0
		0
		0
		0
		0
		0
		0
		0
		0
		0
		0
		0
		0
		0

## Sheet: Fig3e localization
Figure 3e Quantification of subcellular localization of AtNLP2 under 0 mM or 0.5 mM nitrate
construct	ratio	nitrate concentration
AtNLP2	0.0820035	0 mM
AtNLP2	0.0995642	0 mM			Statistical Analysis
AtNLP2	0.101536	0 mM			Pair-wise Mann-Whitney U test (Wilcoxon rank-sum test)
AtNLP2	0.103352	0 mM
AtNLP2	0.105897	0 mM			Wilcoxon rank sum exact test
AtNLP2	0.107583	0 mM
AtNLP2	0.109924	0 mM			data: logratio by construct
AtNLP2	0.111196	0 mM			W = 328, p-value < 2.2e-16
AtNLP2	0.114248	0 mM
AtNLP2	0.11619	0 mM
AtNLP2	0.116747	0 mM
AtNLP2	0.11769	0 mM
AtNLP2	0.117909	0 mM
AtNLP2	0.118608	0 mM
AtNLP2	0.122829	0 mM
AtNLP2	0.125251	0 mM
AtNLP2	0.125303	0 mM
AtNLP2	0.127532	0 mM
AtNLP2	0.129612	0 mM
AtNLP2	0.130421	0 mM
AtNLP2	0.137744	0 mM
AtNLP2	0.138019	0 mM
AtNLP2	0.138806	0 mM
AtNLP2	0.139271	0 mM
AtNLP2	0.143479	0 mM
AtNLP2	0.143954	0 mM
AtNLP2	0.144335	0 mM
AtNLP2	0.144349	0 mM
AtNLP2	0.144708	0 mM
AtNLP2	0.144939	0 mM
AtNLP2	0.146591	0 mM
AtNLP2	0.147282	0 mM
AtNLP2	0.147339	0 mM
AtNLP2	0.148785	0 mM
AtNLP2	0.149112	0 mM
AtNLP2	0.149838	0 mM
AtNLP2	0.150686	0 mM
AtNLP2	0.152506	0 mM
AtNLP2	0.153026	0 mM
AtNLP2	0.153764	0 mM
AtNLP2	0.154108	0 mM
AtNLP2	0.154213	0 mM
AtNLP2	0.155563	0 mM
AtNLP2	0.155822	0 mM
AtNLP2	0.157974	0 mM
AtNLP2	0.158041	0 mM
AtNLP2	0.159468	0 mM
AtNLP2	0.159759	0 mM
AtNLP2	0.16002	0 mM
AtNLP2	0.160274	0 mM
AtNLP2	0.163994	0 mM
AtNLP2	0.165521	0 mM
AtNLP2	0.167364	0 mM
AtNLP2	0.168224	0 mM
AtNLP2	0.169793	0 mM
AtNLP2	0.173593	0 mM
AtNLP2	0.17361	0 mM
AtNLP2	0.174433	0 mM
AtNLP2	0.17467	0 mM
AtNLP2	0.174677	0 mM
AtNLP2	0.179266	0 mM
AtNLP2	0.180715	0 mM
AtNLP2	0.181401	0 mM
AtNLP2	0.181447	0 mM
AtNLP2	0.184036	0 mM
AtNLP2	0.186979	0 mM
AtNLP2	0.187687	0 mM
AtNLP2	0.188087	0 mM
AtNLP2	0.189453	0 mM
AtNLP2	0.191013	0 mM
AtNLP2	0.191171	0 mM
AtNLP2	0.191357	0 mM
AtNLP2	0.192538	0 mM
AtNLP2	0.194749	0 mM
AtNLP2	0.200871	0 mM
AtNLP2	0.201646	0 mM
AtNLP2	0.202634	0 mM
AtNLP2	0.203973	0 mM
AtNLP2	0.205167	0 mM
AtNLP2	0.20519	0 mM
AtNLP2	0.205432	0 mM
AtNLP2	0.207529	0 mM
AtNLP2	0.208798	0 mM
AtNLP2	0.211727	0 mM
AtNLP2	0.215678	0 mM
AtNLP2	0.221296	0 mM
AtNLP2	0.22736	0 mM
AtNLP2	0.227505	0 mM
AtNLP2	0.242096	0 mM
AtNLP2	0.247858	0 mM
AtNLP2	0.254114	0 mM
AtNLP2	0.256733	0 mM
AtNLP2	0.263823	0 mM
AtNLP2	0.265446	0 mM
AtNLP2	0.270221	0 mM
AtNLP2	0.273546	0 mM
AtNLP2	0.180846	0.5 mM
AtNLP2	0.184889	0.5 mM
AtNLP2	0.18806	0.5 mM
AtNLP2	0.197033	0.5 mM
AtNLP2	0.199882	0.5 mM
AtNLP2	0.208063	0.5 mM
AtNLP2	0.208292	0.5 mM
AtNLP2	0.209298	0.5 mM
AtNLP2	0.217022	0.5 mM
AtNLP2	0.219487	0.5 mM
AtNLP2	0.220455	0.5 mM
AtNLP2	0.222911	0.5 mM
AtNLP2	0.231952	0.5 mM
AtNLP2	0.238174	0.5 mM
AtNLP2	0.238876	0.5 mM
AtNLP2	0.240176	0.5 mM
AtNLP2	0.241298	0.5 mM
AtNLP2	0.242061	0.5 mM
AtNLP2	0.245101	0.5 mM
AtNLP2	0.253343	0.5 mM
AtNLP2	0.253782	0.5 mM
AtNLP2	0.255186	0.5 mM
AtNLP2	0.256225	0.5 mM
AtNLP2	0.258257	0.5 mM
AtNLP2	0.258939	0.5 mM
AtNLP2	0.259223	0.5 mM
AtNLP2	0.260962	0.5 mM
AtNLP2	0.261804	0.5 mM
AtNLP2	0.26346	0.5 mM
AtNLP2	0.265213	0.5 mM
AtNLP2	0.268339	0.5 mM
AtNLP2	0.276114	0.5 mM
AtNLP2	0.277583	0.5 mM
AtNLP2	0.278503	0.5 mM
AtNLP2	0.281954	0.5 mM
AtNLP2	0.282537	0.5 mM
AtNLP2	0.288231	0.5 mM
AtNLP2	0.288542	0.5 mM
AtNLP2	0.28955	0.5 mM
AtNLP2	0.294932	0.5 mM
AtNLP2	0.295107	0.5 mM
AtNLP2	0.295607	0.5 mM
AtNLP2	0.298127	0.5 mM
AtNLP2	0.299699	0.5 mM
AtNLP2	0.302279	0.5 mM
AtNLP2	0.305362	0.5 mM
AtNLP2	0.305869	0.5 mM
AtNLP2	0.30704	0.5 mM
AtNLP2	0.30778	0.5 mM
AtNLP2	0.309989	0.5 mM
AtNLP2	0.312378	0.5 mM
AtNLP2	0.313693	0.5 mM
AtNLP2	0.314593	0.5 mM
AtNLP2	0.318444	0.5 mM
AtNLP2	0.319939	0.5 mM
AtNLP2	0.320557	0.5 mM
AtNLP2	0.320948	0.5 mM
AtNLP2	0.325359	0.5 mM
AtNLP2	0.332772	0.5 mM
AtNLP2	0.333343	0.5 mM
AtNLP2	0.33483	0.5 mM
AtNLP2	0.340272	0.5 mM
AtNLP2	0.359907	0.5 mM
AtNLP2	0.361334	0.5 mM
AtNLP2	0.367067	0.5 mM
AtNLP2	0.367424	0.5 mM
AtNLP2	0.36827	0.5 mM
AtNLP2	0.370781	0.5 mM
AtNLP2	0.370798	0.5 mM
AtNLP2	0.375558	0.5 mM
AtNLP2	0.382215	0.5 mM
AtNLP2	0.384512	0.5 mM
AtNLP2	0.387178	0.5 mM
AtNLP2	0.398592	0.5 mM
AtNLP2	0.406922	0.5 mM
AtNLP2	0.413177	0.5 mM
AtNLP2	0.424279	0.5 mM
AtNLP2	0.433155	0.5 mM

## Sheet: Fig4c nodule number
Figure 4c. Number of nodules formed on Mtnin-1 mutant roots complemented with MtNIN and MtNINM1-7
roots		38	34
nodulating		28	11			Statistical analysis
	IT	Yes	Yes			Wilcoxon rank-sum test (Mann-Whitney U test)
		MtNIN	MtNIN m7			MtNIN vs MtNIN m7 p=4.44959e-05
		72	12
		8	26
		32	0
		56	0
		47	0
		65	0
		0	0
		60	0
		12	0
		0	0
		39	1
		2	1
		0	0
		45	0
		3	8
		22	0
		7	0
		2	0
		10	0
		24	0
		25	0
		2	0
		27	0
		0	0
		14	0
		1	0
		27	0
		0	0
		17	2
		0	17
		0	3
		73	1
		40	6
		0	30
		0
		34
		0
		2

## Sheet: Fig4d, SupFig9 nodule number
Figure 4d, Supplementary figure 9. Number of nodules formed on Mtnin-1 mutant roots complemented with wildtype AtNLP2 and AtNLP2 with different adaptations at single or multiple positions.
roots	39	30	66	38	36	42	38	38	39	38	38	36	41	31	36	36	38	41	39	41
nodulating	23	16	4	1	7	15	0	1	0	0	3	9	16	12	12	16	15	19	13	0		Statistical analysis
IT	Yes	Yes	Yes	Yes	Yes	Yes	Yes	Yes	Yes	Yes	Yes	Yes	Yes	Yes	Yes	Yes	Yes	Yes	Yes	NO		Kruskal-Wallis rank sum test
	MtNIN	PanNIN	AtNLP2 wt-p	M1	M2	M3	M4	M5	M6	M7	M1,4	M2,3	M1,2,4	M1,3,4	M1-4	M1-5	M1-6	M1-7	M1-7 del 6	GUS
	53	0	0	0	0	0	0	0	0	0	0	5	8	4	12	5	1	3	2	0		data: nodules by construct
	13	10	0	0	0	0	0	0	0	0	0	6	12	13	25	2	7	16	2	0		Kruskal-Wallis chi-squared = 174.44, df = 19, p-value < 2.2e-16
	32	1	0	0	1	0	0	0	0	0	0	5	7	11	55	4	5	2	58	0
	146	0	0	0	0	1	0	0	0	0	0	3	8	15	22	1	3	5	1	0		Posthoc Dunns test			Benjamini–Yekutieli adjusted for multiple testing		Comparison Matrix P.adj
	1	0	0	0	0	0	0	0	0	0	0	6	33	1	72	1	2	7	14	0		Comparison	Z	P.unadj	P.adj		MtNIN PanNIN AtNLP2 wt-p M1 M2 M3 M4 M5 M6 M7 M1,4 M2,3 M1,2,4 M1,3,4 M1-4 M1-5 M1-6 M1-7 M1-7 del 6 GUS
	0	0	0	0	0	8	0	0	0	0	0	2	7	1	21	6	17	3	12	0		AtNLP2 wt-p - GUS	0.627591	0.530272	1		MtNIN NA 1.000000e+00 6.425184e-08 1.585667e-07 0.0004463737 0.080342073 4.763496e-08 1.739739e-07 6.051277e-08 5.954370e-08 1.975995e-06 0.003424582 0.3365942777 0.197653438 0.098091392 0.6238218479 0.180880307 0.6570924663 0.043809937 5.382965e-08
	0	0	0	0	0	0	0	0	0	0	0	21	12	2	4	2	6	7	2	0		AtNLP2 wt-p - M1	0.370424	0.711067	1		PanNIN 1.000000e+00 NA 4.762364e-06 1.322905e-05 0.0052893837 0.442896691 4.677977e-06 1.505405e-05 5.108526e-06 5.067808e-06 1.098889e-04 0.029062627 1.0000000000 0.732217762 0.477945372 1.0000000000 0.725765927 1.0000000000 0.281542122 4.065443e-06
	0	9	0	0	1	3	0	0	0	0	0	7	1	2	5	8	4	9	6	0		GUS - M1	-0.219228	0.826472	1		AtNLP2 wt-p 6.425184e-08 4.762364e-06 NA 1.000000e+00 1.0000000000 0.005726771 1.000000e+00 1.000000e+00 1.000000e+00 1.000000e+00 1.000000e+00 0.359959301 0.0008082412 0.009610615 0.009923821 0.0006438404 0.003743009 0.0002528925 0.016660633 1.000000e+00
	2	7	0	0	19	5	0	0	0	0	0	1	9	2	1	9	68	1	4	0		AtNLP2 wt-p - M1-4	-3.4156	0.000636427	0.00992382		M1 1.585667e-07 1.322905e-05 1.000000e+00 NA 0.9999849842 0.007236747 1.000000e+00 1.000000e+00 1.000000e+00 1.000000e+00 1.000000e+00 0.294305899 0.0014784476 0.010250138 0.011520278 0.0010782073 0.004947717 0.0005409402 0.018648964 1.000000e+00
	7	4	0	0	0	2	0	0	0	0	0	0	23	24	4	20	3	3	3	0		GUS - M1-4	-3.64482	0.000267583	0.00538623		M2 4.463737e-04 5.289384e-03 1.000000e+00 9.999850e-01 NA 0.665001276 6.711157e-01 1.000000e+00 6.659800e-01 6.770547e-01 1.000000e+00 1.000000000 0.2072058117 0.665909665 0.770835825 0.1522407096 0.450630681 0.0944865179 1.000000000 6.578428e-01
	15	41	0	0	0	0	0	0	0	0	0	0	10	12	17	3	1	4	25	0		M1 - M1-4	-3.3671	0.000759621	0.0115203		M3 8.034207e-02 4.428967e-01 5.726771e-03 7.236747e-03 0.6650012765 NA 4.015731e-03 8.158847e-03 3.780916e-03 4.099392e-03 3.062849e-02 1.000000000 1.0000000000 1.000000000 1.000000000 1.0000000000 1.000000000 1.0000000000 1.000000000 3.318943e-03
	0	10	0	0	0	0	0	0	0	0	0	0	7	1	5	2	5	2	5	0		AtNLP2 wt-p - M1-5	-4.28801	1.80281e-05	0.00064384		M4 4.763496e-08 4.677977e-06 1.000000e+00 1.000000e+00 0.6711156653 0.004015731 NA 1.000000e+00 1.000000e+00 1.000000e+00 1.000000e+00 0.175962076 0.0006337221 0.005814035 0.006052896 0.0005224397 0.002465903 0.0002419277 0.009563683 1.000000e+00
	1	0	0	0	0	0	0	0	0	0	0	0	2	0	0	9	5	10	27	0		GUS - M1-5	-4.43622	9.15531e-06	0.000460722		M5 1.739739e-07 1.505405e-05 1.000000e+00 1.000000e+00 1.0000000000 0.008158847 1.000000e+00 NA 1.000000e+00 1.000000e+00 1.000000e+00 0.321547757 0.0017061138 0.011415593 0.012888349 0.0012396204 0.005444931 0.0005593669 0.021103202 1.000000e+00
	0	0	0	0	0	12	0	0	0	0	0	0	3	0	0	23	1	6	0	0		M1 - M1-5	-4.14429	3.40864e-05	0.00107821		M6 6.051277e-08 5.108526e-06 1.000000e+00 1.000000e+00 0.6659800450 0.003780916 1.000000e+00 1.000000e+00 NA 1.000000e+00 1.000000e+00 0.172336488 0.0006124173 0.005649229 0.005829080 0.0005375620 0.002387530 0.0002317286 0.009195066 1.000000e+00
	52	2	0	0	1	18	0	0	0	0	0	0	33	0	0	3	25	1	0	0		M1-4 - M1-5	-0.766895	0.443144	1		M7 5.954370e-08 5.067808e-06 1.000000e+00 1.000000e+00 0.6770547419 0.004099392 1.000000e+00 1.000000e+00 1.000000e+00 NA 1.000000e+00 0.177874707 0.0006535259 0.005914277 0.006150523 0.0005417893 0.002524615 0.0002546608 0.009702287 1.000000e+00
	113	0	0	0	0	0	0	0	0	0	0	0	62	0	0	15	0	3	0	0		AtNLP2 wt-p - M1-6	-3.78208	0.000155521	0.00374301		M1,4 1.975995e-06 1.098889e-04 1.000000e+00 1.000000e+00 1.0000000000 0.030628492 1.000000e+00 1.000000e+00 1.000000e+00 1.000000e+00 NA 0.730467070 0.0060206390 0.040683222 0.047209442 0.0049655183 0.018092826 0.0025497446 0.077767420 1.000000e+00
	11	0	1	0	0	8	0	0	0	0	0	0	0	0	0	0	0	2	0	0		GUS - M1-6	-3.97443	7.05474e-05	0.00200265		M2,3 3.424582e-03 2.906263e-02 3.599593e-01 2.943059e-01 1.0000000000 1.000000000 1.759621e-01 3.215478e-01 1.723365e-01 1.778747e-01 7.304671e-01 NA 0.7697914479 1.000000000 1.000000000 0.6089067221 1.000000000 0.4425276682 1.000000000 1.605880e-01
	0	71	0	0	0	2	0	0	0	0	0	0	0	0	0	0	0	4	0	0		M1 - M1-6	-3.68587	0.000227922	0.00494772		M1,2,4 3.365943e-01 1.000000e+00 8.082412e-04 1.478448e-03 0.2072058117 1.000000000 6.337221e-04 1.706114e-03 6.124173e-04 6.535259e-04 6.020639e-03 0.769791448 NA 1.000000000 1.000000000 1.0000000000 1.000000000 1.0000000000 1.000000000 5.506977e-04
	0	30	0	0	0	0	0	0	0	0	0	0	0	0	0	0	0	8	0	0		M1-4 - M1-6	-0.268617	0.788225	1		M1,3,4 1.976534e-01 7.322178e-01 9.610615e-03 1.025014e-02 0.6659096653 1.000000000 5.814035e-03 1.141559e-02 5.649229e-03 5.914277e-03 4.068322e-02 1.000000000 1.0000000000 NA 1.000000000 1.0000000000 1.000000000 1.0000000000 1.000000000 5.210296e-03
	0	107	0	0	0	31	0	0	0	0	0	0	0	0	0	0	0	0	0	0		M1-5 - M1-6	0.508572	0.611052	1		M1-4 9.809139e-02 4.779454e-01 9.923821e-03 1.152028e-02 0.7708358251 1.000000000 6.052896e-03 1.288835e-02 5.829080e-03 6.150523e-03 4.720944e-02 1.000000000 1.0000000000 1.000000000 NA 1.0000000000 1.000000000 1.0000000000 1.000000000 5.386231e-03
	3	14	0	0	7	0	0	0	0	0	0	0	0	0	0	0	0	0	0	0		AtNLP2 wt-p - M1-7	-4.57348	4.79696e-06	0.000252892		M1-5 6.238218e-01 1.000000e+00 6.438404e-04 1.078207e-03 0.1522407096 1.000000000 5.224397e-04 1.239620e-03 5.375620e-04 5.417893e-04 4.965518e-03 0.608906722 1.0000000000 1.000000000 1.000000000 NA 1.000000000 1.0000000000 1.000000000 4.607222e-04
	0	0	0	0	0	0	0	0	0	0	0	0	0	0	0	0	0	0	0	0		GUS - M1-7	-4.68271	2.83104e-06	0.000184368		M1-6 1.808803e-01 7.257659e-01 3.743009e-03 4.947717e-03 0.4506306810 1.000000000 2.465903e-03 5.444931e-03 2.387530e-03 2.524615e-03 1.809283e-02 1.000000000 1.0000000000 1.000000000 1.000000000 1.0000000000 NA 1.0000000000 1.000000000 2.002652e-03
	0	0	0	0	0	0	0	0	0	0	0	0	0	0	0	0	0	0	0	0		M1 - M1-7	-4.37371	1.22152e-05	0.00054094		M1-7 6.570925e-01 1.000000e+00 2.528925e-04 5.409402e-04 0.0944865179 1.000000000 2.419277e-04 5.593669e-04 2.317286e-04 2.546608e-04 2.549745e-03 0.442527668 1.0000000000 1.000000000 1.000000000 1.0000000000 1.000000000 NA 1.000000000 1.843679e-04
	0	57	0	0	0	3	0	0	0	0	0	0	0	0	0	0	0	0	0	0		M1-4 - M1-7	-0.883309	0.37707	1		M1-7 del 6 4.380994e-02 2.815421e-01 1.666063e-02 1.864896e-02 1.0000000000 1.000000000 9.563683e-03 2.110320e-02 9.195066e-03 9.702287e-03 7.776742e-02 1.000000000 1.0000000000 1.000000000 1.000000000 1.0000000000 1.000000000 1.0000000000 NA 8.078237e-03
	1	7	0	0	0	0	0	0	0	0	1	0	0	0	0	0	0	0	0	0		M1-5 - M1-7	-0.0919065	0.926772	1		GUS 5.382965e-08 4.065443e-06 1.000000e+00 1.000000e+00 0.6578427714 0.003318943 1.000000e+00 1.000000e+00 1.000000e+00 1.000000e+00 1.000000e+00 0.160588046 0.0005506977 0.005210296 0.005386231 0.0004607222 0.002002652 0.0001843679 0.008078237 NA
	106	6	0	1	0	0	0	0	0	0	0	0	0	0	0	0	0	0	0	0		M1-6 - M1-7	-0.618508	0.536241	1
	127	0	0	0	0	0	0	0	0	0	0	0	0	0	0	0	0	0	0	0		AtNLP2 wt-p - M1-7 del 6	-3.25256	0.00114371	0.0166606		MtNIN PanNIN AtNLP2 wt-p M1 M2 M3 M4 M5 M6 M7 M1,4 M2,3 M1,2,4 M1,3,4 M1-4 M1-5 M1-6 M1-7 M1-7 del 6 GUS
	0	5	0	0	0	0	0	0	0	0	0	0	0	0	0	0	0	0	0	0		GUS - M1-7 del 6	-3.49487	0.000474287	0.00807824		"a" "ab" "c" "c" "cde" "abd" "c" "c" "c" "c" "ce" "cde" "abd" "abd" "abd" "abd" "abd" "abd" "bde" "c"
	11	0	8	0	13	0	0	0	0	0	3	0	0	0	0	0	0	0	0	0		M1 - M1-7 del 6	-3.21293	0.00131389	0.018649
	6	0	0	0	0	0	0	0	0	0	0	0	0	0	0	0	0	0	0	0		M1-4 - M1-7 del 6	0.219647	0.826146	1
	0		0	0	0	0	0	0	0	0	0	0	0	0	0	0	0	0	0	0		M1-5 - M1-7 del 6	1.00173	0.316475	1
	0		0	0	0	10	0	0	0	0	0	0	0		0	0	0	0	0	0		M1-6 - M1-7 del 6	0.4968	0.61933	1
	6		0	0	0	12	0	0	0	0	0	0	0		0	0	0	0	0	0		M1-7 - M1-7 del 6	1.12893	0.258925	1
	0		0	0	0	0	0	0	0	0	0	0	0		0	0	0	0	0	0		AtNLP2 wt-p - M1,2,4	-4.21642	2.48217e-05	0.000808241
	13		0	0	1	0	0	0	0	0	0	0	0		0	0	0	0	0	0		GUS - M1,2,4	-4.36124	1.2933e-05	0.000550698
	0		0	0	0	0	0	4	0	0	0	0	0		0	0	0	0	0	0		M1 - M1,2,4	-4.0584	4.94104e-05	0.00147845
	16		0	0		0	0	0	0	0	1		0				0	0	0	0		M1-4 - M1,2,4	-0.572445	0.56702	1
	2		0	0		3	0	0	0	0	0		0				0	0	0	0		M1-5 - M1,2,4	0.218957	0.826684	1
	2		0			0			0				0					0	0	0		M1-6 - M1,2,4	-0.303195	0.761741	1
			0			0							0					0		0		M1-7 - M1,2,4	0.321476	0.74785	1
			0			0							0					0		0		M1-7 del 6 - M1,2,4	-0.811503	0.417077	1
			1			11																AtNLP2 wt-p - M1,3,4	-3.43603	0.000590298	0.00961062
			0																			GUS - M1,3,4	-3.66772	0.000244724	0.0052103
			0																			M1 - M1,3,4	-3.40296	0.000666612	0.0102501
			0																			M1-4 - M1,3,4	-0.165139	0.868835	1
			0																			M1-5 - M1,3,4	0.572586	0.566925	1
			0																			M1-6 - M1,3,4	0.0909524	0.92753	1
			0																			M1-7 - M1,3,4	0.677654	0.497991	1
			0																			M1-7 del 6 - M1,3,4	-0.379136	0.704587	1
			0																			M1,2,4 - M1,3,4	0.379337	0.704437	1
			0																			AtNLP2 wt-p - M1,4	-0.148446	0.881991	1
			0																			GUS - M1,4	-0.688454	0.491167	1
			0																			M1 - M1,4	-0.460562	0.645113	1
			0																			M1-4 - M1,4	2.91281	0.00358195	0.0472094
			0																			M1-5 - M1,4	3.69	0.000224257	0.00496552
			0																			M1-6 - M1,4	3.22531	0.00125837	0.0180928
			0																			M1-7 - M1,4	3.90449	9.4426e-05	0.00254974
			2																			M1-7 del 6 - M1,4	2.74938	0.00597073	0.0777674
			0																			M1,2,4 - M1,4	3.58917	0.000331729	0.00602064
			0																			M1,3,4 - M1,4	2.96638	0.00301329	0.0406832
			0																			AtNLP2 wt-p - M2	-1.43812	0.150399	1
			0																			GUS - M2	-1.85097	0.0641737	0.657843
			0																			M1 - M2	-1.60548	0.108389	0.999985
			0																			M1-4 - M2	1.73829	0.082159	0.770836
			0																			M1-5 - M2	2.50519	0.0122386	0.152241
			0																			M1-6 - M2	2.03024	0.0423317	0.450631
																						M1-7 - M2	2.67715	0.00742506	0.0944865
																						M1-7 del 6 - M2	1.55307	0.120406	1
																						M1,2,4 - M2	2.36629	0.0179674	0.207206
																						M1,3,4 - M2	1.83731	0.0661636	0.66591
																						M1,4 - M2	-1.15118	0.249658	1
																						AtNLP2 wt-p - M2,3	-2.13405	0.0328387	0.359959
																						GUS - M2,3	-2.48227	0.0130547	0.160588
																						M1 - M2,3	-2.22544	0.0260517	0.294306
																						M1-4 - M2,3	1.12654	0.259936	1
																						M1-5 - M2,3	1.89344	0.0582999	0.608907
																						M1-6 - M2,3	1.41028	0.158457	1
																						M1-7 - M2,3	2.04585	0.040771	0.442528
																						M1-7 del 6 - M2,3	0.929205	0.352783	1
																						M1,2,4 - M2,3	1.73499	0.082743	0.769791
																						M1,3,4 - M2,3	1.24883	0.211727	1
																						M1,4 - M2,3	-1.77114	0.0765367	0.730467
																						M2 - M2,3	-0.611753	0.540701	1
																						AtNLP2 wt-p - M3	-3.61979	0.000294846	0.00572677
																						GUS - M3	-3.82287	0.000131906	0.00331894
																						M1 - M3	-3.52823	0.000418345	0.00723675
																						M1-4 - M3	-0.029952	0.976105	1
																						M1-5 - M3	0.765892	0.443741	1
																						M1-6 - M3	0.248661	0.803623	1
																						M1-7 - M3	0.887964	0.37456	1
																						M1-7 del 6 - M3	-0.258882	0.795726	1
																						M1,2,4 - M3	0.564557	0.572375	1
																						M1,3,4 - M3	0.142152	0.88696	1
																						M1,4 - M3	-3.0563	0.0022409	0.0306285
																						M2 - M3	-1.83387	0.066674	0.665001
																						M2,3 - M3	-1.19902	0.23052	1
																						AtNLP2 wt-p - M4	0.612847	0.539978	1
																						GUS - M4	0	1	1
																						M1 - M4	0.215181	0.829626	1
																						M1-4 - M4	3.57936	0.000344441	0.0060529
																						M1-5 - M4	4.35655	1.32131e-05	0.00052244
																						M1-6 - M4	3.90105	9.57758e-05	0.0024659
																						M1-7 - M4	4.59294	4.37046e-06	0.000241928
																						M1-7 del 6 - M4	3.4295	0.000604692	0.00956368
																						M1,2,4 - M4	4.27763	1.88896e-05	0.000633722
																						M1,3,4 - M4	3.60693	0.000309842	0.00581403
																						M1,4 - M4	0.675743	0.499204	1
																						M2 - M4	1.81773	0.0691056	0.671116
																						M2,3 - M4	2.43769	0.0147813	0.175962
																						M3 - M4	3.74873	0.000177735	0.00401573
																						AtNLP2 wt-p - M5	0.326347	0.744162	1
																						GUS - M5	-0.259088	0.795567	1
																						M1 - M5	-0.0391238	0.968792	1
																						M1-4 - M5	3.32851	0.000873111	0.0128883
																						M1-5 - M5	4.1057	4.0309e-05	0.00123962
																						M1-6 - M5	3.64675	0.000265581	0.00544493
																						M1-7 - M5	4.33385	1.46523e-05	0.000559367
																						M1-7 del 6 - M5	3.17355	0.00150587	0.0211032
																						M1,2,4 - M5	4.01854	5.85602e-05	0.00170611
																						M1,3,4 - M5	3.36587	0.00076303	0.0114156
																						M1,4 - M5	0.421438	0.673435	1
																						M2 - M5	1.56688	0.117142	1
																						M2,3 - M5	2.18685	0.0287536	0.321548
																						M3 - M5	3.48814	0.000486389	0.00815885
																						M4 - M5	-0.254304	0.79926	1
																						AtNLP2 wt-p - M6	0.617895	0.536645	1
																						GUS - M6	0	1	1
																						M1 - M6	0.216573	0.828541	1
																						M1-4 - M6	3.60189	0.000315909	0.00582908
																						M1-5 - M6	4.38397	1.16534e-05	0.000537562
																						M1-6 - M6	3.9263	8.62621e-05	0.00238753
																						M1-7 - M6	4.62381	3.76759e-06	0.000231729
																						M1-7 del 6 - M6	3.45199	0.000556469	0.00919507
																						M1,2,4 - M6	4.30638	1.65951e-05	0.000612417
																						M1,3,4 - M6	3.62789	0.000285751	0.00564923
																						M1,4 - M6	0.680117	0.496431	1
																						M2 - M6	1.82917	0.0673737	0.66598
																						M2,3 - M6	2.45304	0.0141654	0.172336
																						M3 - M6	3.77422	0.000160511	0.00378092
																						M4 - M6	0	1	1
																						M5 - M6	0.25595	0.797989	1
																						AtNLP2 wt-p - M7	0.612847	0.539978	1
																						GUS - M7	0	1	1
																						M1 - M7	0.215181	0.829626	1
																						M1-4 - M7	3.57936	0.000344441	0.00615052
																						M1-5 - M7	4.35655	1.32131e-05	0.000541789
																						M1-6 - M7	3.90105	9.57758e-05	0.00252462
																						M1-7 - M7	4.59294	4.37046e-06	0.000254661
																						M1-7 del 6 - M7	3.4295	0.000604692	0.00970229
																						M1,2,4 - M7	4.27763	1.88896e-05	0.000653526
																						M1,3,4 - M7	3.60693	0.000309842	0.00591428
																						M1,4 - M7	0.675743	0.499204	1
																						M2 - M7	1.81773	0.0691056	0.677055
																						M2,3 - M7	2.43769	0.0147813	0.177875
																						M3 - M7	3.74873	0.000177735	0.00409939
																						M4 - M7	0	1	1
																						M5 - M7	0.254304	0.79926	1
																						M6 - M7	0	1	1
																						AtNLP2 wt-p - MtNIN	-6.54871	5.80359e-11	6.42518e-08
																						GUS - MtNIN	-6.47117	9.7244e-11	5.38296e-08
																						M1 - MtNIN	-6.13356	8.59358e-10	1.58567e-07
																						M1-4 - MtNIN	-2.66074	0.00779695	0.0980914
																						M1-5 - MtNIN	-1.87866	0.0602914	0.623822
																						M1-6 - MtNIN	-2.42383	0.0153578	0.18088
																						M1-7 - MtNIN	-1.84737	0.064694	0.657092
																						M1-7 del 6 - MtNIN	-2.93978	0.00328444	0.0438099
																						M1,2,4 - MtNIN	-2.1648	0.0304031	0.336594
																						M1,3,4 - MtNIN	-2.38756	0.0169605	0.197653
																						M1,4 - MtNIN	-5.67001	1.42786e-08	1.97599e-06
																						M2 - MtNIN	-4.43346	9.27337e-06	0.000446374
																						M2,3 - MtNIN	-3.80959	0.000139197	0.00342458
																						M3 - MtNIN	-2.73484	0.00624098	0.0803421
																						M4 - MtNIN	-6.35013	2.15133e-10	4.7635e-08
																						M5 - MtNIN	-6.09418	1.1e-09	1.73974e-07
																						M6 - MtNIN	-6.39177	1.63976e-10	6.05128e-08
																						M7 - MtNIN	-6.35013	2.15133e-10	5.95437e-08
																						AtNLP2 wt-p - PanNIN	-5.4611	4.7318e-08	4.76236e-06
																						GUS - PanNIN	-5.52446	3.30492e-08	4.06544e-06
																						M1 - PanNIN	-5.23244	1.67289e-07	1.3229e-05
																						M1-4 - PanNIN	-2.00159	0.0453293	0.477945
																						M1-5 - PanNIN	-1.27038	0.203949	1
																						M1-6 - PanNIN	-1.77016	0.0766997	0.725766
																						M1-7 - PanNIN	-1.21975	0.222558	1
																						M1-7 del 6 - PanNIN	-2.24657	0.0246676	0.281542
																						M1,2,4 - PanNIN	-1.51528	0.129702	1
																						M1,3,4 - PanNIN	-1.77403	0.0760588	0.732218
																						M1,4 - PanNIN	-4.79981	1.58813e-06	0.000109889
																						M2 - PanNIN	-3.65898	0.000253217	0.00528938
																						M2,3 - PanNIN	-3.0757	0.00210008	0.0290626
																						M3 - PanNIN	-2.04146	0.0412051	0.442897
																						M4 - PanNIN	-5.43456	5.49304e-08	4.67798e-06
																						M5 - PanNIN	-5.19569	2.03965e-07	1.5054e-05
																						M6 - PanNIN	-5.46557	4.61431e-08	5.10853e-06
																						M7 - PanNIN	-5.43456	5.49304e-08	5.06781e-06
																						MtNIN - PanNIN	0.49479	0.620748	1

[truncated: 9 more sheets: Fig4m localization, SupFig1 nodule number AtNLP3, SupFigS3 uncropped western, sup Fig5a transactivation full, SupFig6b nodule number, SupFig6e Nodule number, SupFig6 d localization, SupFig11 nodule number, SupFig12 nodule number]
